# Supplementary material for: Genetic variability in microbial eukaryotes reshapes marine biodiversity assessment in the age of amplicon sequencing
Source: PLoS One. 2025 Jun 20;20(6):e0326053. doi: 10.1371/journal.pone.0326053 (PMC12180732; doi:10.1371/journal.pone.0326053)
Supplement: S1 Data — There are individual sheets for Collodaria, Nassellaria, and Spumellaria specimens, titled either “full-length ASVs” or “V4-only” respectively. The first column of each sheet lists the ASV identifiers (as discussed in the text and displayed in figures). The second column gives the full ASV sequence. The third column, “Taxon,” provides the taxonomic assignment of each ASV based on PR2 reference taxonomy, and the “Confidence” column lists the confidence level of each molecular taxonomic assignment on a scale from 0–1. Subsequent columns give the specimen morphological taxonomic assignments with numeric identifiers (as referenced throughout in the manuscript text and in figures), and the absolute number of reads of each ASV produced by individual specimens. All ASVs that matched the family assignment of each morpho-specimen are included, even those with <3 reads per specimen. The sheets containing extracted V4-regions of each ASV indicate which of the original long-read sequences had unique V4 regions versus identical V4 matches with other sequences (causing their read counts to be merged in the occurrence chart). Each merged V4 sequence is labelled “merged” in the ASV_ID column; all other V4 ASVs retain the same IDs as their long-read counterparts. For the analyses in this study, ASVs with <3 reads in each specimen were removed to account for potential contamination (see “Materials and methods”), but the data in raw form is provided here to enable maximum flexibility in future use. (XLSX) [file pone.0326053.s008.xlsx]

## Sheet: Collodaria-full length ASVs
ASV_ID	Sequence	Taxon	Confidence	Acrosphaera-murrayanna-01	Acrosphaera-murrayanna-02	Acrosphaera-murrayanna-03	Acrosphaera-murrayanna-04	Acrosphaera-murrayanna-05	Acrosphaera-murrayanna-06	Collosphaera-huxleyi-01	Collosphaera-huxleyi-02	Collosphaera-huxleyi-03	Collosphaera-huxleyi-04	Collosphaera-huxleyi-05	Collosphaera-huxleyi-06	Collosphaera-huxleyi-07	Collosphaera-huxleyi-08	Collosphaera-huxleyi-09	Collosphaera-huxleyi-10	Collosphaera-huxleyi-11	Collosphaera-huxleyi-12	Collosphaera-huxleyi-13	Collosphaera-huxleyi-14	Collosphaera-huxleyi-15	Collosphaera-huxleyi-16	Collosphaera-huxleyi-17	Collosphaera-huxleyi-18	Collosphaera-huxleyi-19	Collosphaera-huxleyi-20	Collosphaera-huxleyi-21	Collosphaera-huxleyi-22	Collosphaera-huxleyi-23	Collosphaera-huxleyi-24	Collosphaera-huxleyi-25	Collosphaera-huxleyi-26	Collosphaera-huxleyi-27	Collosphaera-huxleyi-28	Collosphaera-huxleyi-29	Collosphaera-huxleyi-30	Collosphaera-huxleyi-31	Collosphaera-huxleyi-32	Collosphaera-huxleyi-33	Collosphaera-huxleyi-34	Collosphaera-huxleyi-35	Collosphaera-huxleyi-36	Collosphaera-huxleyi-37	Collosphaera-huxleyi-38	Collosphaera-huxleyi-39	Collosphaera-huxleyi-40
coll_001	TCATATACTTTTCTTAAAGATTAAGCCATGTATGTCTCAGTTCTTTGATTGGTAAACAATAGATTGCGAATGGTTCAGTATAACAGTTACGATATGATTGAAATTTATTTTATGTGGATTACTGTGGGAAATCTTCAGCTAATACTTGATACACAGTATATATAAATAAAGAAAGGATATGTATATAGCTGTTATTTATTATTAAATTATAATGTTCCTACATTATTGTGGATTCTTAATAATTACGTACAGATTACTTTACAAGTAGCAATTCATTTAAGTTTCTGACCTATCAGTTAATTGGTTGCATCTTGAGCAATTGAGGCATTAACGGGTAACAGGGAATTAGAGTTCTATTCCGGAGAGGGAGTCTGAGATATAGCTACCACATCTAAGGAA…	Eukaryota;TSAR;Rhizaria;Radiolaria;Polycystinea;Nassellaria;Collosphaeridae;Collosphaera;Collosphaera_tuberosa;	1	0	0	0	0	0	0	382	8939	7662	1209	6016	11643	12105	13221	10601	4985	3903	9205	8786	7341	4373	3359	11205	10440	8563	12334	9316	13705	8300	9957	9550	2421	3922	941	7674	7	9013	1752	8412	6	1864	8990	11671	5011	9002	3566
coll_008	TCATATACTTTTCTTAAAGATTAAGCCATGTATGTCTCAGTTCTTTGATTGGTAAACAATAGATTGCGAATGGTTCAGTATAACAGTTACGATATGATTGAAATTTATTTTATGTGGATTACTGTGGGAAATCTTCAGCTAATACTTGATACACAGTATATATAAATAAAGAAAGGATATGTATATAGCTGTTATTTATTATTAAATTATAATGTTCCTACATTATTGTGGATTCTTAATAATTACGTACAGATTACTTTACAAGTAGCAATTCATTTAAGTTTCTGACCTATCAGTTAATTGGTTGCATCTTGAGCAATTGAGGCATTAACGGGTAACAGGGAATTAGAGTTCTATTCCGGAGAGGGAGTCTGAGATATAGCTACCACATCTAAGGAA…	Eukaryota;TSAR;Rhizaria;Radiolaria;Polycystinea;Nassellaria;Collosphaeridae;Collosphaera;Collosphaera_tuberosa;	1	0	0	0	0	0	0	16	315	278	61	246	417	447	469	343	178	105	372	313	264	208	96	438	345	327	439	367	509	293	344	340	106	132	2	288	0	241	304	306	0	50	379	411	166	447	63
coll_009	TCATATACTTTTCTTAAAGATTAAGCCATGTATGTCTCAGTTCTTTGATTGGTAAACAATAGATTGCGAATGGTTCAGTATAACAGTTACGATATGATTGAAATTTATTTTATGTGGATTACTGTGGGAAATCTTCAGCTAATACTTGATACACAGTATATATAAATAAAGAAAGGATATGTATATAGCTGTTATTTATTATTAAATTATAATGTACCTACATTATTGTGGATTCTTAATAATTACGTACAGATTACTTTACAAGTAGCAATTCATTTAAGTTTCTGACCTATCAGTTAATTGGTTGCATCTTGAGCAATTGAGGCATTAACGGGTAACAGGGAATTAGAGTTCTATTCCGGAGAGGGAGTCTGAGATATAGCTACCACATCTAAGGAA…	Eukaryota;TSAR;Rhizaria;Radiolaria;Polycystinea;Nassellaria;Collosphaeridae;Collosphaera;Collosphaera_tuberosa;	1	0	0	0	0	0	0	3	249	340	71	256	360	446	526	239	301	117	369	442	295	154	147	373	482	298	354	409	301	197	414	484	87	119	114	398	0	269	86	430	1	4	246	513	64	287	194
coll_014	TCATACACTTGTCTTAAAGATTAAGCCATGCATGTCTAAATGCTTTGCTTATTCTACATTAGATTGCGGACGGCTCATTATAACAGTTATTGTACTATTGAATTAACTTTTTACGTGGATACCTGTGGAAATTCTATAGCTAATACATGACATGACTGATATATCTTTTTGATGTATTAGGCTTTTATTTTTTTCAAATCAAAATGTTTCTACATTGTGGATGATTCGTAATAATGCTTATAGATCGCTTTACAAGCGACATTTCATTCAAGTTTCTGACCTATCAGTTAGTCAGTAGTGTATTGGACTATTGAGGCATTGACGGGTAACAGAGAATTAGGGTTCTGTTCCGGAGAGGGAGCCTGAGAAACAGCTACTACATCTAAGGAAGGCAGCAGG…	Eukaryota;TSAR;Rhizaria;Radiolaria;Polycystinea;Nassellaria;Collosphaeridae;Disolenia;Disolenia_quadrata;	0.963428	1	100	1	19	0	58	10	29	481	0	154	296	244	625	57	8	26	356	128	5	4	40	40	375	603	506	270	314	484	365	221	10	6	0	250	0	45	1	23	0	0	55	216	26	15	4
coll_019	TCATATACTTTTCTTAAAGATTAAGCCATGTATGTCTCAGTTCTTTGATTGGTAAACAATAGATTGCGAATGGTTCAGTATAACAGTTACGATATGATTGAAATTTATTTTATGTGGATTACTGTGGGAAGTCTTCAGCTAATACTTGATACACAGTATATATAAATAAAGAAAGGATATGTATATAGCTGTTATTTATTATTAAATTATAATGTTCCTACATTATTGTGGATTCTTAATAATTACGTACAGATTACTTTACAAGTAGCAATTCATTTAAGTTTCTGACCTATCAGTTAATTGGTTGCATCTTGAGCAATTGAGGCATTAACGGGTAACAGGGAATTAGAGTTCTATTCCGGAGAGGGAGTCTGAGATATAGCTACCACATCTAAGGAA…	Eukaryota;TSAR;Rhizaria;Radiolaria;Polycystinea;Nassellaria;Collosphaeridae;Collosphaera;Collosphaera_tuberosa;	1	0	0	0	0	0	0	3	79	65	11	62	124	124	121	124	60	17	97	100	104	70	56	114	99	95	142	100	153	79	90	90	29	43	0	78	0	158	0	83	0	2	126	126	68	167	20
coll_021	TCATATACTTTTCTTAAAGATTAAGCCATGTATGTCTCAGTTCTTTGATTGGTAAACAATAGATTGCGAATGGTTCAGTATAACAGTTACGATATGATTGAAATTTATTTTATGTGGATTACTGTGGGAAGTCTTCAGCTAATACTTGATACACAGTATATATAAATAAAGAAAGGATATGTATATAGCTGTTATTTATTATTAAATTATAATGTTCCTACATTATTGTGGATTCTTAATAATTACGTACAGATTACTTTACAAGTAGCAATTCATTTAAGTTTCTGACCTATCAGTTAATTGGTTGCATCTTGAGCAATTGAGGCATTAACGGGTAACAGGGAATTAGAGTTCTATTCCGGAGAGGGAGTCTGAGATATAGCTACCACATCTAAGGAA…	Eukaryota;TSAR;Rhizaria;Radiolaria;Polycystinea;Nassellaria;Collosphaeridae;Collosphaera;Collosphaera_tuberosa;	1	0	0	0	0	0	0	0	64	109	12	63	162	136	190	110	60	26	82	87	60	39	61	121	141	80	150	136	139	100	124	125	39	38	0	101	0	105	0	132	0	1	128	128	33	93	46
coll_025	TCATATACTTTTCTTAAAGATTAAGCCATGTATGTCTCAGTTCTTTGATTGGTAAACAATAGATTGCGAATGGTTCAGTATAACAGTTACGATATGATTGAAATTTATTTTATGTGGATTACTGTGGGAAATCTTCAGCTAATACTTGATACACAGTATATATAAATAAAGAAAGGATATGTATATAGCTGTTATTTATTATTAAATTATAATGTTCCTACATTATTGTGGATTCTTAATAATTACGTACAGATTACTTTACAAGTAGCAATTCATTTAAGTTTCTGACCTATCAGTTAATTGGTTGCATCTTGAGCAATTGAGGCATTAACGGGTAACAGGGAATTAGAGTTCTATTCCGGAGAGGGAGTCTGAGATATAGCTACCACATCTAAGGAA…	Eukaryota;TSAR;Rhizaria;Radiolaria;Polycystinea;Nassellaria;Collosphaeridae;Collosphaera;Collosphaera_tuberosa;	1	0	0	0	0	0	0	1	69	97	12	71	117	118	165	79	67	47	99	101	75	6	99	129	128	86	156	116	175	88	110	77	26	47	0	78	0	420	40	73	0	1	36	113	65	38	23
coll_027	TCATATACTTTTCTTAAAGATTAAGCCATGTATGTCTCAGTTCTTTGATTGGTAAACAATAGATTGCGAATGGTTCAGTATAACAGTTACGATATGATTGAAATTTATTTTATGTGGATTACTGTGGGAAATCTTCAGCTAATACTTGATACACAGTATATATAAATAAAGAAAGGATATGTATATAGCTGTTATTTATTATTAAATTATAATGTTCCTACATTATTGTGGATTCTTAATAATTACGTACAGATTACTTTACAAGTAGCAATTCATTTAAGTTTCTGACCTATCAGTTAATTGGTTGCATCTTGAGCAATTGAGGCATTAACGGGTAACAGGGAATTAGAGTTCTATTCCGGAGAGGGAGTCTGAGATATAGCTACCACATCTAAGGAA…	Eukaryota;TSAR;Rhizaria;Radiolaria;Polycystinea;Nassellaria;Collosphaeridae;Collosphaera;Collosphaera_tuberosa;	1	0	0	0	0	0	0	0	141	52	13	36	69	67	67	54	58	27	54	54	43	40	11	70	60	71	74	62	73	48	52	49	16	20	0	39	0	73	0	41	0	0	53	40	31	79	28
coll_029	TCATATACTTTTCTTAAAGATTAAGCCATGTATGTCTCAGTTCTTTGATTGGTAAACAATAGATTGCGAATGGTTCAGTATAACAGTTACGATATGATTGAAATTTATTTTATGTGGATTACTGTGGGAAATCTTCAGCTAATACTTGATACACAGTATATATAAATAAAGAAAGGATATGTATATAGCTGTTATTTATTATTAAATTATAATGTTCCTACATTATTGTGGATTCTTAATAATTACGTACAGATTACTTTACAAGTAGCAATTCATTTAAGTTTCTGACCTACCAGTTAATTGGTTGCATCTTGAGCAATTGAGGCATTAACGGGTAACAGGGAATTAGAGTTCTATTCCGGAGAGGGAGTCTGAGATATAGCTACCACATCTAAGGAA…	Eukaryota;TSAR;Rhizaria;Radiolaria;Polycystinea;Nassellaria;Collosphaeridae;Collosphaera;Collosphaera_tuberosa;	1	0	0	0	0	0	0	5	55	62	2	37	74	87	85	57	30	14	65	60	53	6	27	87	78	62	69	66	87	49	61	79	23	23	0	46	0	28	0	52	0	0	50	74	39	35	49
coll_023	TCATATACTTTTCTTAAAGATTAAGCCATGTATGTCTCAGTTCTTTGATTGGTAAACAATAGATTGCGAATGGTTCAGTATAACAGTTACGATATGATTGAAATTTATTTTATGTGGATTACTGTGGGAAATCTTCAGCTAATACTTGATACACAGTATATATAAATAAAGAAAGGATATGTATATAGCTGTTATTTATTATTAAATTATAATGTTCCTACATTATTGTGGATTCTTAATAATTACGTACAGATTACTTTACAAGTAGCAATTCATTTAAGTTTCTAACCTATCAGTTAATTGGTTGCATCTTGAGCAATTGAGGCATTAACGGGTAACAGGGAATTAGAGTTCTATTCCGGAGAGGGAGTCTGAGATATAGCTACCACATCTAAGGAA…	Eukaryota;TSAR;Rhizaria;Radiolaria;Polycystinea;Nassellaria;Collosphaeridae;Collosphaera;Collosphaera_tuberosa;	1	0	0	0	0	0	0	2	147	87	20	53	104	129	153	101	24	47	105	100	81	40	0	97	74	81	138	94	165	85	88	104	20	36	38	84	0	139	0	81	0	1	225	107	7	188	68
coll_035	TCATATACTTTTCTTAAAGATTAAGCCATGTATGTCTCAATTCTTTGATTGGTAAACAATAGATTGCGAATGGTTCAGTATAACAGTTACGATATGATTGAAATTTATTTTATGTGGATTACTGTGGGAAATCTTCAGCTAATACTTGATACACAGTATATATAAATAAAGAAAGGATATGTATATAGCTGTTATTTATTATTAAATTATAATGTTCCTACATTATTGTGGATTCTTAATAATTACGTACAGATTACTTTACAAGTAGCAATTCATTTAAGTTTCTGACCTATCAGTTAATTGGTTGCATCTTGAGCAATTGAGGCATTAACGGGTAACAGGGAATTAGAGTTCTATTCCGGAGAGGGAGTCTGAGATATAGCTACCACATCTAAGGAA…	Eukaryota;TSAR;Rhizaria;Radiolaria;Polycystinea;Nassellaria;Collosphaeridae;Collosphaera;Collosphaera_tuberosa;	1	0	0	0	0	0	0	0	38	49	3	39	72	82	90	35	51	23	59	67	39	21	33	67	66	45	85	75	88	68	73	60	20	35	0	54	0	23	0	49	0	0	17	78	1	84	19
coll_033	TCATATACTTTTCTTAAAGATTAAGCCATGTATGTCTCAGTTCTTTGATTGGTAAACAATAGATTGCGAATGGTTCAGTATAACAGTTACGATATGATTGAAATTTATTTTATGTGGATTACTGTGGGAAATCTTCAGCTAATACTTGATACACAGTATATATAAATAAAGAAAGGATATGTATATAGCTGTTATTTATTATTAAATTATAATGTTCCTACATTATTGTGGATTCTTAATAATTACGTACAGATTACTTTACAAGTAGCAATTCATTTAAGTTTCTGACCTATCAGTTAATTGGTTGCATCTTGAGCAATTGAGGCATTAACGGGTAACAGGGAATTAGAGTTCTATTCCGGAGAGGGAGTCTGAGATATAGCTACCACATCTAAGGAA…	Eukaryota;TSAR;Rhizaria;Radiolaria;Polycystinea;Nassellaria;Collosphaeridae;Collosphaera;Collosphaera_tuberosa;	1	0	0	0	0	0	0	0	83	47	7	42	66	63	75	17	24	7	65	66	53	4	12	65	61	46	77	66	84	59	66	76	15	33	0	52	0	87	2	60	0	0	16	76	37	76	12
coll_040	TCATATACTTTTCTTAAAGATTAAGCCATGTATGTCTCAGTTCTTTGATTGGTAAACAATAGATTGCGAATGGTTCAGTATAACAGTTACGATATGATTGAAATTTATTTTATGTGGATTACTGTGGGAAATCTTCAGCTAATACTTGATACACAGTATATATAAATAAAGAAAGGATATGTATATAGCTGTTATTTATTATTAAATTATAATGTTCCTACATTATTGTGGATTCTTAATAATTACGTACAGATTACTTTACAAGTAGCAATTCATTTAAGTTTCTGACCTATCAGTTAATTGGTTGCATCTTGAGCAATTGAGGCATTAACGGGTAACAGGGAATTAGAGTTCTATTCCGGAGAGGGAGTCTGAGATATAGCTACCACATCTAAGGAA…	Eukaryota;TSAR;Rhizaria;Radiolaria;Polycystinea;Nassellaria;Collosphaeridae;Collosphaera;Collosphaera_tuberosa;	1	0	0	0	0	0	0	0	68	33	22	19	56	43	50	43	69	2	58	43	30	25	5	70	61	41	57	46	62	49	35	43	15	20	0	44	0	23	0	46	0	0	50	60	0	44	0
coll_084	TCATATACTTTTCTTAAAGATTAAGCCATGTATGTCTCAGTTCTTTGATTGGTAAACAATAGATTGCGAATGGTTCAGTATAACAGTTACGATATGATTGAAATTTATTTTATGTGGATTACTGTGGGAAGTCTTCAGCTAATACTTGATACACAGTATATATAAATAAAGAAAGGATATGTATATAGCTGTTATTTATTATTAAATTATAATGTTCCTACATTATTGTGGATTCTTAATAATTACGTACAGATTACTTTACAAGTAGCAATTCATTTAAGTTTCTGACCTATCAGTTAATTGGTTGCATCTTGAGCAATTGAGGCATTAACGGGTAACAGGGAATTAGAGTTCTATTCCGGAGAGGGAGTCTGAGATATAGCTACCACATCTAAGGAA…	Eukaryota;TSAR;Rhizaria;Radiolaria;Polycystinea;Nassellaria;Collosphaeridae;Collosphaera;Collosphaera_tuberosa;	1	0	0	0	0	0	0	0	7	10	2	14	10	17	23	29	38	19	22	14	7	16	3	16	16	11	23	10	19	15	19	14	5	3	0	12	0	14	0	17	0	0	24	8	0	0	0
coll_141	TCATATACTTTTCTTAAAGATTAAGCCATGTATGTCTCAGTTCTTTGATTGGTAAACAATAGATTGCGAATGGTTCAGTATAACAGTTACGATATGATTGAAATTTATTTTATGTGGATTACTGTGGGAAATCTTCAGCTAATACTTGATACACAGTATATATAAATAAAGAAAGGATATGTATATAGCTGTTATTTATTTTTAAATTATAATGTTCCTACATTATTGTGGATTCTTAATAATTACGTACAGATTACTTTACAAGTAGCAATTCATTTAAGTTTCTGACCTATCAGTTAATTGGTTGCATCTTGAGCAATTGAGGCATTAACGGGTAACAGGGAATTAGAGTTCTATTCCGGAGAGGGAGTCTGAGATATAGCTACCACATCTAAGGAA…	Eukaryota;TSAR;Rhizaria;Radiolaria;Polycystinea;Nassellaria;Collosphaeridae;Collosphaera;Collosphaera_tuberosa;	1	0	0	0	0	0	0	1	19	4	3	3	8	14	10	10	6	1	8	9	14	6	12	9	11	13	12	7	17	4	6	12	4	5	0	7	0	34	0	2	0	0	0	20	16	3	0
coll_187	TCATATACTTTTCTTAAAGATTAAGCCATGTATGTCTCAGTTCTTTGATTGGTAAACAATAGATTGCGAATGGTTCAGTATAACAGTTACGATATGATTGAAATTTATTTTATGTGGATTACTGTGGGAAATCTTCAGCTAATACTTGATACACAGTATATATAAATAAAGAAAGGATATGTATATAGCTGTTATTTATTATTAAATTATAATGTTCCTACATTATTGTGGATTCTTAATAATTACGTACAGATTACTTTACAAGTAGCAATTCATTTAAGTTTCTGACCTATCAGTTAATTGGTTGCATCTTGAGCAATTGAGGCATTAACGGGTAACAGGGAATTAGAGTTCTATTCCGGAGAGGGAGTCTGAGATATAGCTACCACATCTAAGGAA…	Eukaryota;TSAR;Rhizaria;Radiolaria;Polycystinea;Nassellaria;Collosphaeridae;Collosphaera;Collosphaera_tuberosa;	1	0	0	0	0	0	0	1	9	6	1	4	7	6	10	10	5	4	4	2	2	1	7	10	2	11	6	5	8	6	5	8	1	1	11	9	0	8	0	6	0	1	13	6	5	7	0
coll_039	TCATATACTTTTCTTAAAGATTAAGCCATGTATGTCTCAGTTCTTTGATTGGTAAACAATAGATTGCGAATGGTTCAGTATAACAGTTACGATATGATTGAAATTTATTTTATGTGGATTACTGTGGGAAATCTTCAGCTAATACTTGATACACAGTATATATAAATAAAGAAAGGATATGTATATAGCTGTTATTTATTATTAAATTATAATGTTCCTACATTATTGTGGATTCTTAATAATTACGTACAGATTACTTTACAAGTAGCAATTCATTTAAGTTTCTGACCTATCAGTTAATTGGTTGCATCTTGAGCAATTGAGGCATTAACGGGTAACAGGGAATTAGAGTTCTATTCCGGAGAGGGAGTCTGAGATATAGCTACCACATCTAAGGAA…	Eukaryota;TSAR;Rhizaria;Radiolaria;Polycystinea;Nassellaria;Collosphaeridae;Collosphaera;Collosphaera_tuberosa;	1	0	0	0	0	0	0	0	30	50	6	40	76	85	83	39	31	40	31	42	57	21	10	65	66	40	80	68	67	58	60	46	19	30	0	46	0	1	0	44	0	1	0	53	0	27	0
coll_230	TCATATACTTTTCTTAAAGATTAAGCCATGTATGTCTCAGTTCTTTGATTGGTAAACAATAGATTGCGAATGGTTCAGTATAACAGTTACGATATGATTGAAATTTATTTTATGTGGATTACTGTGGGAAATCTTCAGCTAATACTTGATACACAGTATATATAAATAAAGAAAGGATATGTATATAGCTGTTATTTATTATTAAATTATAATGTTCCTACATTATTGTGGATTCTTAATAATTACGTACAGATTACTTTACAAGTAGCAATTCATTTAAGTTTCTGACCTATCAGTTAATTGGTTGCATCTTGAGCAATTGAGGCATTAACGGGTAACAGGGAATTAGAGTTCTATTCCGGAGAGGGAGTCTGAGATATAGCTACCACATCTAAGGAA…	Eukaryota;TSAR;Rhizaria;Radiolaria;Polycystinea;Nassellaria;Collosphaeridae;Collosphaera;Collosphaera_tuberosa;	1	0	0	0	0	0	0	0	8	4	1	4	5	3	5	7	1	3	2	4	3	5	5	6	5	9	7	7	5	5	9	7	1	1	0	3	0	2	0	7	0	3	3	7	4	8	1
coll_059	TCATGTACTTGTCTTAAAGATTAAGCCATGTATGTCTCAGTTCTTTGATTGGTAAACAATAGATTGCGAATGGTTCAGTATAACAGTTACGATATGATTGAAATTTATTTTATGTGGATTACTGTGGGAAATCTTCAGCTAATACTTGATACACAGTATATATAAATAAAGAAAGGATATGTATATAGCTGTTATTTATTATTAAATTATAATGTTCCTACATTATTGTGGATTCTTAATAATTACGTACAGATTACTTTACAAGTAGCAATTCATTTAAGTTTCTGACCTATCAGTTAATTGGTTGCATCTTGAGCAATTGAGGCATTAACGGGTAACAGGGAATTAGAGTTCTATTCCGGAGAGGGAGTCTGAGATATAGCTACCACATCTAAGGAA…	Eukaryota;TSAR;Rhizaria;Radiolaria;Polycystinea;Nassellaria;Collosphaeridae;Collosphaera;Collosphaera_tuberosa;	1	0	0	0	0	0	0	0	35	19	8	23	28	34	48	21	0	0	19	21	14	10	14	36	29	31	26	16	37	20	22	29	8	13	0	21	0	114	0	28	0	0	76	10	0	1	0
coll_077	TCATATACTTTTCTTAAAGATTAAGCCATGTATGTCTCAGTTCTTTGATTGGTAAACAATAGATTGCGAATGGTTCAGTATAACAGTTACGATATGATTGAAATTTATTTTATGTGGATTACTGTGGGAAATCTTCAGCTAATACTTGATACACAGTATATATAAATAAAGAAAGGATATGTATATAGCTGTTATTTATTATTAAATTATAATGTTCCTACATTATTGTGGATTCTTAATAATTACGTACAGATTACTTTACAAGTAGCAATTCATTTAAGTTTCTGACCTATCAGTTAATTGGTTGCATCTTGAGCAATTGAGGTATTAACGGGTAACAGGGAATTAGAGTTCTATTCCGGAGAGGGAGTCTGAGATATAGCTACCACATCTAAGGAA…	Eukaryota;TSAR;Rhizaria;Radiolaria;Polycystinea;Nassellaria;Collosphaeridae;Collosphaera;Collosphaera_tuberosa;	1	0	0	0	0	0	0	0	44	16	5	22	26	36	30	21	9	19	17	21	5	37	2	34	21	11	16	25	28	24	26	29	9	8	0	14	0	15	0	26	0	0	0	9	0	20	0
coll_115	TCATATACTTTTCTTAAAGATTAAGCCATGTATGTCTCAGTTCTTTGATTGGTAAACAATAGATTGCGAATGGTTCAGTATAACAGTTACGATATGATTGAAATTTATTTTATGTGGATTACTGTGGGAAATCTTCAGCTAATACTTGATACACAGTATATATAAATAAAGAAAGGATATGTATATAGCTGTTATTTATTATTAAATTATAATGTTCCTACATTATTGTGGATTCTTAATAATTACGTACAGATTACTTTACAAGTAGCAATTCATTTAAGTTTCTGACCTATCAGTTAATTGGTTGCATCTTGAGCAATTGAGGCATTAACGGGTAACAGGGAATTAGAGTTCTATTCCGGAGAGGGAGTCTGAGATATAGCTACCACATCTAAGGAA…	Eukaryota;TSAR;Rhizaria;Radiolaria;Polycystinea;Nassellaria;Collosphaeridae;Collosphaera;Collosphaera_tuberosa;	1	0	0	0	0	0	0	0	9	13	1	9	15	11	10	27	2	5	7	16	7	8	2	11	18	11	19	9	17	11	12	7	4	6	0	10	0	1	0	14	0	1	2	14	7	22	2
coll_137	TCATATACTTTTCTTAAAGATTAAGCCATGTATGTCTCAGTTCTTTGATTGGTAAACAATAGATTGCGAATGGTTCAGTATAACAGTTACGATATGATTGAAATTTATTTTATGTGGATTACTGTGGGAAATCTTCAGCTAATACTTGATACACAGTATATATAAATAAAGAAAGGATATGTATATAGCTGTTATTTATTATTAAATTATAATGTTCCTACATTATTGTGGATTCTTAATAATTACGTACAGATTACTTTACAAGTAGCAATTCATTTAAGTTTCTGACCTATCAGTTAATTGGTTGCATCTTGAGCAATTGAGGCATTAACGGGTAACAGGGAATTAGAGTTCTATTCCGGAGAGGGAGTCTGAGATATAGCTACCACATCTAAGGAA…	Eukaryota;TSAR;Rhizaria;Radiolaria;Polycystinea;Nassellaria;Collosphaeridae;Collosphaera;Collosphaera_tuberosa;	1	0	0	0	0	0	0	0	8	11	0	5	17	15	13	12	12	7	7	19	12	9	0	18	13	7	22	14	20	8	12	19	5	5	0	16	0	0	0	9	0	0	0	6	0	13	6
coll_109	TCATATACTTTTCTTAAAGATTAAGCCATGTATGTCTCAGTTCTTTGATTGGTAAACAATAGATTGCGAATGGTTCAGTATAACAGTTACGATATGATTGAAATTTATTTTATGTGGATTACTGTGGGAAATCTTCAGCTAATACTTGATACACAGTATATATAAATAAAGAAAGGATATGTATATAGCTGTTATTTATTATTAAATTATAATGTTCCTACATTATTGTGGATTCTTAATAATTACGTACAGATTACTTTACAAGTAGCAATTCATTTAAGTTTCTGACCTATCAGTTAATTGGTTGCATCTTGAGCAATTGAGGCATTAACGGGTAACAGGGAATTAGAGTTCTATTCCGGAGAGGGAGTCTGAGATATAGCTACCACATCTAAGGAA…	Eukaryota;TSAR;Rhizaria;Radiolaria;Polycystinea;Nassellaria;Collosphaeridae;Collosphaera;Collosphaera_tuberosa;	1	0	0	0	0	0	0	0	10	17	0	15	17	20	12	0	0	13	15	14	10	11	0	18	14	9	21	11	27	10	10	15	4	3	0	21	0	1	0	10	0	0	61	13	0	0	5
coll_123	TCATATACTTTTCTTAAAGATTAAGCCATGTATGTCTCAGTTCTTTGATTGGTAAACAATAGATTGCGAATGGTTCAGTATAACAGTTACGATATGATTGAAATTTATTTTATGTGGATTACTGTGGGAAATCTTCAGCTAATACTTGATACACAGTATATATAAATAAAGAAAGGATATGTATATAGCTGTTATTTATTATTAAATTATAATGTTCCTACATTATTGTGGATTCTTAATAATTACGTACAGATTACTTTACAAGTAGCAATTCATTTAAGTTTCTGACCTATCAGTTAATTGGTTGCATCTTGAGCAATTGAGGCATTAACGGGTAACAGGGAATTAGAGTTCTATTCCGGAGAGGGAGTCTGAGATATAGCTACCACATCTAAGGAA…	Eukaryota;TSAR;Rhizaria;Radiolaria;Polycystinea;Nassellaria;Collosphaeridae;Collosphaera;Collosphaera_tuberosa;	1	0	0	0	0	0	0	0	6	13	1	10	18	7	26	24	0	5	7	22	4	38	3	9	18	13	15	15	25	12	10	12	1	6	0	12	0	32	0	16	0	0	0	25	0	12	0
coll_148	TCATATACTTTTCTTAAAGATTAAGCCATGTATGTCTCAGTTCTTTGATTGGTAAACAATAGATTGCGAATGGTTCAGTATAACAGTTACGATATGATTGAAATTTATTTTATGTGGATTACTGTGGGAAATCTTCAGCTAATACTTGATACACAGTATATATAAATAAAGAAAGGATATGTATATAGCTGTTATTTATTATTAAATTATAATGTTCCTACATTATTGTGGATTCTTAATAATTACGTACAGATTACTTTACAAGTAGCAATTCATTTAAGTTTCTGACCTATCAGTTAATTGGTTGCATCTTGAGCAATTGAGGCATTAACGGGTAACAGGGAATTAGAGTTCTATTCCGGAGAGGGAGTCTGAGATATAGCTACCACATCTAAGGAA…	Eukaryota;TSAR;Rhizaria;Radiolaria;Polycystinea;Nassellaria;Collosphaeridae;Collosphaera;Collosphaera_tuberosa;	1	0	0	0	0	0	0	0	12	4	0	4	14	17	19	2	2	0	11	12	9	2	5	12	15	2	16	12	11	8	10	7	5	5	0	11	0	26	0	5	0	0	0	21	10	2	11
coll_162	TCATATACTTTTCTTAAAGATTAAGCCATGTATGTCTCAGTTCTTTGATTGGTAAACAATAGATTGCGAATGGTTCAGTATAACAGTTACGATATGATTGAAATTTATTTTATGTGGATTACTGTGGGAAATCTTCAGCTAATACTTGATACACAGTATATATAAATAAAGAAAGGATATGTATATAGCTGTTATTTATTATTAAATTATAATGTTCCTACATTATTGTGGATTCTTAATAATTACGTACAGATTACTTTACAAGTAGCAATTCATTTAAGTTTCTGACCTATCAGTTAATTGGTTGCATCTTGAGCAATTGAGGCATTAACGGGTAACAGGGAATTAGAGTTCTATTCCGGAGAGGGAGTCTGAGATATAGCTACCACATCTAAGGAA…	Eukaryota;TSAR;Rhizaria;Radiolaria;Polycystinea;Nassellaria;Collosphaeridae;Collosphaera;Collosphaera_tuberosa;	1	0	0	0	0	0	0	0	3	4	0	4	8	11	11	20	4	11	7	10	3	0	0	14	4	6	12	6	13	6	9	8	1	4	0	7	0	52	0	6	0	0	1	9	0	18	0
coll_166	TCATATACTTTTCTTAAAGATTAAGCCATGTATGTCTCAGTTCTTTGATTGGTAAACAATAGATTGCGAATGGTTCAGTATAACAGTTACGATATGATTGAAATTTATTTTATGTGGATTACTGTGGGAAATCTTCAGCTAATACTTGATACACAGTATATATAAATAAAGAAAGGATATGTATATAGCTGTTATTTATTATTAAATTATAATGTTCCTACATTATTGTGGATTCTTAATAATTACGTACAGATTACTTTACAAGTAGCAATTCATTTAAGTTTCTGACCTATCAGTTAATTGGTTGCATCTTGAGCAATTGAGGCATTAACGGGTAACAGGGAATTAGAGTTCTATTCCGGAGAGGGAGTCTGAGATATAGCTACCACATCTAAGGAA…	Eukaryota;TSAR;Rhizaria;Radiolaria;Polycystinea;Nassellaria;Collosphaeridae;Collosphaera;Collosphaera_tuberosa;	1	0	0	0	0	0	0	0	8	9	0	4	5	6	16	6	21	3	10	4	15	0	0	5	6	9	7	11	11	7	4	3	2	5	0	5	0	58	0	7	0	0	0	13	0	33	0
coll_215	TCATATACTTTTCTTAAAGATTAAGCCATGTATGTCTCAGTTCTTTGATTGATAAACAATAGATTGCGAATGGTTCAGTATAACAGTTACGATATGATTGAAATTTATTTTATGTGGATTACTGTGGGAAATCTTCAGCTAATACTTGATACACAGTATATATAAATAAAGAAAGGATATGTATATAGCTGTTATTTATTATTAAATTATAATGTTCCTACATTATTGTGGATTCTTAATAATTACGTACAGATTACTTTACAAGTAGCAATTCATTTAAGTTTCTGACCTATCAGTTAATTGGTTGCATCTTGAGCAATTGAGGCATTAACGGGTAACAGGGAATTAGAGTTCTATTCCGGAGAGGGAGTCTGAGATATAGCTACCACATCTAAGGAA…	Eukaryota;TSAR;Rhizaria;Radiolaria;Polycystinea;Nassellaria;Collosphaeridae;Collosphaera;Collosphaera_tuberosa;	1	0	0	0	0	0	0	0	1	4	1	3	6	7	7	3	0	3	3	3	4	0	4	10	7	5	9	5	7	8	4	9	0	3	0	5	0	1	0	10	0	0	5	3	9	5	5
coll_101	TCATATACTTTTCTTAAAGATTAAGCCATGTATGTCTCAGTTCTTTGATTGGTAAACAATAGATTGCGAATGGTTCAGTATAACAGTTACGATATGATTGAAATTTATTTTATGTGGATTACTGTGGGAAATCTTCAGCTAATACTTGATACACAGTATATATAAATAAAGAAAGGATATGTATATAGCTGTTATTTATTATTAAATTATAATGTTCCTACATTATTGTGGATTCTTAATAATTACGTACAGATTACTTTACAAGTAGCAATTCATTTAAGTTTCTGACCTATCAGTTAATTGGTTGCATCTTGAGCAATTGAGGCATTAACGGGTAACAGGGAATTAGAGTTCTATTCCGGAGAGGGAGTCTGAGATATAGCTACCACATCTAAGGAA…	Eukaryota;TSAR;Rhizaria;Radiolaria;Polycystinea;Nassellaria;Collosphaeridae;Collosphaera;Collosphaera_tuberosa;	1	0	0	0	0	0	0	0	8	8	0	4	9	19	7	19	9	0	6	5	1	0	2	11	6	7	8	3	18	8	6	3	4	2	0	6	0	0	0	5	0	0	0	12	2	18	1
coll_134	TCATATACTTTTCTTAAAGATTAAGCCATGTATGTCTCAGTTCTTTGATTGGTAAACAATAGATTGCGAATGGTTCAGTATAACAGTTACGATATGATTGAAATTTATTTTATGTGGATTACTGTGGGAAATCTTCAGCTAATACTTGATACACAGTATATATAAATAAAGAAAGGATATGTATATAGCTGTTATTTATTATTAAATTATAATGTTCCTACATTATTGTGGATTCTTAATAATTACGTACAGATTACTTTACAAGTAGCAATTCATTTAAGTTTCTGACCTATCAGTTAATTGGTTGCATCTTGAGCAATTGAGGCATTAACGGGTAACAGGGAATTAGAGTTCTATTCCGGAGAGGGAGTCTGAGATATAGCTACCACATCTAAGGAA…	Eukaryota;TSAR;Rhizaria;Radiolaria;Polycystinea;Nassellaria;Collosphaeridae;Collosphaera;Collosphaera_tuberosa;	1	0	0	0	0	0	0	1	6	2	1	2	7	6	4	8	1	1	5	4	2	3	5	2	8	12	5	5	10	6	3	7	0	5	0	8	0	3	0	3	0	3	11	4	1	2	12
coll_186	TCATATACTTTTCTTAAAGATTAAGCCATGTATGTCTCAGTTCTTTGATTGGTAAACAATAGATTGCGAATGGTTCAGTATAACAGTTACGATATGATTGAAATTTATTTTATGTGGATTACTGTGGGAAATCTTCAGCTAATACTTGATACACAGTATATATAAATAAAGAAAGGATATGTATATAGCTGTTATTTATTATTAATTTATAATGTTCCTACATTATTGTGGATTCTTAATAATTACGTACAGATTACTTTACAAGTAGCAATTCATTTAAGTTTCTGACCTATCAGTTAATTGGTTGCATCTTGAGCAATTGAGGCATTAACGGGTAACAGGGAATTAGAGTTCTATTCCGGAGAGGGAGTCTGAGATATAGCTACCACATCTAAGGAA…	Eukaryota;TSAR;Rhizaria;Radiolaria;Polycystinea;Nassellaria;Collosphaeridae;Collosphaera;Collosphaera_tuberosa;	1	0	0	0	0	0	0	1	2	2	0	2	11	3	9	4	2	0	10	4	4	4	4	9	4	9	6	3	5	9	7	6	0	3	0	6	0	11	5	3	0	1	0	7	0	8	1
coll_234	TCATATACTTTTCTTAAAGATTAAGCCATGTATGTCTCAGTTCTTTGATTGGTAAACAATAGATTGCGAATGGTTCAGTATAACAGTTACGATATGATTGAAATTTATTTTATGTGGATTACTGTGGGAAATCTTCAGCTAATACTTGATACACAGTATATATAAATAAAGAAAGGATATGTATATAGCTGTTATTTATTATTAAATTATAATGTTCCTACATTATTGTGGATTCTTAATAATTACGTACAGATTACTTTACAAGTAGCAATTCATTTAAGTTTCTGACCTATCAGTTAATTGGTTGCATCTTGAGCAATTGAGGCATTAACGGGTAACAGGGAATTAGAGTTCTATTCCGGAGAGGGAGTCTGAGATATAGCTACCACATCTAAGGAA…	Eukaryota;TSAR;Rhizaria;Radiolaria;Polycystinea;Nassellaria;Collosphaeridae;Collosphaera;Collosphaera_tuberosa;	1	0	0	0	0	0	0	0	5	3	0	1	5	7	7	9	0	3	2	5	6	8	4	7	8	3	6	5	7	7	11	4	3	1	0	2	0	1	0	5	0	2	2	7	3	2	1
coll_163	TCATATACTTTTCTTAAAGATTAAGCCATGTATGTCTCAGTTCTTTGATTGGTAAACAATAGATTGCGAATGGTTCAGTATAACAGTTACGATATGATTGAAATTTATTTTATGTGGATTACTGTGGGAAATCTTCAGCTAATACTTGATACACAGTATATATAAATAAAGAAAGGATATGTATATAGCTGTTATTTATTATTAAATTATAATGTTCCTACATTATTGTGGATTCTTAATAATTACGTACAGATTACTTTACAAGTAGCAATTCATTTAAGTTTCTGACCTATCAGTTAATTGGTTGCATCTTGAGCAATTGAGGCATTAACGGGTAACAGGGAATTAGAGTTCTATTCCGGAGAGGGAGTCTGAGATATAGCTACCACATCTAAGGAA…	Eukaryota;TSAR;Rhizaria;Radiolaria;Polycystinea;Nassellaria;Collosphaeridae;Collosphaera;Collosphaera_tuberosa;	1	0	0	0	0	0	0	0	1	6	4	4	8	19	11	6	0	1	11	13	5	14	0	8	5	5	13	7	18	6	4	11	6	2	0	7	0	9	0	2	0	0	60	21	0	0	0
coll_176	TCATATACTTTTCTTAAAGATTAAGCCATGTATGTCTCAGTTCTTTGATTGATAAACAATAGATTGCGAATGGTTCAGTATAACAGTTACGATATGATTGAAATTTATTTTATGTGGATTACTGTGGGAAATCTTCAGCTAATACTTGATACACAGTATATATAAATAAAGAAAGGATATGTATATAGCTGTTATTTATTATTAAATTATAATGTTCCTACATTATTGTGGATTCTTAATAATTACGTACAGATTACTTTACAAGTAGCAATTCATTTAAGTTTCTGACCTATCAGTTAATTGGTTGCATCTTGAGCAATTGAGGCATTAACGGGTAACAGGGAATTAGAGTTCTATTCCGGAGAGGGAGTCTGAGATATAGCTACCACATCTAAGGAA…	Eukaryota;TSAR;Rhizaria;Radiolaria;Polycystinea;Nassellaria;Collosphaeridae;Collosphaera;Collosphaera_tuberosa;	1	0	0	0	0	0	0	0	26	3	3	5	11	6	8	34	2	19	5	9	8	0	0	9	7	11	13	7	16	8	9	2	7	2	0	6	0	3	0	4	0	0	0	21	0	5	5
coll_153	TCATATACTTGTCTTAAAGATTAAGCCATGTATGTCTCAGTTCTTTGATTGGTAAACAATAGATTGCGAATGGTTCAGTATAACAGTTACGATATGATTGAAATTTATTTTATGTGGATTACTGTGGGAAATCTTCAGCTAATACTTGATATACAGTATATATAAATAAATATAGGATATGTATATAGCTGTTATTTATTATTAAATTATAATGTACCTACATTATTGTGGATTCCTAATAATTACGTACAGATTACTTTACAAGTAGCAATTCATTTAAGTTTCTGACCTATCAGTTAATTGGTTGCATCTTGAGCAATTGAGGCATTAACGGGTAACAGGGAATTAGAGTTCTATTCCGGAGAGGGAGTCTGAGATATAGCTACCACATCTAAGGAA…	Eukaryota;TSAR;Rhizaria;Radiolaria;Polycystinea;Nassellaria;Collosphaeridae;Collosphaera;Collosphaera_tuberosa;	1	0	0	0	0	0	0	0	2	2	0	17	18	7	24	10	0	6	5	7	4	0	1	18	8	31	32	4	14	8	10	6	2	8	0	6	0	14	0	5	0	0	52	3	0	10	0
coll_155	TCATATACTTTTCTTAAAGATTAAGCCATGTATGTCTCAGTTCTTTGATTGGTAAACAATAGATTGCGAATGGTTCAGTATAACAGTTACGATATGATTGAAATTTATTTTATGTGGATTACTGTGGGAAATCTTCAGCTAATACTTGATACACAGTATATATAAATAAAGAAAGGATATGTATATAGCTGTTATTTATTATTAAATTATAATGTTCCTACATTATTGTGGATTCTTAATAATTACGTACAGATTACTTTACAAGTAGCAATTCATTTAAGTTTCTGACCTATCAGTTAATTGGTTGCATCTTGAGCAATTGAGGCATTAACGGGTAACAGGGAATTAGAGTTCTATTCCGGAGAGGGAGTCTGAGATATAGCTACCACATCTAAGGAA…	Eukaryota;TSAR;Rhizaria;Radiolaria;Polycystinea;Nassellaria;Collosphaeridae;Collosphaera;Collosphaera_tuberosa;	1	0	0	0	0	0	0	0	6	10	2	6	15	11	18	21	9	0	14	5	16	0	0	10	7	13	12	10	15	9	10	7	3	1	0	12	0	0	0	4	0	0	0	19	0	26	0
coll_224	TCATATACTTTTCTTAAAGATTAAGCCATGTATGTCTCAGTTCTTTGATTGGTAAACAATAGATTGCGAATGGTTCAGTATAACAGTTACGATATGATTGAAATTTATTTTATGTGGATTACTGTGGGAAATCTTCAGCTAATACTTGATACACAGTATATATAAATAAAGAAAGGATATGTATATAGCTGTTATTTATTATTAAATTATAATGTTCCTACATTATTGTGGATTCTTAATAATTACGTACAGATTACTTTACAAGTAGCAATTCATTTAAGTTTCTGACCTATCAGTTAATTGGTTGCATCTTGAGCAATTGAGGCATTAACGGGTAACAGGGAATTAGAGTTCTATTCCGGAGAGGGAGTCTGAGATATAGCTACCACATCTAAGGAA…	Eukaryota;TSAR;Rhizaria;Radiolaria;Polycystinea;Nassellaria;Collosphaeridae;Collosphaera;Collosphaera_tuberosa;	1	0	0	0	0	0	0	0	4	2	0	2	6	7	3	3	7	1	5	3	5	14	4	5	2	4	5	2	8	0	3	6	3	1	0	1	0	2	0	6	0	1	2	4	4	5	14
coll_279	TCATATACTTTTCTTAAAGATTAAGCCATGTATGTCTCAGTTCTTTGATTGGTAAACAATAGATTGCGAATGGTTCAGTATAACAGTTACGATATGATTGAAATTTATTTTATGTGGATTACTGTGGGAAATCTTCAGCTAATACTTGATACACAGTATATATAAATAAAGAAAGGATATGTATATAGCTGTTATTTATTATTAAATTATAATGTTCCTACATTATTGTGGATTCTTAATAATTACGTACAGATTACTTTACAAGTAGCAATTCATTTAAGTTTCTGACCTATCAGTTAATTGGTTGCATCTTGAGCAATTGAGGCATTAACGGGTAACAGGGAATTAGAGTTCTATTCCGGAGAGGGAGTCTGAGATATAGCTACCACATCTAAGGAA…	Eukaryota;TSAR;Rhizaria;Radiolaria;Polycystinea;Nassellaria;Collosphaeridae;Collosphaera;Collosphaera_tuberosa;	1	0	0	0	0	0	0	0	8	5	2	5	3	2	4	4	4	4	5	2	3	0	1	3	4	6	8	5	10	4	3	5	1	2	0	3	0	3	0	6	0	0	1	7	1	0	1
coll_233	TCATATACTTTTCTTAAAGATTAAGCCATGTATGTCTCAGTTCTTTGATTGGTAAACAATAGATTGCGAATGGTTCAGTATAACAGTTACGATATGATTGAAATTTATTTTATGTGGATTACTGTGGGAAATCTTCAGCTAATACTTGATACACAGTATATATAAATAAAGAAAGGATATGTATATAGCTGTTATTTATTATTAAATTATAATGTTCCTACATTATTGTGGATTCTTAATAATTACGTACAGATTACTTTACAAGTAGCAATTCATTTAAGTTTCTGACCTATCAGTTAATTGGTTGCATCTTGAGCAATTGAGGCATTAACGGGTAACAGGGAATTAGAGTTCTATTCCGGAGAGGGAGTCTGAGATATAGCTACCACATCTAAGGAA…	Eukaryota;TSAR;Rhizaria;Radiolaria;Polycystinea;Nassellaria;Collosphaeridae;Collosphaera;Collosphaera_tuberosa;	1	0	0	0	0	0	0	1	3	2	0	4	7	7	5	2	1	1	3	5	1	2	1	7	1	2	9	3	6	6	2	8	1	2	1	5	0	3	0	5	0	2	7	8	6	21	0
coll_244	TCATATACTTTTCTTAAAGATTAAGCCATGTATGTCTCAGTTCTTTGATTGGTAAACAATAGATTGCGAATGGTTCAGTATAACAGTTACGATATGATTGAAATTTATTTTATGTGGATTACTGTGGGAAATATTCAGCTAATACTTGATACACAGTATATATAAATAAAGAAAGGATATGTATATAGCTGTTATTTATTATTAAATTATAATGTTCCTACATTATTGTGGATTCTTAATAATTACGTACAGATTACTTTACAAGTAGCAATTCATTTAAGTTTCTGACCTATCAGTTAATTGGTTGCATCTTGAGCAATTGAGGCATTAACGGGTAACAGGGAATTAGAGTTCTATTCCGGAGAGGGAGTCTGAGATATAGCTACCACATCTAAGGAA…	Eukaryota;TSAR;Rhizaria;Radiolaria;Polycystinea;Nassellaria;Collosphaeridae;Collosphaera;Collosphaera_tuberosa;	1	0	0	0	0	0	0	2	11	6	0	4	8	4	3	17	0	0	5	8	9	0	3	13	4	8	5	6	4	6	6	4	2	1	0	3	0	0	0	5	0	0	0	3	0	11	0
coll_247	TCATATACTTTTCTTAAAGATTAAGCCATGTATGTCTCAGTTCTTTGATTGGTAAACAATAGATTGCGAATGGTTCAGTATAACAGTTACGATATGATTGAAATTTATTTTATGTGGATTACTGTGGGAAATCTTCAGCTAATACTTGATACACAGTATATATAAATAAAGAAAGGATATGTATATAGCTGTTATTTATTATTAAATTGTAATGTTCCTACATTATTGTGGATTCTTAATAATTACGTACAGATTACTTTACAAGTAGCAATTCATTTAAGTTTCTGACCTATCAGTTAATTGGTTGCATCTTGAGCAATTGAGGCATTAACGGGTAACAGGGAATTAGAGTTCTATTCCGGAGAGGGAGTCTGAGATATAGCTACCACATCTAAGGAA…	Eukaryota;TSAR;Rhizaria;Radiolaria;Polycystinea;Nassellaria;Collosphaeridae;Collosphaera;Collosphaera_tuberosa;	1	0	0	0	0	0	0	0	6	4	0	1	6	10	4	1	8	0	4	5	3	4	8	3	5	4	12	5	9	4	3	4	1	0	0	3	0	1	0	3	0	0	0	6	0	18	1
coll_231	TCATATACTTTTCTTAAAGATTAAGCCATGTATGTCTCAGTTCTTTGATTGGTAAACAATAGATTGCGAATGGTTCAGTATAACAGTTACGATATGATTGAAATTTATTTTATGTGGATTACTGTGGGAAATCTTCAGCTAATACTTGATACACAGTATATATAAATAAAGAAAGGATATGTATATAGCTGTTATTTATTATTAAATTATAATGTTCCTACATTATTGTGGATTCTTAATAATTACGTACAGATTACTTTACAAGTAGCAATTCATTTAAGTTTCTGACCTATCAGTTAATTGGTTGCATCTTGAGCAATTGAGGCATTAACGGGTAACAGGGAATTAGAGTTCTATTCCGGAGAGGGAGTCTGAGATATAGCTACCACATCTAAGGAA…	Eukaryota;TSAR;Rhizaria;Radiolaria;Polycystinea;Nassellaria;Collosphaeridae;Collosphaera;Collosphaera_tuberosa;	1	0	0	0	0	0	0	0	1	7	1	2	5	6	10	0	0	2	5	4	8	5	1	8	6	2	9	6	6	3	5	4	4	1	0	1	0	10	0	5	0	0	5	5	0	0	0
coll_273	TCATATACTTTTCTTAAAGATTAAGCCATGTATGTCTCAGTTCTTTGATTGATAAACAATAGATTGCGAATGGTTCAGTATAACAGTTACGATATGATTGAAATTTATTTTATGTGGATTACTGTGGGAAATCTTCAGCTAATACTTGATACACAGTATATATAAATAAAGAAAGGATATGTATATAGCTGTTATTTATTATTAAATTATAATGTTCCTACATTATTGTGGATTCTTAATAATTACGTACAGATTACTTTACAAGTAGCAATTCATTTAAGTTTCTGACCTATCAGTTAATTGGTTGCATCTTGAGCAATTGAGGCATTAACGGGTAACAGGGAATTAGAGTTCTATTCCGGAGAGGGAGTCTGAGATATAGCTACCACATCTAAGGAA…	Eukaryota;TSAR;Rhizaria;Radiolaria;Polycystinea;Nassellaria;Collosphaeridae;Collosphaera;Collosphaera_tuberosa;	1	0	0	0	0	0	0	0	12	3	0	5	10	8	8	12	0	6	3	3	4	0	3	0	6	6	6	6	7	4	2	5	3	3	0	5	0	1	0	5	0	0	0	8	0	0	1
coll_058	TCATATACTTTTCTTAAAGATTAAGCCATGTATGTCTCAGTTCTTTGATTGGTAAACAATAGATTGCGAATGGTTCAGTATAACAGTTACGATATGATTGAAATTTATTTTATGTGGATTACTGTGGGAAATCTTCAGCTAATACTTGATACACAGTATATATAAATAAAGAAAGGATATGTATATAGCTGTTATTTATTATTAAATTATAATGTTCCTACATTATTGTGGATTCTTAATAATTACGTACAGATTACTTTACAAGTAGCAATTCATTTAAGTTTCTGACCTATCAGTTAATTGGTTGCATCTTGAGCAATTGAGGCATTAACGGGTAACAGGGAATTAGAGTTCTATTCCGGAGAGGGAGTCTGAGATATAGCTACCACATCTAAGGAA…	Eukaryota;TSAR;Rhizaria;Radiolaria;Polycystinea;Nassellaria;Collosphaeridae;Collosphaera;Collosphaera_tuberosa;	1	0	0	0	0	0	0	0	1	4	3	1	7	2	9	3	4	0	3	3	6	4	6	8	4	0	5	5	9	5	2	2	0	0	0	11	0	0	0	7	0	0	0	11	1	6	0
coll_105	TCATATACTTTTCTTAAAGATTAAGCCATGTATGTCTCAGTTCTTTGATTGGTAAACAATAGATTGCGAATGGTTCAGTATAACAGTTACGATATGATTGAAATTTATTTTATGTGGATTACTGTGGGAAATCTTCAGCTAATACTTGATACACAGTATATATAAATAAAGAAAGGATATGTATATAGCTGTTATTTATTATTAAATTATAATGTTCCTACATTATTGTGGATTCTTAATAATTACGTACAGATTACTTTACAAGTAGCAATTCATTTAAGTTTCTGACCTATCAGTTAATTGGTTGCATCTTGAGCAATTGAGGCATTAACGGGTAACAGGGAATTAGAGTTCTATTCCGGAGAGGGAGTCTGAGATATAGCTACCACATCTAAGGAA…	Eukaryota;TSAR;Rhizaria;Radiolaria;Polycystinea;Nassellaria;Collosphaeridae;Collosphaera;Collosphaera_tuberosa;	1	0	0	0	0	0	0	0	1	6	0	4	7	7	8	6	9	0	1	4	1	2	0	3	4	6	6	3	2	4	5	4	2	4	355	7	0	0	0	4	0	1	0	2	0	8	2
coll_159	TCATATACTTTTCTTAAAGATTAAGCCATGTATGTCTCAGTTCTTTGATTGGTAAACAATAGATTGCGAATGGTTCAGTATAACAGTTACGATATGATTGAAATTTATTTTATGTGGATTACTGTGGGAAATCTTCAGCTAATACTTGATACACAGTATATATAAATAAAGAAAGGATATGTATATAGCTGTTATTTATTATTAAATTATAATGTTCCTACATTATTGTGGATTCTTAATAATTACGTACAGATTACTTTACAAGTAGCAATTCATTTAAGTTTCTGACCTATCAGTTAATTGGTTGCATCTTGAGCAATTGAGGCATTAACGGGTAACAGGGAATTAGAATTCTATTCCGGAGAGGGAGTCTGAGATATAGCTACCACATCTAAGGAA…	Eukaryota;TSAR;Rhizaria;Radiolaria;Polycystinea;Nassellaria;Collosphaeridae;Collosphaera;Collosphaera_tuberosa;	1	0	0	0	0	0	0	0	8	4	1	1	6	9	3	11	0	6	6	3	13	3	0	12	5	2	6	3	7	2	2	6	0	2	0	7	0	10	0	8	0	0	41	8	0	1	0
coll_220	TCATATACTTTTCTTAAAGATTAAGCCATGTATGTCTCAGTTCTTTGATTGGTAAACAATAGATTGCGAATGGTTCAGTATAACAGTTACGATATGATTGAAATTTATTTTATGTGGATTACTGTGGGAAATCTTCAGCTAATACTTGATACACAGTATATATAAATAAAGAAAGGATATGTATATAGCTGTTATTTATTATTAAATTATAATGTTCCTACATTATTGTGGATTCTTAATAATTACGTACAGATTACTTTACAAGTAGCAATTCATTTAAGTTTCTGACCTATCAGTTAATTGGTTGCATCTTGAGCAATTGAGGCATTAACGGGTAACAGGGAATTAGAGTTCTATTCCGGAGAGGGAGTCTGAGATATAGCTACCACATCTAAGGAA…	Eukaryota;TSAR;Rhizaria;Radiolaria;Polycystinea;Nassellaria;Collosphaeridae;Collosphaera;Collosphaera_tuberosa;	1	0	0	0	0	0	0	0	3	13	0	1	13	11	27	3	1	3	9	6	0	1	2	9	13	5	7	7	7	10	3	5	3	7	0	6	0	2	0	2	0	0	2	6	1	0	0
coll_259	TCATATACTTTTCTTAAAGATTAAGCCATGTATGTCTCAGTTCTTTGATTGGTAAACAATAGATTGCGAATGGTTCAGTATAACAGTTACGATATGATTGAAATTTATTTTATGTGGATTACTGTGGGAAATCTTCAGCTAATACTTGATACACAGTATATATAAATAAAGAAAGGATATGTATATAGCTGTTATTTATTATTAAATTATAATGTTCCTACATTATTGTGGATTCTTAATAATTACGTACAGATTACTTTACAAGTAGCAATTCATTTAAGTTTCTGACCTATCAGTTAATTGGTTGCATCTTGAGCAATTGAGGCATTAACGGGTAACAGGGAATTAGAGTTCTATTCCGGAGAGGGAGTCTGAGATATAGCTACCACATCTAAGGAA…	Eukaryota;TSAR;Rhizaria;Radiolaria;Polycystinea;Nassellaria;Collosphaeridae;Collosphaera;Collosphaera_tuberosa;	1	0	0	0	0	0	0	0	2	3	0	4	8	7	9	10	0	0	4	3	0	7	0	5	9	8	3	3	13	3	7	4	0	2	0	6	0	0	0	4	0	0	0	5	0	0	18
coll_271	TCATATACTTTTCTTAAAGATTAAGCCATGTATGTCTCAGTTCTTTGATTGGTAAACAATAGATTGCGAATGGTTCAGTATAACAGTTACGATATGATTGAAATTTATTTTATGTGGATTACTGTGGGAAATCTTCAGCTAATACTTGATACACAGTATATATAAATAAAGAAAGGATAAGTATATAGCTGTTATTTATTATTAAATTATAATGTTCCTACATTATTGTGGATTCTTAATAATTACGTACAGATTACTTTACAAGTAGCAATTCATTTAAGTTTCTGACCTATCAGTTAATTGGTTGCATCTTGAGCAATTGAGGCATTAACGGGTAACAGGGAATTAGAGTTCTATTCCGGAGAGGGAGTCTGAGATATAGCTACCACATCTAAGGAA…	Eukaryota;TSAR;Rhizaria;Radiolaria;Polycystinea;Nassellaria;Collosphaeridae;Collosphaera;Collosphaera_tuberosa;	1	0	0	0	0	0	0	0	0	2	0	2	3	6	4	8	0	0	8	0	12	0	6	9	5	3	5	8	5	5	5	7	2	4	0	2	0	0	0	3	0	0	0	7	0	0	0
coll_294	TCATATACTTTTCTTAAAGATTAAGCCATGTATGTCTCAGTTCTTTGATTGGTAAACAATAGATTGCGAATGGTTCAGTATAACAGTTACGATATGATTGAAATTTATTTTATGTGGATTACTGTGGGAAATCTTCAGCTAATACTTGATACACAGTATATATAAATAAAGAAAGGATATGTATATAGCTGTTATTTATTATTAAATTATAATGTTCCTACATTATTGTGGATTCTTAATAATTACGTACAGATTACTTTACAAGTAGCAATTCATTTAAGTTTCTGACCTATCAGTTAATTGGTTGCATCTTGAGCAATTGAGGCATTAACGGGTAACAGGGAATTAGAGTTCTATTCCGGAGAGGGAGTCTGAGATATAGCTACCACATCTAAGGAA…	Eukaryota;TSAR;Rhizaria;Radiolaria;Polycystinea;Nassellaria;Collosphaeridae;Collosphaera;Collosphaera_tuberosa;	1	0	0	0	0	0	0	0	0	4	1	2	6	5	6	4	0	0	6	2	3	0	3	5	5	4	8	7	3	6	4	5	2	4	0	1	0	0	0	9	0	0	0	6	0	0	0
coll_303	TCATATACTTTTCTTAAAGATTAAGCCATGTATGTCTCAGTTCTTTGATTGGTAAACAATAGATTGTGAATGGTTCAGTATAACAGTTACGATATGATTGAAATTTATTTTATGTGGATTACTGTGGGAAATCTTCAGCTAATACTTGATACACAGTATATATAAATAAAGAAAGGATATGTATATAGCTGTTATTTATTATTAAATTATAATGTTCCTACATTATTGTGGATTCTTAATAATTACGTACAGATTACTTTACAAGTAGCAATTCATTTAAGTTTCTGACCTATCAGTTAATTGGTTGCATCTTGAGCAATTGAGGCATTAACGGGTAACAGGGAATTAGAGTTCTATTCCGGAGAGGGAGTCTGAGATATAGCTACCACATCTAAGGAA…	Eukaryota;TSAR;Rhizaria;Radiolaria;Polycystinea;Nassellaria;Collosphaeridae;Collosphaera;Collosphaera_tuberosa;	1	0	0	0	0	0	0	1	3	1	0	1	5	6	2	5	0	0	4	2	5	5	0	7	3	4	6	5	5	3	7	4	0	3	0	4	0	1	1	5	0	0	0	8	1	0	2
coll_183	TCATATACTTTTCTTAAAGATTAAGCCATGTATGTCTCAGTTCTTTGATTGGTAAACAATAGATTGCGAATGGTTCAGTATAACAGTTACGATATGATTGAAATTTATTTTATGTGGATTACTGTGGGAAATCTTCAGCTAATACTTGATACACAGTATATATAAATAAAGAAAGGATATGTATATAGCTGTTATTTATTATTAAATTATAATGTTCCTACATTATTGTGGATTCTTAATAATTACGTACAGATTACTTTACAAGTAGCAATTCATTTAAGTTTCTGACCTATCAGTTAATTGGTTGCATCTTGAGCAATTGAGGCATTAACGGGTAACAGGGAATTAGAGTTCTATTCCGGAGAGGGAGTCTGAGATATAGCTACCACATCTAAGGAA…	Eukaryota;TSAR;Rhizaria;Radiolaria;Polycystinea;Nassellaria;Collosphaeridae;Collosphaera;Collosphaera_tuberosa;	1	0	0	0	0	0	0	0	8	6	0	5	10	12	5	0	0	0	8	8	8	0	0	9	6	4	15	9	13	8	11	5	2	2	0	4	0	0	0	8	0	0	0	5	0	0	0
coll_207	TCATATACTTTTCTTAAAGATTAAGCCATGTATGTCTCAGTTCTTTGATTGGTAAACAATAGATTGCGAATGGTTCAGTATAACAGTTACAATATGATTGAAATTTATTTTATGTGGATTACTGTGGGAAATCTTCAGCTAATACTTGATACACAGTATATATAAATAAAGAAAGGATATGTATATAGCTGTTATTTATTATTAAATTATAATGTTCCTACATTATTGTGGATTCTTAATAATTACGTACAGATTACTTTACAAGTAGCAATTCATTTAAGTTTCTGACCTATCAGTTAATTGGTTGCATCTTGAGCAATTGAGGCATTAACGGGTAACAGGGAATTAGAGTTCTATTCCGGAGAGGGAGTCTGAGATATAGCTACCACATCTAAGGAA…	Eukaryota;TSAR;Rhizaria;Radiolaria;Polycystinea;Nassellaria;Collosphaeridae;Collosphaera;Collosphaera_tuberosa;	1	0	0	0	0	0	0	0	9	2	0	1	5	8	10	12	5	0	7	4	4	14	0	8	7	3	6	6	6	6	5	5	1	2	1	4	0	65	0	2	0	0	1	5	0	0	0
coll_211	TCATATACTTTTCTTAAAGATTAAGCCATGTATGTCTCAGTTCTTTGATTGGTAAACAATAGATTGCGAATGGTTCAGTATAACAGTTACGATATGATTGAAATTTATTTTATGTGGATTACTGTGGGAAATCTTCAGCTAATACTTGATACACAGTATATATAAATAAAGAAAGGATATGTATATAGCTGTTATTTATTATTAAATTATAATGTTCCTACATTATTGTGGATTCTTAATAATTACGTACAGATTACTTTACAAGTAGCAATTCATTTAAGTTTCTGACCTATCAGTTAATTGGTTGCATCTTGAGCAATTGAGGCATTAACGGGTAACAGGGAATTAGAGTTCTATTCCGGAGAGGGAGTCTGAGATATAGCTACCACATCTAAGGAA…	Eukaryota;TSAR;Rhizaria;Radiolaria;Polycystinea;Nassellaria;Collosphaeridae;Collosphaera;Collosphaera_tuberosa;	1	0	0	0	0	0	0	0	4	2	0	3	3	4	5	13	1	0	5	2	4	2	0	3	3	2	2	6	7	6	6	9	0	1	1	3	0	23	0	3	0	0	29	2	0	7	0
coll_251	TCATATACTTTTCTTAAAGATTAAGCCATGTATGTCTCAGTTCTTTGATTGGTAAACAATAGATTGCGAATGGTTCAGTATAACAGTTACGATATGATTGAAATTTATTTTATGTGGATTACTGTGGGAAATCTTCAGCTAATACTTGATACACAGTATATATAAATAAAGAAAGGATATGTATATAGCTGTTATTTATTATTAAATTATAATGTTCCTACATTATTGTGGATTCTTAATAATTACGTACAGATTACTTTACAAGTAGCAATTCATTTAAGTTTCTGACCTATCAGTTAATTGGTTGCATCTTGAGCAATTGAGGCATTAACGGGTAACAGGGAATTAGAGTTCTATTCCGGAGAGGGAGTCTGAGATATAGCTACCACATCTAAGGAA…	Eukaryota;TSAR;Rhizaria;Radiolaria;Polycystinea;Nassellaria;Collosphaeridae;Collosphaera;Collosphaera_tuberosa;	1	0	0	0	0	0	0	0	8	4	0	3	9	2	7	7	0	5	4	7	5	1	3	5	0	3	5	5	1	4	6	3	0	2	0	2	0	0	0	0	0	1	30	6	0	23	0
coll_258	TCATATACTTTTCTTAAAGATTAAGCCATGTATGTCTCAGTTCTTTGATTGGTAAACAATAGATTGCGAATGGTTCAGTATAACAGTTACGATATGATTGAAATTTATTTTATGTGGATTACTGTGGGAAATCTTCAGCTAATACTTGATACACAGTATATATAAATAAAGAAAGGATATGTATATAGCTGTTATTTATTATTAAATTATAATGTTCCTACATTATTGTGGATTCTTAATAATTACGTACAGATTACTTTACAAGTAGCAATTCATTTAAGTTTCTGACCTATCAGTTAATTGGTTGCATCTTGAGCAATTGAGGCATTAACGGGTAACAGGGAATTAGAGTTCTATTCCGGAGAGGGAGTCTGAGATATAGCTACCACATCTAAGGAA…	Eukaryota;TSAR;Rhizaria;Radiolaria;Polycystinea;Nassellaria;Collosphaeridae;Collosphaera;Collosphaera_tuberosa;	1	0	0	0	0	0	0	0	1	4	0	1	2	7	6	14	0	1	6	5	1	2	3	8	7	5	5	3	10	3	8	2	1	1	0	1	0	0	0	2	0	0	9	6	0	3	0
coll_295	TCATATACTTTTCTTAAAGATTAAGCCATGTATGTCTCAGTTCTTTGATTGGTAAACAATAGATTGCGAATGGTTCAGTATAACAGTTACGATATGATTGAAATTTATTTTATGTGGATTACTGTGGGAAATCTTCAGCTAATACTTGATACACAGTATATATAAATAAAGAAAGGATATGTATATAGCTGTTATTTATTATTAAATTATAATGTTCCTACATTATTGTGGATTCTTAATAATTACGTACAGATTACTTTACAAGTAGCAATTCATTTAAGTTTCTGACCTATCAGTTAATTGGTTGCATCTTGAGCAATTGAGGCATTAACGGGTAACAGGGAATTAGAGTTCTATTCCGGAGAGGGAGTCTGAGATATAGCTACCACATCTAAGGAA…	Eukaryota;TSAR;Rhizaria;Radiolaria;Polycystinea;Nassellaria;Collosphaeridae;Collosphaera;Collosphaera_tuberosa;	1	0	0	0	0	0	0	0	4	2	0	4	3	3	2	1	4	4	2	4	6	14	2	3	4	5	3	5	4	4	3	6	2	1	0	4	0	0	0	7	0	0	0	19	7	0	0
coll_312	TCATATACTTTTCTTAAAGATTAAGCCATGTATGTCTCAGTTCTTTGATTGGTAAACAATAGATTGCGAATGGTTCAGTATAACAGTTACGATATGATTGAAATTTATTTTATGTGGATTACTGTGGGAAATCTTCAGCTAATACTTGATACACAGTATATATAAATAAAGAAAGGATATGTATATAGCTGTTATTTATTATTAAATTATAATGTTCCTACATTATTGTGGATTCTTAATAATTACGTACAGATTACTTTACAAGTAGCAATTCATTTAAGTTTCTGACCTATCAGTTAATTGGTTGCATCTTGAGCAATTGAGGCATTAACGGGTAACAGGGAATTAGAGTTCTATTCCGGAGAGGGAGTCTGAGATATAGCTACCACATCTAAGGAA…	Eukaryota;TSAR;Rhizaria;Radiolaria;Polycystinea;Nassellaria;Collosphaeridae;Collosphaera;Collosphaera_tuberosa;	1	0	0	0	0	0	0	0	8	8	0	4	4	5	5	4	0	5	3	3	2	0	0	7	3	8	13	6	7	7	4	4	0	1	0	3	0	0	0	7	0	0	0	1	0	0	0
coll_260	TCATATACTTTTCTTAAAGATTAAGCCATGTATGTCTCAGTTCTTTGATTGGTAAACAATAGATTGCGAATGGTTCAGTATAACAGTTACGATATGATTGAAATTTATTTTATGTGGATTACTGTGGGAAATCTTCAGCTAATACTTGATACACAGTATATATAAATAAAGAAAGGATATGTATATAGCTGTTATTTATTATTAAATTATAATGTTCCTACATTATTGTGGATTCTTAATAATTACGTACAGATTACTTTACAAGTAGCAATTCATTTAAGTTTCTGACCTATCAGTTAATTGGTTGCATCTTGAGCAATTGAGGCATTAACGGGTAACAGGGAATTAGAGTTCTATTCCGGAGAGGGAGTCTGAGATATAGCTACCACATCTAAGGAA…	Eukaryota;TSAR;Rhizaria;Radiolaria;Polycystinea;Nassellaria;Collosphaeridae;Collosphaera;Collosphaera_tuberosa;	1	0	0	0	0	0	0	0	4	1	1	3	1	1	7	3	0	6	11	7	5	2	0	5	1	5	7	2	4	5	3	4	2	1	0	3	0	0	0	2	0	0	0	6	10	1	16
coll_276	TCATATACTTTTCTTAAAGATTAAGCCATGTATGTCTCAGTTCTTTGATTGGTAAACAATAGATTGCGAATGGTTCAGTATAACAGTTACGATATGATTGAAATTTATTTTATGTGGATTACTGTGGGAAATCTTCAGCTAATACTTGATACACAGTATATATAAATAAAGAAAGGATATGTATATAGCTGTTATTTATTATTAAATTATAATGTTCCTACATTATTGTGGATTCTTAATAATTACGTACAGATTACTTTACAAGTAGCAATTCATTTAAGTTTCTGACCTATCAGTTAATTGGTTGCATCTTGAGCAATTGAGGCATTAACGGGTAACAGGGAATTAGAGTTCTATTCCGGAGAGGGAGTCTGAGATATAGCTACCACATCTAAGGAA…	Eukaryota;TSAR;Rhizaria;Radiolaria;Polycystinea;Nassellaria;Collosphaeridae;Collosphaera;Collosphaera_tuberosa;	1	0	0	0	0	0	0	0	13	6	0	5	6	7	8	6	1	11	3	2	3	0	0	6	3	7	4	6	5	5	5	2	2	6	0	11	0	2	0	4	0	0	0	2	0	1	0
coll_235	TCATATACTTTTCTTAAAGATTAAGCCATGTATGTCTCAGTTCTTTGATTGGTAAACAATAGATTGCGAATGGTTCAGTATAACAGTTACGATATGATTGAAATTTATTTTATGTGGATTACTGTGGGAAATCTTCAGCTAATACTTGATACACAGTATATATAAATAAAGAAAGGATATGTATATAGCTGTTATTTATTATTAAATTATAATGTTCCTACATTATTGTGGATTCTTAATAATTACGTACAGATTACTTTACAAGTAGCAATTCATTTAAGTTTCTGACCTATCAGTTAATTGGTTGCATCTTGAGCAATTGAGGCATTAACGGGTAACAGGGAATTAGAGTTCTATTCCGGAGAGGGAGTCTGAGATATAGCTACCACATCTAAGGAA…	Eukaryota;TSAR;Rhizaria;Radiolaria;Polycystinea;Nassellaria;Collosphaeridae;Collosphaera;Collosphaera_tuberosa;	1	0	0	0	0	0	0	0	1	3	0	1	6	4	2	4	1	0	4	4	5	0	0	3	7	5	7	1	8	6	2	7	1	3	0	1	0	0	0	5	0	1	3	2	32	0	0
coll_348	TCATATACTTTTCTTAAAGATTAAGCCATGTATGTCTCAGTTCTTTGATTGGTAAACAATAGATTGCGAATGGTTCAGTATAACAGTTACGATATGATTGAAATTTATTTTATGTGGATTACTGTGGGAAATCTTCAGCTAATACTTGATACACAGTATATATAAATAAAGAAAGGATATGTATATAGCTGTTATTTATTATTAAATTATAATGTTCCTACATTATTGTGGATTCTTAATAATTACGTACAGATTACTTTACAAGTAGCAATTCATTTAAGTTTCTGACCTATCAGTTAATTGGTTGCATCTTGAGCAATTGAGGCATTAACGGGTAACAGGGAATTAGAGTTCTATTCCGGAGAGGGAGTCTGAGATATAGCTACCACATCTAAGGAA…	Eukaryota;TSAR;Rhizaria;Radiolaria;Polycystinea;Nassellaria;Collosphaeridae;Collosphaera;Collosphaera_tuberosa;	1	0	0	0	0	0	0	0	0	1	0	1	3	4	2	7	4	4	4	4	3	2	3	5	6	3	1	4	8	2	5	3	0	2	0	1	0	5	0	4	0	1	1	3	1	1	7
coll_061	TCATATACTTTTCTTAAAGATTAAGCCATGTATGTCTCAGTTCTTTGATTGGTAAACAATAGATTGCGAATGGTTCAGTATAACAGTTACGATATGATTGAAATTTATTTTATGTGGATTACTGTGGGAAATCTTCAGCTAATACTTGATACACAGTATATATAAATAAAGAAAGGATATGTATATAGCTGTTATTTATTATTAAATTATAATGTTCCTACATTATTGTGGATTCTTAATAATTACGTACAGATTACTTTACAAGTAGCAATTCATTTAAGTTTCTGACCTATCAGTTAATTGGTTGCATCTTGAGCAATTGAGGCATTAACGGGTAACAGGGAATTAGAGTTCTATTCCGGAGAGGGAGTCTGAGATATAGCTACCACATCTAAGGAA…	Eukaryota;TSAR;Rhizaria;Radiolaria;Polycystinea;Nassellaria;Collosphaeridae;Collosphaera;Collosphaera_tuberosa;	1	0	0	0	0	0	0	0	2	4	0	1	4	6	3	3	0	0	6	4	1	2	2	3	2	5	2	6	7	2	7	3	0	1	0	4	0	1	0	1	0	0	1	0	1	5	1
coll_313	TCATATACTTTTCTTAAAGATTAAGCCATGTATGTCTCAGTTCTTTGATTGGTAAACAATAGATTGCGAATGGTTCAGTATAACAGTTATGATATGATTGAAATTTATTTTATGTGGATTACTGTGGGAAGTCTTCAGCTAATACTTGATACACAGTATATATAAATAAAGAAAGGATATGTATATAGCTGTTATTTATTATTAAATTATAATGTTCCTACATTATTGTGGATTCTTAATAATTACGTACAGATTACTTTACAAGTAGCAATTCATTTAAGTTTCTGACCTATCAGTTAATTGGTTGCATCTTGAGCAATTGAGGCATTAACGGGTAACAGGGAATTAGAGTTCTATTCCGGAGAGGGAGTCTGAGATATAGCTACCACATCTAAGGAA…	Eukaryota;TSAR;Rhizaria;Radiolaria;Polycystinea;Nassellaria;Collosphaeridae;Collosphaera;Collosphaera_tuberosa;	1	0	0	0	0	0	0	0	0	5	1	3	5	7	9	5	3	0	2	3	1	3	2	3	2	1	8	2	8	0	2	6	1	2	0	3	0	16	0	3	0	0	0	5	0	0	0
coll_328	TCATATACTTTTCTTAAAGATTAAGCCATGTATGTCTCAGTTCTTTGATTGGTAAACAATAGATTGCGAATGGTTCAGTATAACAGTTACGATATGATTGAAATTTATTTTATGTGGATTACTGTGGGAAATCTTCAGCTAATACTTGATACACAGTATATATAAATAAAGAAAGGATATGTATATAGCTGTTATTTATTATTAAATTATAATGTTCCTACATTATTGTGGATTCTTAATAATTACGTACAGATTACTTTACAAGTAGCAATTCATTTAAGTTTCTGACCTATCAGTTAATTGGTTGCATCTTGAGCAATTGAGGCATTAACGGGTAACAGGGAATTAGAGTTCTATTCCGGAGAGGGAGTCTGAGATATAGCTACCACATCTAAGGAA…	Eukaryota;TSAR;Rhizaria;Radiolaria;Polycystinea;Nassellaria;Collosphaeridae;Collosphaera;Collosphaera_tuberosa;	1	0	0	0	0	0	0	0	0	0	0	1	4	4	5	1	0	1	1	4	2	0	4	4	5	4	4	3	3	4	7	4	1	2	0	5	0	2	0	5	0	1	1	3	0	2	0
coll_350	TCATATACTTTTCTTAAAGATTAAGCCATGTATGTCTCAGTTCTTTGATTGGTAAACAATAGATTGCGAATGGTTCAGTATAACAGTTACGATATGATTGAAATTTATTTTATGTGGATTACTGTGGGAAATCTTCAGCTAATACTTGATACACAGTATATATAAATAAAGAAAGGATATGTATATAGCTATTATTTATTATTAAATTATAATGTTCCTACATTATTGTGGATTCTTAATAATTACGTACAGATTACTTTACAAGTAGCAATTCATTTAAGTTTCTGACCTATCAGTTAATTGGTTGCATCTTGAGCAATTGAGGCATTAACGGGTAACAGGGAATTAGAGTTCTATTCCGGAGAGGGAGTCTGAGATATAGCTACCACATCTAAGGAA…	Eukaryota;TSAR;Rhizaria;Radiolaria;Polycystinea;Nassellaria;Collosphaeridae;Collosphaera;Collosphaera_tuberosa;	1	0	0	0	0	0	0	0	4	3	0	2	4	2	2	0	5	2	5	5	5	7	5	2	2	4	4	4	4	3	5	5	0	2	0	3	0	0	0	1	0	1	0	0	1	5	0
coll_384	TCATATACTTTTCTTAAAGATTAAGCCATGTATGTCTCAGTTCTTTGATTGGTAAACAATAGATTGCGAATGGTTCAGTATAACAGTTACGATATGATTGAAATTTATTTTATGTGGATTACTGTGGGAAATCTTCAGCTAATACTTGATACACAGTATATATAAATAAAGAAAGGATATGTATATAGCTGTTATTTATTATTAAATTATAATGTTCCTACATTATTGTGGATTCTTAATAATTACGTACAGATTACTTTACAAGTAGCAATTCATTTAAGTTTCTGACCTATCAGTTAATTGGTTGCATCTTGAGCAATTGAGGCATTAACGGGTAACAGGGAATTAGAGTTCTATTCCGGAGAGGGAGTCTGAGATATAGCTACCACATCTAAGGAA…	Eukaryota;TSAR;Rhizaria;Radiolaria;Polycystinea;Nassellaria;Collosphaeridae;Collosphaera;Collosphaera_tuberosa;	1	0	0	0	0	0	0	0	2	3	0	2	6	4	4	2	0	3	3	2	1	1	6	2	5	4	3	3	6	3	3	1	0	4	0	4	0	1	0	4	0	1	5	1	0	1	0
coll_267	TCATATACTTTTCTTAAAGATTAAGCCATGTATGTCTCAGTTCTTTGATTGGTAAACAATAGATTGCGAATGGTTCAGTATAACAGTTACGATATGATTGAAATTTATTTTATGTGGATTACTGTGGGAAATCTTCAGCTAATACTTGATACACAGTATATATAAATAAAGAAAGGATATGTATATAGCTGTTATTTATTATTAAATTATAATGTTCCTACATTATTGTGGATTCTTAATAATTACGTACAGATTACTTTACAAGTAGCAATTCATTTAAGTTTCTGACCTATCAGTTAATTGGTTGCATCTTGAGCAATTGAGGCATTAACGGGTAACAGGGAATTAGAGTTCTATTCCGGAGAGGGAGTCTGAGATATAGCTACCACATCTAAGGAA…	Eukaryota;TSAR;Rhizaria;Radiolaria;Polycystinea;Nassellaria;Collosphaeridae;Collosphaera;Collosphaera_tuberosa;	1	0	0	0	0	0	0	0	5	1	1	2	4	4	2	2	2	1	4	2	1	0	5	4	5	3	4	5	2	4	2	3	0	0	0	1	0	1	0	4	0	0	5	7	17	0	0
coll_364	TCATATACTTTTCTTAAAGATTAAGCCATGTATGTCTCAGTTCTTTGATTGGTAAACAATAGATTGCGAATGGTTCAGTATAACAGTTACGATATGATTGAAATTTATTTTATGTGGATTACTGTGGGAAATCTTCAGCTAATACTTGATACACAGTATATATAAATAAAGAAAGGATATGTATATAGCTGTTATTTATTATTAAATTATAATGTTCCTACATTATTGTGGATTCTTAATAATTACGTACAGATTACTTTACAAGTAGCAATTCATTTAAGTTTCTGACCTATCAGTTAATTGGTTGCATCTTGAGCAATTGAGGCATTAACGGGTAACAGGGAATTAGAGTTCTATTCCGGAGAGGGAGTCTGAGATATAGCTACCACATCTAAGGAA…	Eukaryota;TSAR;Rhizaria;Radiolaria;Polycystinea;Nassellaria;Collosphaeridae;Collosphaera;Collosphaera_tuberosa;	1	0	0	0	0	0	0	0	11	2	0	2	3	5	3	0	1	0	2	3	5	0	3	1	4	4	1	3	3	1	4	7	1	2	0	4	0	0	0	2	0	5	5	1	0	2	0
coll_374	TCATATACTTTTCTTAAAGATTAAGCCATGTATGTCTCAGTTCTTTGATTGGTAAACAATAGATTGCGAATGGTTCAGTATAACAGTTACGATATGATTGAAATTTATTTTATGTGGATTACTGTGGGAAATCTTCAGCTAATACTTGATACACAGTATATATAAATAAAGAAAGGATATGTATATAGCTGTTATTTATTATTAAATTATAATATTCCTACATTATTGTGGATTCTTAATAATTACGTACAGATTACTTTACAAGTAGCAATTCATTTAAGTTTCTGACCTATCAGTTAATTGGTTGCATCTTGAGCAATTGAGGCATTAACGGGTAACAGGGAATTAGAGTTCTATTCCGGAGAGGGAGTCTGAGATATAGCTACCACATCTAAGGAA…	Eukaryota;TSAR;Rhizaria;Radiolaria;Polycystinea;Nassellaria;Collosphaeridae;Collosphaera;Collosphaera_tuberosa;	1	0	0	0	0	0	0	0	3	2	0	4	2	5	3	0	3	0	7	2	2	1	0	4	4	3	5	4	4	5	2	5	1	1	0	3	0	0	1	7	0	0	0	4	2	8	0
coll_381	TCATATACTTTTCTTAAAGATTAAGCCATGTATGTCTCAGTTCTTTGATTGGTAAACAATAGATTGCGAATGGTTCAGTATAACAGTTACGATATGATTGAAATTTATTTTATGTGGATTACTGTGGGAAATCTTCAGCTAATACTTGATACACAGTATATATAAATAAAGAAAGGATATGTATATAGCTGTTATTTATTATTAAATTATAATGTTCCTACATTATTGTGGATTCTTAATAATTACGTACAGATTACTTTACAAGTAGCAATTCATTTAAGTTTCTGACCTATCAGTTAATTGGTTGCATCTTGAGCAATTGAGGCATTAACGGGTAACAGGGAATTAGAGTTCTATTCCGGAGAGGGAGTCTGAGATATAGCTACCACATCTAAGGAA…	Eukaryota;TSAR;Rhizaria;Radiolaria;Polycystinea;Nassellaria;Collosphaeridae;Collosphaera;Collosphaera_tuberosa;	1	0	0	0	0	0	0	0	2	3	0	4	3	3	3	7	0	1	3	0	5	0	0	2	2	3	5	1	7	0	2	3	1	0	0	2	0	0	0	5	0	0	4	0	1	7	4
coll_002	TCATACGCTTGTCTTAAAGATTAAGCCATGCATGTTTAAATGCTTTGTTTTATTTTAACATTAGATTGCAAATGGCTCATTATAACAGTTATTATATTATTGAGATTATTTTATAGGTGGATACTTATGAGAAAATTATTAAAAATATACGATTTTAAAATATTTATTTATTTGGCATTTATTTGCTTTCAAACCAAAATGTTTTATCATTATGGATGATTCATAGTAATGTTTGGAGAACGCTTCGATATGCGGCAGATCTTCACGGTTTCTGACCTATCAGTTAGTCAGTAGTATACTGGACTACTGAAGCGTTGACGGGTAACAGAGAATTAGGGTTCTGTTCCGGAGAAGGAGCCTGAGAAACAGCTACTATATCTAAGGAACGCAGCAGGCGCG…	Eukaryota;TSAR;Rhizaria;Radiolaria;Polycystinea;Nassellaria;Sphaerozoidae;Sphaerozoum;Sphaerozoum_armatum;	0.767218	0	0	0	0	0	0	0	0	0	0	0	0	0	0	0	0	0	0	0	0	0	0	0	0	0	0	0	0	0	0	0	0	0	0	0	0	0	0	0	0	0	0	0	0	0	0
coll_238	TCATATACTTTTCTTAAAGATTAAGCCATGTATGTCTCAGTTCTTTAATTGGTAAACAATAGATTGCGAATGGTTCAGTATAACAGTTACGATATGATTGAAATTTATTTTATGTGGATTACTGTGGGAAATCTTCAGCTAATACTTGATACACAGTATATATAAATAAAGAAAGGATATGTATATAGCTGTTATTTATTATTAAATTATAATGTTCCTACATTATTGTGGATTCTTAATAATTACGTACAGATTACTTTACAAGTAGCAATTCATTTAAGTTTCTGACCTATCAGTTAATTGGTTGCATCTTGAGCAATTGAGGCATTAACGGGTAACAGGGAATTAGAGTTCTATTCCGGAGAGGGAGTCTGAGATATAGCTACCACATCTAAGGAA…	Eukaryota;TSAR;Rhizaria;Radiolaria;Polycystinea;Nassellaria;Collosphaeridae;Collosphaera;Collosphaera_tuberosa;	1	0	0	0	0	0	0	0	5	2	0	3	3	3	6	0	6	0	2	3	1	0	0	1	5	6	3	0	2	0	4	4	1	1	0	2	0	13	0	0	0	0	1	5	0	0	3
coll_287	TCATATACTTTTCTTAAAGATTAAGCCATGTATGTCTCAGTTCTTTGATTGGTAAACAATAGATTGCGAATGGTTCAGTATAACAGTTACGATATGATTGAAATTTATTTTATGTGGATTACTGTGGGAAATCTTCAGCTAATACTTGATACACAGTATATATAAATAAAGAAAGGATATGTATATAGCTGTTATTTATTATTAAATTATAATGTTCCTACATTATTGTGGATTCTTAATAATTACGTACAGATTACTTTACAAGTAGCAATTCATTTAAGTTTCTGACCTATCAGTTAATTGGTTGCATCTTGAGCAATTGAGGCATTAACGGGTAACAGGGAATTAGAGTTCTATTCCGGAGAGGGAGTCTGAGATATAGCTACCACATCTAAGGAA…	Eukaryota;TSAR;Rhizaria;Radiolaria;Polycystinea;Nassellaria;Collosphaeridae;Collosphaera;Collosphaera_tuberosa;	1	0	0	0	0	0	0	3	1	1	0	2	1	5	3	0	3	0	3	6	3	0	0	0	2	4	7	5	1	3	1	1	1	3	0	1	0	3	0	1	0	0	0	7	0	0	1
coll_310	TCATATACTTTTCTTAAAGATTAAGCCATGTATGTCTCAGTTCTTTGATTGGTAAACAATAGATTGCGAATGGTTCAGTATAACAGTTACGATATGATTAAAATTTATTTTATGTGGATTACTGTGGGAAATCTTCAGCTAATACTTGATACACAGTATATACAAATAAAGAAAGGATATGTATATAGCTGTTATTTATTATTAAATTATAATGTTCCTACATTATTGTGGATTCTTAATAATTACGTACAGATTACTTTACAAGTAGCAATTCATTTAAGTTTCTGACCTATCAGTTAATTGGTTGCATCTTGAGCAATTGAGGCATTAACGGGTAACAGGGAATTAGAGTTCTATTCCGGAGAGGGAGTCTGAGATATAGCTACCACATCTAAGGAA…	Eukaryota;TSAR;Rhizaria;Radiolaria;Polycystinea;Nassellaria;Collosphaeridae;Collosphaera;Collosphaera_tuberosa;	1	0	0	0	0	0	0	3	0	1	0	1	3	2	3	11	0	0	1	1	4	0	0	4	8	4	4	5	2	6	8	7	1	1	0	4	0	0	0	0	0	0	0	4	0	0	0
coll_336	TCATATACTTTTCTTAAAGATTAAGCCATGTATGTCTCAGTTCTTTGATTGGTAAACAATAGATTGCGAATGGTTCAGTATAACAGTTACGATATGATTGAAATTTATTTTATGTGGATTACTGTGGGAAATCTTCAGCTAATACTTGATACACAGTATATATAAATAAAGAAAGGATATGTATATAGCTGTTATTTATTATTAAATTATAATGTTCCTACATTATTGTGGATTCTTAATAATTACGTACAGATTACTTTACAAGTAGCAATTCATTTAAGTTTCTGACCTATCAGTTAATTGGTTGCATCTTGAGCAATTGAGGCATTAACGGGTAACAGGGAATTAGAGTTCTATTCCGGATAGGGAGTCTGAGATATAGCTACCACATCTAAGGAA…	Eukaryota;TSAR;Rhizaria;Radiolaria;Polycystinea;Nassellaria;Collosphaeridae;Collosphaera;Collosphaera_tuberosa;	1	0	0	0	0	0	0	0	6	5	1	2	3	1	4	7	0	0	3	3	1	0	0	3	1	2	6	8	7	2	6	1	2	1	0	4	0	1	0	3	0	0	0	4	0	0	8
coll_341	TCATATACTTTTCTTAAAGATTAAGCCATGTATGTCTCAGTTCTTTGATTGGTAAACAATAGATTGCGAATGGTTCAGTATAACAGTTACGATATGATTGAAATTTATTTTATGTGGATTACTGTGGGAAATCTTCAGCTAATACTTGATACACAGTATATATAAATAAAGAAAGGATATGTATATAGCTGTTATTTATTATTAAATTATAATGTTCCTACATTATTGTGGATTCTTAATAATTACGTACAGATTACTTTACAAGTAGCAATTCATTTAAGTTTCTGACCTATCAGTTAATTGGTTGCATCTTGAGCAATTGAGGCATTAACGGGTAACAGGGAATTAGAGTTCTATTCCGGAGAGGGAGTCTGAGATATAGCTACCACATCTAAGGAA…	Eukaryota;TSAR;Rhizaria;Radiolaria;Polycystinea;Nassellaria;Collosphaeridae;Collosphaera;Collosphaera_tuberosa;	1	0	0	0	0	0	0	0	1	4	0	1	1	4	1	10	0	4	2	8	0	3	7	3	2	5	3	0	6	4	3	2	0	1	0	3	0	1	0	6	0	1	2	3	0	0	1
coll_394	TCATATACTTTTCTTAAAGATTAAGCCATGTATGTCTCAGTTCTTTGATTGGTAAACAATAGATTGCGAATGGTTCAGTATAACAGTTACGATATGATTGAAATTTATTTTATGTGGATTACTGTGGGAAATCTTCAGCTAATACTTGATACACAGTATATATAAATAAAGAAAGGATATGTATATAGCTGTTATTTATTATTAAATTATAATGTTCCTACATTATTGTGGATTCTTAATAATTACGTACAGATTACTTTACAAGTAGCAATTCATTTAAGTTTCTGACCTATCAGTTAATTGGTTGCATCTTGAGCAATTGAGGCATTAACGGGTAACAGGGAATTAGAGTTCTATTCCGGAGAGGGAGTCTGAGATATAGCTACCACATCTAAGGAA…	Eukaryota;TSAR;Rhizaria;Radiolaria;Polycystinea;Nassellaria;Collosphaeridae;Collosphaera;Collosphaera_tuberosa;	1	0	0	0	0	0	0	0	0	2	0	3	3	1	4	1	4	0	2	3	7	0	2	5	7	2	3	4	5	4	8	2	0	5	0	0	0	0	0	4	0	0	1	4	0	0	0
coll_254	TCATATACTTTTCTTAAAGATTAAGCCATGTATGTCTCAGTTCTTTGATTGGTAAACAATAGATTGCGAATGGTTCAGTATAACAGTTACGATATGATTGAAATTTATTTTATGTGGATTACTGTGGGAAATCTTCAGCTAATACTTGATACACAGTATATATAAATAAAGAAAGGATATGTATATAGCTGTTATTTATTATTAAATTATAATGTTCCTACATTATTGTGGATTCTTAATAATTACGTACAGATTACTTTACAAGTAGCAATTCATTTAAGTTTCTGACCTATCAGTTAATTGGTTGCATCTTGAGCAATTGAGGCATTAACGGGTAACAGGGAATTAGAGTTCTATTCCGGAGAGGGAGTCTGAGATATAGCTACCACATCTAAGGAA…	Eukaryota;TSAR;Rhizaria;Radiolaria;Polycystinea;Nassellaria;Collosphaeridae;Collosphaera;Collosphaera_tuberosa;	1	0	0	0	0	0	0	0	1	0	0	0	9	3	3	12	0	0	6	3	8	1	0	2	2	3	4	2	4	1	2	3	1	2	0	3	0	0	0	2	0	0	53	13	0	1	0
coll_275	TCATATACTTTTCTTAAAGATTAAGCCATGTATGTCTCAGTTCTTTGATTGGTAAACAATAGATTGCGAATGGTTCAGTATAACAGTTACGATATGATTGAAATTTATTTTATGTGGATTACTGTGGGAAATCTTCAGCTAATACTTGATACACAGTATATATAAATAAAGAAAGGATATGTATATAGCTGTTATTTATTATTAAATTATAATGTTCCTACATTATTGTGGATTCTTAATAATTACGTACAGATTACTTTACAAGTAGCAATTCATTTAAGTTTCTGACCTATCAGTTAATTGGTTGCATCTTGAGCAATTGAGGCATTAACGGGTAACAGGGAATTAGAGTTCTATTCCGGAGAGGGAGTCTGAGATATAGCTACCACATCTAAGGAA…	Eukaryota;TSAR;Rhizaria;Radiolaria;Polycystinea;Nassellaria;Collosphaeridae;Collosphaera;Collosphaera_tuberosa;	1	0	0	0	0	0	0	0	10	1	1	5	6	4	2	4	0	1	2	3	4	1	2	5	3	0	5	2	3	1	3	6	2	1	0	6	0	5	0	2	0	0	0	2	1	0	0
coll_306	TCATATACTTTTCTTAAAGATTAAGCCATGTATGTCTCAGTTCTTTGATTGGTAAACAATAGATTGCGAATGGTTCAGTATAACAGTTACGATATGATTGAAATTTATTTTATGTGGATTACTGTGGGAAATCTTCAGCTAATACTTGATACACAGTATATATAAATAAAGAAAGGATATGTATATAGCTGTTATTTATTATTAAATTATAATGTTCCTACATTATTGTGGATTCTTAATAATTACGTACAGATTACTTTACAAGTAGCAATTCATTTAAGTTTCTGACCTATCAGTTAATTGGTTGCATCTTGAGCAATTGAGGCATTAACGGGTAACAGGGAATTAGAGTTCTATTCCGGAGAGGGAGTCTGAGATATAGCTACCACATCTAAGGAA…	Eukaryota;TSAR;Rhizaria;Radiolaria;Polycystinea;Nassellaria;Collosphaeridae;Collosphaera;Collosphaera_tuberosa;	1	0	0	0	0	0	0	0	3	5	0	2	4	3	3	0	0	0	1	1	2	0	1	5	4	2	1	5	1	4	4	5	0	1	0	1	0	0	0	4	0	1	31	1	0	11	0
coll_351	TCATATACTTTTCTTAAAGATTAAGCCATGTATGTCTCAGTTCTTTGATTGGTAAACAATAGATTGCGAATGGTTCAGTATAACAGTTACGATATGATTGAAATTTATTTTATGTGGATTACTGTGGGAAATCTTCAGCTAATACTTGATACACAGTATATATAAATAAAGAAAGGATATGTATATAGCTGTTATTTATTATTAAATTATAATGTTCCTACATTATTGTGGATTCTTAATAATTACGTACAGATTACTTTACAAGTAGCAATTCATTTAAGTTTCTGACCTATCAGTTAATTGGTTGCATCTTGAGCAATTGAGGCATTAACGGGTAACAGGGAATTAGAGTTCTATTCCGGAGAGGGAGTCTGAGATATAGCTACCACATCTAAGGAA…	Eukaryota;TSAR;Rhizaria;Radiolaria;Polycystinea;Nassellaria;Collosphaeridae;Collosphaera;Collosphaera_tuberosa;	1	0	0	0	0	0	0	0	3	2	0	2	4	7	4	0	0	1	1	5	3	0	1	1	2	6	7	2	3	2	5	6	0	0	0	3	0	11	0	1	0	0	11	1	0	6	1
coll_357	TCATATACTTTTCTTAAAGATTAAGCCATGTATGTCTCAGTTCTTTGATTGGTAAATAATAGATTGCGAATGGTTCAGTATAACAGTTACGATATGATTGAAATTTATTTTATGTGGATTACTGTGGGAAATCTTCAGCTAATACTTGATACACAGTATATATAAATAAAGAAAGGATATGTATATAGCTGTTATTTATTATTAAATTATAATGTTCCTACATTATTGTGGATTCTTAATAATTACGTACAGATTACTTTACAAGTAGCAATTCATTTAAGTTTCTGACCTATCAGTTAATTGGTTGCATCTTGAGCAATTGAGGCATTAACGGGTAACAGGGAATTAGAGTTCTATTCCGGAGAGGGAGTCTGAGATATAGCTACCACATCTAAGGAA…	Eukaryota;TSAR;Rhizaria;Radiolaria;Polycystinea;Nassellaria;Collosphaeridae;Collosphaera;Collosphaera_tuberosa;	1	0	0	0	0	0	0	0	10	5	0	1	1	4	0	3	0	0	4	7	6	1	1	2	3	4	4	3	2	2	2	3	0	2	0	1	0	0	0	3	0	0	1	1	0	9	0
coll_343	TCATATACTTTTCTTAAAGATTAAGCCATGTATGTCTCAGTTCTTTGATTGGTAAACAATAGATTGCGAATGGTTCAGTATAACAGTTACGATATGATTGAAATTTATTTTATGTGGATTACTGTGGGAAATCTTCAGCTAATACTTGATACACAGTATATATAAATAAAGAAAGGATATGTATATAGCTGTTATTTATTATTAAATTATAATGTTCCTACATTATTGTGGATTCTTAATAATTACGTACAGATTACTTTACAAGTAGCAATTCATTTAAGTTTCTGACCTATCAGTTAATTGGTTGCATCTTGAGCAATTGAGGCATTAACGGGTAACAGGGAATTAGAGTTCTATTCCGGAGAGGGAGTCTGAGATATAGCTACCACATCTAAGGAA…	Eukaryota;TSAR;Rhizaria;Radiolaria;Polycystinea;Nassellaria;Collosphaeridae;Collosphaera;Collosphaera_tuberosa;	1	0	0	0	0	0	0	0	2	5	0	4	3	6	2	3	2	0	0	4	1	1	0	5	5	2	8	4	5	2	3	3	1	0	0	0	0	2	1	2	0	0	1	1	1	2	0
coll_367	TCATATACTTTTCTTAAAGATTAAGCCATGTATGTCTCAGTTCTTTGATTGGTAAACAATAGATTGCGAATGGTTCAGTATAACAGTTACGATATGATTGAAATTTATTTTATGTGGATTACTGTGGGAAATCTTCAGCTAATACTTGATACACAGTATATATAAATAAAGAAAGGATATGTATATAGCTGTTATTTATTATTAAATTATAATGTTCCTACATTATTGTGGATTCTTAATAATTACGTACAGATTACTTTACAAGTAGCAATTCATTTAAGTTTCTGACCTATCAGTTAATTGGTTGCATCTTGAGCAATTGAGGCATTAACGGATAACAGGGAATTAGAGTTCTATTCCGGAGAGGGAGTCTGAGATATAGCTACCACATCTAAGGAA…	Eukaryota;TSAR;Rhizaria;Radiolaria;Polycystinea;Nassellaria;Collosphaeridae;Collosphaera;Collosphaera_tuberosa;	1	0	0	0	0	0	0	0	3	0	1	1	4	2	3	1	0	0	1	5	3	0	0	3	3	7	3	4	5	4	2	2	1	0	0	3	0	1	1	0	0	1	0	5	2	1	0
coll_382	TCATATACTTTTCTTAAAGATTAAGCCATGTATGTCTCAGTTCTTTGATTGGTAAACAATAGATTGCGAATGGTTCAGTATAACAGTTACGATATGATTGAAATTTATTTTATGTGGATTACTGTGGGAAATCTTCAGCTAATACTTGATACACAGTATATATAAATAAAGAAAGGATATGTATATAGCTGTTATTTATTATTAAATTATAATGTTCCTACATTATTGTGGATTCTTAATAATTACGTACAGATTACTTTACAAGTAGCAATTCATTTAAGTTTCTGACCTATCAGTTAATTGGTTGCATCTTGAGCAATTGAGGCATTAACGGGTAACAGGGAATTAGAGTTCTATTCCGGAGAGGGAGTCTGAGATATAGCTACCACATCTAAGGAA…	Eukaryota;TSAR;Rhizaria;Radiolaria;Polycystinea;Nassellaria;Collosphaeridae;Collosphaera;Collosphaera_tuberosa;	1	0	0	0	0	0	0	0	0	3	0	3	1	2	4	2	0	3	3	1	0	0	2	4	7	6	3	5	3	0	4	4	1	2	0	1	0	0	0	1	0	0	0	6	1	0	4
coll_392	TCATATACTTTTCTTAAAGATTAAGCCATGTATGTCTCAGTTCTTTGATTGGTAAACAATAGATTGCGAATGGTTCAGTATAACAGTTACGATATGATTGAAATTTATTTTATGTGGATTACTGTGGGAAATCTTCAGCTAATACTTGATACACAGTATATATAAATAAAGAAAGGATATGTATATAGCTGTTATTTATTATTAAATTATAATGTTCCTACATTATTGTGGATTCTTAATAATTACGTACAGATTACTTTACAAGTAGCAATTCATTTAAGTTTCTGACCTATCAGTTAATTGGTTGCATCTTGAGCAATTGAGGCATTAACGGGTAACAGGGAATTAGAGTTCTATTCCGGAGAGGGAGTCTGAGATATAGCTACCACATCTAAGGAA…	Eukaryota;TSAR;Rhizaria;Radiolaria;Polycystinea;Nassellaria;Collosphaeridae;Collosphaera;Collosphaera_tuberosa;	1	0	0	0	0	0	0	0	8	0	0	3	6	5	9	4	1	6	1	6	0	0	3	2	4	3	4	1	4	0	1	2	1	1	0	0	0	0	0	2	0	0	0	4	0	6	0
coll_388	TCATATACTTTTCTTAAAGATTAAGCCATGTATGTCTCAGTTCTTTGATTGGTAAACAATAGATTGCGAATGGTTCAGTATAACAGTTACGATATGATTGAAATTTATTTTATGTGGATTACTGTGGGAAATCTTCAGCTAATACTTGATACACAGTATATATAAATAAAGAAAGGATATGTATATAGCTGTTATTTATTATTAAATTATAATGTTCCTACATTATTGTGGATTCTTAATAATTACGTACAGATTACTTTACAAGTAGCAATTCATTTAAGTTTCTGACCTATCAGTTAATTGGTTGCATCTTGAGCAATTGAGGCATTAACGGGTAACAGGGAATTAGAGTTCTATTCCGGAGAGGGAGTCTGAGATATAGCTACCACATCTAAGGAA…	Eukaryota;TSAR;Rhizaria;Radiolaria;Polycystinea;Nassellaria;Collosphaeridae;Collosphaera;Collosphaera_tuberosa;	1	0	0	0	0	0	0	0	3	5	0	1	3	3	5	6	0	0	5	2	3	0	0	4	2	3	3	2	4	3	1	1	0	1	0	3	0	0	0	3	0	0	1	5	0	2	1
coll_056	TCATACACTTGTCTTAAAGATTAAGCCATGCATGTCTAAATGCTTTGTTTATGTAACATTAGATTGCGGACGGCTCATTATAACAGTTATTGTATTATTGAGATTACTTTATAGGTGGATACCCGTGGTAATTCTAGAGCTAATACATGTCACTAAAAATATATTCTTTTATATATTGAGCATTTATTTGTTATCAAACCAAAATGCTTCTGCATTGTGGATGATCCATAGTAATGTTTGGAGAACGCTTTAATACGTGACAAATCATTCAAGTTTCTGACCTATCAGTTAGTCAGTAGTGTATTGGACTACTGAGGCGTTGACGGGTAACAGAGAATTAGGGTTCTGTTCCGGAGAGGGAGCCTGAGAAACAGCTACTACATCTAAGGAAGGCAGCAG…	Eukaryota;TSAR;Rhizaria;Radiolaria;Polycystinea;Nassellaria;Sphaerozoidae;Sphaerozoum;Sphaerozoum_fuscum;	0.72036	0	0	0	0	0	0	0	0	0	0	0	0	0	0	0	0	0	0	0	0	0	0	0	0	0	0	0	0	0	0	0	0	0	0	0	0	0	0	0	0	0	0	0	0	0	0
coll_308	TCATATACTTTTCTTAAAGATTAAGCCATGTATGTCTCAGTTCTTTGATTGGTAAACAATAGATTGCGAATGGTTCAGTATAACAGTTACGATATGATTGAAATTTATTTTATGTGGATTACTGTGGGAAATCTTCAGCTAATACTTGATACACAGTATATATAAATAAAGAAAGGATATGTATATAGCTGTTATTTATTATTAAATTATAATGTTCCTACATTATTGTGGATTCTTAATAATTACGTACAGATTACTTTACAAGTAGCAATTCATTTAAGTTTCTGACCTATCAGTTAATTGGTTGCATCTTGAGCAATTGAGGCATTAACGGGTAACAGGGAATTAGAGTTCTATTCCGGAGAGGGAATCTGAGATATAGCTACCACATCTAAGGAA…	Eukaryota;TSAR;Rhizaria;Radiolaria;Polycystinea;Nassellaria;Collosphaeridae;Collosphaera;Collosphaera_tuberosa;	1	0	0	0	0	0	0	0	1	1	0	2	2	2	4	8	0	0	3	5	1	5	1	0	5	0	2	0	3	2	3	3	0	0	3	0	0	1	0	3	0	0	2	3	0	16	0
coll_307	TCATATACTTTTCTTAAAGATTAAGCCATGTATGTCTCAGTTCTTTGATTGGTAAACAATAGATTGCGAATGGTTCAGTATAACAGTTACGATATGATTGAAATTTATTTTATGTGGATTACTGTGGGAAATCTTCAGCTAATACTTGATACACAGTATATATAAATAAAGAAAGGATATGTATATAGCTGTTATTTATTATTAAATTATAATGTTCCTACATTATTGTGGATTCTTAATAATTACGTACAGATTACTTTACAAGTAGCAATTCATTTAAGTTTCTGACCTATCAGTTAATTGGTTGCATCTTGAGCAATTGAGGCATTAACGGGTAACAGGGAATTAGAGTTCTATTCCGGAGAGGGAGTCTGAGATATAGCTACCACATCTAAGGAA…	Eukaryota;TSAR;Rhizaria;Radiolaria;Polycystinea;Nassellaria;Collosphaeridae;Collosphaera;Collosphaera_tuberosa;	1	0	0	0	0	0	0	0	2	2	0	1	4	5	7	1	0	2	2	4	0	0	0	9	5	3	3	2	5	4	2	1	3	2	0	2	0	0	0	0	0	0	1	4	24	17	0
coll_338	TCATATACTTTTCTTAAAGATTAAGCCATGTATGTCTCAGTTCTTTGATTGGTAAACAATAGATTGCGAATGGTTCAGTATAACAGTTACGATATGATTGAAATTTATTTTATGTGGATTACTGTGGGAAATCTTCAGCTAATACTTGATACACAGTATATATAAATAAAGAAAGGATATGTATATAGCTGTTATTTATTATTAAATTATAATGTTCCTACATTATTGTGGATTCTTAATAATTACGTACAGATTACTTTACAAGTAGCAATTCATTTAAGTTTCTGACCTATCAGTTAATTGGTTGCATCTTGAGCAATTGAGGCATTAACGGGTAACAGGGAATTAGAGTTCTATTCCGGAGAGGGAGTCTGAGATATAGCTACCACATCTAAGGAA…	Eukaryota;TSAR;Rhizaria;Radiolaria;Polycystinea;Nassellaria;Collosphaeridae;Collosphaera;Collosphaera_tuberosa;	1	0	0	0	0	0	0	0	1	2	0	2	3	2	5	2	0	0	4	6	1	3	0	8	4	0	4	7	5	0	2	4	2	1	0	2	0	0	0	3	0	0	0	5	27	0	0
coll_325	TCATATACTTTTCTTAAAGATTAAGCCATGTATGTCTCAGTTCTTTGATTGGTAAACAATAGATTGCGAATGGTTCAGTATAACAGTTACGATATGATTGAAATTTATTTTATGTGGATTACTGTGGGAAATCTTCAGCTAATACTTGATACACAGTATATATAAATAAAGAAAGGATATGTATATAGCTGTTATTTATTATTAAATTATAATGTTCCTACATTATTGTGGATTCTTAATAATTACGTACAGATTACTTTACAAGTAGCAATTCATTTAAGTTTCTGACCTATCAGTTAATTGGTTGCATCTTGAGCAATTGAGGCATTAACGGGTAACAGGGAATTAGAGTTCTATTCCGGAGAGGGAGTCTGAGATATAGCTACCACATCTAAGGAA…	Eukaryota;TSAR;Rhizaria;Radiolaria;Polycystinea;Nassellaria;Collosphaeridae;Collosphaera;Collosphaera_tuberosa;	1	0	0	0	0	0	0	1	4	2	0	2	4	5	2	1	1	0	3	2	2	0	0	3	2	1	4	0	4	3	3	3	2	0	0	7	0	1	0	4	0	0	3	0	0	0	0
coll_359	TCATATACTTTTCTTAAAGATTAAGCCATGTATGTCTCAGTTCTTTGATTGGTAAACAATAGATTGCGAATGGTTCAGTATAACAGTTACGATATGATTGAAATTTATTTTATGTGGATTACTGTGGGAAATCTTCAGCTAATACTTGATACACAGTATATATAAATAAAGAAAGGATATGTATATAGCTGTTATTTATTATTAAATTATAATGTTCCTACATTATTGTGGATTCTTAATAATTACGTACAGATTACTTTACAAGTAGCAATTCATTTAAGTTTCTGACCTATCAGTTAATTGGTTGCATCTTGAGCAATTGAGGCATTAACGGGTAACAGGGAATTAGAGTTCTATTCCGGAGAGGGAGTCTGAGATATAGCTACCACATCTAAGGAA…	Eukaryota;TSAR;Rhizaria;Radiolaria;Polycystinea;Nassellaria;Collosphaeridae;Collosphaera;Collosphaera_tuberosa;	1	0	0	0	0	0	0	0	7	3	0	0	3	3	0	0	0	1	0	2	1	0	0	3	2	3	3	1	2	4	3	4	0	0	0	2	0	0	0	3	0	0	1	4	0	2	9
coll_371	TCATATACTTTTCTTAAAGATTAAGCCATGTATGTCTCAGTTCTTTGATTGGTAAACAATAGATTGCGAATGGTTCAGTATAACAGTTACGATATGATTGAAATTTATTTTATGTGGATTACTGTGGGAAATCTTCAGCTAATACTTGATACACAGTATATATAAATAAAGAAAGGATATGTATATAGCTGTTATTTATTATTAAATTATAATGTTCCTACATTATTGTGGATTCTTAATAATTACGTACAGATTACTTTACAAGTAGCAATTCATTTAAGTTTCTGACCTATCAGTTAATTGGTTGCATCTTGAGCAATTGAGGCATTAACGGGTAACAGGGAATTAGAGTTCTATTCCGGAGAGGGAGTCTGAGATATAGCTACCACATCTAAGGAA…	Eukaryota;TSAR;Rhizaria;Radiolaria;Polycystinea;Nassellaria;Collosphaeridae;Collosphaera;Collosphaera_tuberosa;	1	0	0	0	0	0	0	0	3	0	2	2	0	3	4	0	0	0	3	3	3	0	0	2	2	0	5	4	5	3	4	0	1	0	0	2	0	1	0	4	0	1	2	6	1	2	2
coll_396	TCATATACTTTTCTTAAAGATTAAGCCATGTATGTCTCAGTTCTTTGATTGGTAAACAATAGATTGCGAATGGTTCAGTATAACAGTTACGATATGATTGAAATTTATTTTATGTGGATTACTGTGGGAAATCTTCAGCTAATACTTGATACACAGTATATATAAATAAAGAAAGGATATGTATATAGCTGTTATTTATTATTAAATTATAATGTTCCTACATTATTGTGGATTCTTAATAATTACGTACAGATTACTTTACAAGTAGCAATTCATTTAAGTTTCTGACCTATCAGTTAATTGGTTGCATCTTGAGCAATTGAGGCATTAACGGGTAACAGGGAATTAGAGTTCTATTCCGGAGAGGGAGTCTGAGATATAGCTACCACATCTAAGGAA…	Eukaryota;TSAR;Rhizaria;Radiolaria;Polycystinea;Nassellaria;Collosphaeridae;Collosphaera;Collosphaera_tuberosa;	1	0	0	0	0	0	0	0	1	1	0	2	2	9	5	4	2	3	3	4	0	0	0	4	1	1	4	2	3	0	0	3	0	4	0	0	0	0	0	2	0	1	4	2	0	16	0
coll_385	TCATATACTTTTCTTAAAGATTAAGCCATGTATGTCTCAGTTCTTTGATTGGTAAACAATAGATTGCGAATGGTTCAATATAACAGTTACGATATGATTGAAATTTATTTTATGTGGATTACTGTGGGAAATCTTCAGCTAATACTTGATACACAGTATATATAAATAAAGAAAGGATATGTATATAGCTGTTATTTATTATTAAATTATAATGTTCCTACATTATTGTGGATTCTTAATAATTACGTACAGATTACTTTACAAGTAGCAATTCATTTAAGTTTCTGACCTATCAGTTAATTGGTTGCATCTTGAGCAATTGAGGCATTAACGGGTAACAGGGAATTAGAGTTCTATTCCGGAGAGGGAGTCTGAGATATAGCTACCACATCTAAGGAA…	Eukaryota;TSAR;Rhizaria;Radiolaria;Polycystinea;Nassellaria;Collosphaeridae;Collosphaera;Collosphaera_tuberosa;	1	0	0	0	0	0	0	0	3	2	0	2	5	8	4	2	3	0	2	2	1	1	3	0	3	1	3	5	6	2	0	3	2	1	0	1	0	7	0	2	0	0	0	4	0	4	0
coll_402	TCATATACTTTTCTTAAAGATTAAGCCATGTATGTCTCAGTTCTTTGATTGGTAAACAATAGATTGCGAATGGTTCAGTATAACAGTTACGATATGATTGAAATTTATTTTATGTGGATTACTGTGGGAAATATTCAGCTAATACTTGATACACAGTATATATAAATAAAGAAAGGATATGTATATAGCTGTTATTTATTATTAAATTATAATGTTCCTACATTATTGTGGATTCTTAATAATTACGTACAGATTACTTTACAAGTAGCAATTCATTTAAGTTTCTGACCTATCAGTTAATTGGTTGCATCTTGAGCAATTGAGGCATTAACGGGTAACAGGGAATTAGAGTTCTATTCCGGAGAGGGAGTCTGAGATATAGCTACCACATCTAAGGAA…	Eukaryota;TSAR;Rhizaria;Radiolaria;Polycystinea;Nassellaria;Collosphaeridae;Collosphaera;Collosphaera_tuberosa;	1	0	0	0	0	0	0	0	2	6	0	2	3	5	2	3	0	0	2	1	4	4	0	2	3	4	5	1	5	3	7	5	1	1	0	1	0	0	0	10	0	0	0	1	0	5	0
coll_346	TCATATACTTTTCTTAAAGATTAAGCCATGTATGTCTCAGTTCTTTGATTGGTAAACAATAGATTGCGAATGGTTCAGTATAACAGTTACGATATAATTGAAATTTATTTTATGTGGATTACTGTGGGAAATCTTCAGCTAATACTTGATACACAGTATATATAAATAAAGAAAGGATATGTATATAGCTGTTATTTATTATTAAATTATAATGTTCCTACATTATTGTGGATTCTTAATAATTACGTACAGATTACTTTACAAGTAGCAATTCATTTAAGTTTCTGACCTATCAGTTAATTGGTTGCATCTTGAGCAATTGAGGCATTAACGGGTAACAGGGAATTAGAGTTCTATTCCGGAGAGGGAGTCTGAGATATAGCTACCACATCTAAGGAA…	Eukaryota;TSAR;Rhizaria;Radiolaria;Polycystinea;Nassellaria;Collosphaeridae;Collosphaera;Collosphaera_tuberosa;	1	0	0	0	0	0	0	0	4	5	0	3	1	3	4	0	0	0	5	2	3	7	0	8	6	2	1	2	4	2	3	4	2	0	0	3	0	0	0	2	0	0	0	7	0	1	0
coll_418	TCATATACTTTTCTTAAAGATTAAGCCATGTATGTCTCAGTTCTTTGATTGGTAAACAATAGATTGCGAATGGTTCAGTATAACAGTTACGATATGATTGAAATTTATTTTATGTGGATTACTGTGGGAAATCTTCAGCTAATACTTGATACACAGTATATATAAATAAAGAAAGGATATGTATATAGCTGTTATTTATTATTAAATTATAATGTTCCTACATTATTGTGGATTCTTAATAATTACGTACAGATTACTTTACAAGTAGCAATTCATTTAAGTTTCTGACCTATCAGTTAATTGGTTGCATCTTGAGCAATTGAGGCATTAACGGGTAACAGGGAATTAGAGTTCTATTCCGGAGAGGGAGTCTGAGATATAGCTACCACATCTAAGGAA…	Eukaryota;TSAR;Rhizaria;Radiolaria;Polycystinea;Nassellaria;Collosphaeridae;Collosphaera;Collosphaera_tuberosa;	1	0	0	0	0	0	0	0	2	1	0	1	2	2	2	2	1	0	3	4	3	5	0	1	3	4	6	1	5	3	6	3	1	2	0	4	0	2	0	4	0	0	1	1	0	4	0
coll_318	TCATATACTTTTCTTAAAGATTAAGCCATGTATGTCTCAGTTCTTTGATTGGTAAACAATAGATTGCGAATGGTTCAGTATAACAGTTACGATATGATTGAAATTTATTTTATGTGGATTACTGTGGGAAATCTTCAGCTAATACTTGATACACAGTATATATAAATAAAGAAAGGATATGTATATAGCTGTTATTTATTATTAAATTATAATGTTCCTACATTATTGTGGATTCTTAATAATTACGTACAGATTACTTTACAAGTAGCAATTCATTTAAGTTTCTGACCTATCAGTTAATTGGTTGCATCTTGAGCAATTGAGGCATTAACGGGTAACAGGGAATTAGAGTTCTATTCCGGAGAGGGAGTCTGAGATATAGCTACCACATCTAAGGAA…	Eukaryota;TSAR;Rhizaria;Radiolaria;Polycystinea;Nassellaria;Collosphaeridae;Collosphaera;Collosphaera_tuberosa;	1	0	0	0	0	0	0	0	1	2	3	2	2	4	1	9	0	2	5	2	1	3	1	5	7	4	4	1	6	2	2	4	0	1	0	3	0	0	0	1	0	0	34	1	0	1	0
coll_337	TCATATACTTTTCTTAAAGATTAAGCCATGTATGTCTCAGTTCTTTGATTGGTAAACAATAGATTGCGAATGGTTCAGTATAACAGTTACGATATGATTGAAATTTATTTTATGTGGATTACTGTGGGAAATCTTCAGCTAATACTTGATACACAGTATATATAAATAAAGAAAGGATATGTATATAGCTGTTATTTATTATTAAATTATAATGTTCCTACATTATTGTGGATTCTTAATAATTACGTACAGATTACTTTACAAGTAGCAATTCATTTAAGTTTCTGACCTATCAGTTAATTGGTTGCATCTTGAGCAATTGAGGCATTAACGGGTAACAGGGAATTAGAGTTCTATTCCGGAGAGGGAGTCTGAGATATAGCTACCACATCTAAGGAA…	Eukaryota;TSAR;Rhizaria;Radiolaria;Polycystinea;Nassellaria;Collosphaeridae;Collosphaera;Collosphaera_tuberosa;	1	0	0	0	0	0	0	0	4	5	0	0	1	2	6	0	0	0	2	1	1	4	0	5	0	3	5	4	6	4	4	2	1	1	0	2	0	14	0	4	0	0	0	2	24	1	0
coll_389	TCATATACTTTTCTTAAAGATTAAGCCATGTATGTCTCAGTTCTTTGATTGGTAAACAATAGATTGCGAATGGTTCAGTATAACAGTTACGATATGATTGAAATTTATTTTATGTGGATTACTGTGGGAAATCTTCAGCTAATACTTGATACACAGTATATATAAATAAAGAAAGGATATGTATATAGCTGTTATTTATTATTAAATTATAATGTTCCTACATTATTGTGGATTCTTAATAATTACGTACAGATTACTTTACAAGTAGCAATTCATTTAAGTTTCTGACCTATCAGTTAATTGGTTGCATCTTGAGCAATTGAGGCATTAACGGGTAACAGGGAATTAGAGTTCTATTCCGGAGAGGGAGTCTGAGATATAGCTACCACATCTAAGGAA…	Eukaryota;TSAR;Rhizaria;Radiolaria;Polycystinea;Nassellaria;Collosphaeridae;Collosphaera;Collosphaera_tuberosa;	1	0	0	0	0	0	0	0	0	3	1	1	3	1	6	8	0	0	4	0	2	2	1	5	4	2	10	4	3	4	2	2	2	3	0	2	0	1	0	4	0	0	0	1	0	0	9
coll_423	TCATATACTTTTCTTAAAGATTAAGCCATGTATGTCTCAGTTCTTTGATTGGTAAACAATAGATTGCGAATGGTTCAGTATAACAGTTACGATATGATTGAAATTTATTTTATGTGGATTACTGTGGGAAATCTTCAGCTAATACTTGATACACAGTATATATAAATAAAGAAAGGATATGTATATAGCTGTTATTTATTATTAAATTATAATGTTCCTACATTATTGTGGATTCTTAATAATTACGTACAGATTACTTTACAAGTAGCAATTCATTTAAGTTTCTGACCTATCAGTTAATTGGTTGCATCTTGAGCAATTGAGGCATTAACGGGTAACAGGGAATTAGAGTTCTATTCCGGAGAGGGAGTCTGAGATATAGCTACCACATCTAAGGAA…	Eukaryota;TSAR;Rhizaria;Radiolaria;Polycystinea;Nassellaria;Collosphaeridae;Collosphaera;Collosphaera_tuberosa;	1	0	0	0	0	0	0	0	0	7	0	2	1	2	2	1	0	0	2	4	6	0	0	3	4	3	2	7	3	2	1	3	0	0	0	2	0	2	0	4	0	0	0	5	4	5	1
coll_424	TCATATACTTTTCTTAAAGATTAAGCCATGTATGTCTCAGTTCTTTGATTGGTAAACAATAGATTGCGAATGGTTCAGTATAACAGTTACGATATGATTGAAATTTATTTTATGTGGATTACTGTGGGAAATCTTCAGCTAATACTTGATACACAGTATATATAAATAAAGAAAGGATATGTATATAGCTGTTATTTATTATTAAATTATAATGTTCCTACATTATTGTGGATTCTTAATAATTACGTACAGATTACTTTACAAGTAGCAATTCATTTAAGTTTCTGACCTATCAGTTAATTGGTTGCATCTTGAGCAATTGAGGCATTAACGGGTAACAGGGAATTAGAGTTCTATTCCGGAGAGGGAGTCTGAGATATAGCTACCACATCTAAGGAA…	Eukaryota;TSAR;Rhizaria;Radiolaria;Polycystinea;Nassellaria;Collosphaeridae;Collosphaera;Collosphaera_tuberosa;	1	0	0	0	0	0	0	1	0	3	0	2	4	7	5	10	1	0	5	1	1	0	0	8	5	0	2	3	0	1	3	2	0	0	0	3	0	1	0	5	0	0	0	4	0	0	0
coll_411	TCATATACTTTTCTTAAAGATTAAGCCATGTATGTCTCAGTTCTTTGATTGGTAAACAATAGATTGCGAATGGTTCAGTATAACAGTTACGATATGATTGAAATTTATTTTATGTGGATTACTGTGGGAAATCTTCAGCTAATACTTGATACACAGTATATATAAATAAAGAAAGGATATATATATAGCTGTTATTTATTATTAAATTATAATGTTCCTACATTATTGTGGATTCTTAATAATTACGTACAGATTACTTTACAAGTAGCAATTCATTTAAGTTTCTGACCTATCAGTTAATTGGTTGCATCTTGAGCAATTGAGGCATTAACGGGTAACAGGGAATTAGAGTTCTATTCCGGAGAGGGAGTCTGAGATATAGCTACCACATCTAAGGAA…	Eukaryota;TSAR;Rhizaria;Radiolaria;Polycystinea;Nassellaria;Collosphaeridae;Collosphaera;Collosphaera_tuberosa;	1	0	0	0	0	0	0	0	1	0	0	1	3	3	5	5	0	0	3	3	3	4	3	2	2	3	0	3	2	4	3	2	2	1	0	1	0	0	0	0	0	0	0	1	0	0	0
coll_038	TCATACGCTTGTCTTAAAGATTAAGCCATGCATGTTTAAATGCTTTGTTTTATTTTAACATTAGATTGCAAATGGCTCATTATAACAGTTATTATATTATTGAGATTATTTTATAGGTGGATACTTATGAGAAAATTATTAAAAATATACGATTTTAAAATATTTATTTATTTGGCATTTATTTGCTTTCAAACCAAAATGTTTTATCATTATGGATGATTCATAGTAATGTTTGGAGAACGCTTCGATATGCGGCAGATCTTCACGGTTTCTGACCTATCAGTTAGTCAGTAGTATACTGGACTACTGAAGCGTTGACGGGTAACAGAGAATTAGGGTTCTGTTCCGGAGAAGGAGCCTGAGAAACAGCTACTATATCTAAGGAACGCAGCAGGCGCG…	Eukaryota;TSAR;Rhizaria;Radiolaria;Polycystinea;Nassellaria;Sphaerozoidae;Sphaerozoum;Sphaerozoum_armatum;	0.741382	0	0	0	0	0	0	0	0	0	0	0	0	0	0	0	0	0	0	0	0	0	0	0	0	0	0	0	0	0	0	0	0	0	0	0	0	0	0	0	0	0	0	0	0	0	0
coll_047	TCATACGCTTGTCTTAAAGATTAAGCCATGCATGTTTAAATGCTTTGTTTTATTTTAACATTAGATTGCAAATGGCTCATTATAACAGTTATTATATTATTGAGATTATTTTATAGGTGGATACTTATGAGAAAATTATTAAAAATATACGATTTTAAAATATTTATTTATTTGGCATTTATTTGCTTTCAAACCAAAATGTTTTATCATTATGGATGATTCATAGTAATGTTTGGAGAACGCTTCGATATGCGGCAGATCTTCACGGTTTCTGACCTATCAGTTAGTCAGTAGTATACTGGACTACTGAAGCGTTGACGGGTAACAGAGAATTAGGGTTCTGTTCCGGAGAAGGAGCCTGAGAAACAGCTACTATATCTAAGGAACGCAGCAGGCGCG…	Eukaryota;TSAR;Rhizaria;Radiolaria;Polycystinea;Nassellaria;Sphaerozoidae;Sphaerozoum;Sphaerozoum_armatum;	0.777609	0	0	0	0	0	0	0	0	0	0	0	0	0	0	0	0	0	0	0	0	0	0	0	0	0	0	0	0	0	0	0	0	0	0	0	0	0	0	0	0	0	0	0	0	0	0
coll_078	TCATACGCTTGTCTTAAAGATTAAGCCATGCATGTTTAAATGCTTTGTTTTATTTTAACATAATATTGCAAATGGCTCATTATAACAGTTATTATATTATTGAGATTATTTTATAGGTGGATACTTATGAGAAAATTATTAAAAATATACGATTTTAAAATATTTATTTATTTGGCATTTATTTGCTTTCAAACCAAAATGTTTTATCATTATGGATGATTCATAGTAATGTTTGGAGAACGCTTCGATATGCGGCAGATCTTCACGGTTTCTGACCTATCAGTTAGTCAGTAGTATACTGGACTACTGAAGCGTTGACGGGTAACAGAGAATTAGGGTTCTGTTCCGGAGAAGGAGCCTGAGAAACAGCTACTATATCTAAGGAACGCAGCAGGCGCG…	Eukaryota;TSAR;Rhizaria;Radiolaria;Polycystinea;Nassellaria;Sphaerozoidae;Sphaerozoum;Sphaerozoum_armatum;	0.863304	0	0	0	0	0	0	0	0	0	0	0	0	0	0	0	0	0	0	0	0	0	0	0	0	0	0	0	0	0	0	0	0	0	0	0	0	0	0	0	0	0	0	0	0	0	0
coll_319	TCATATACTTTTCTTAAAGATTAAGCCATGTATGTCTCAGTTCTTTGATTGGTAAACAATAGATTGCGAATGGTTCAGTATAACAGTTACGATATGATTGAAATTTATTTTATGTGGATTACTGTGGGAAATCTTCAGCTAATACTTGATACACAGTATATATAAATAAAGAAAGGATATGTATATAGCTGTTATTTATTATTAAATTATAATGTTCCTACATTATTGTGGATTCTTAATAATTACGTACAGATTACTTTACAAGTAGCAATTCATTTAAGTTTCTGACCTATCAGTTAATTGGTTGCATCTTGAGCAATTGAGGCATTAACGGGTAACAGGGAATTAGAGTTCTATTCCGGAGAGGGAGTCTGAGATATAGCTACCACATCTAAGGAA…	Eukaryota;TSAR;Rhizaria;Radiolaria;Polycystinea;Nassellaria;Collosphaeridae;Collosphaera;Collosphaera_tuberosa;	1	0	0	0	0	0	0	0	1	4	0	2	1	5	3	6	0	5	5	2	1	1	0	0	0	4	7	1	4	2	6	2	1	1	0	2	0	0	1	1	0	0	24	4	0	0	0
coll_332	TCATATACTTTTCTTAAAGATTAAGCCATGTATGTCTCAGTTCTTTGATTGGTAAACAATAGATTGCGAATGGTTCAGTATAACAGTTACGATATGATTGAAATTTATTTTATGTGGATTACTGTGGGAAATCTTCAGCTAATACTTGATACACAGTATATATAAATAAAGAAAGGATATGTATATAGCTGTTATTTATTATTAAATTATAATGTTCCTACATTATTGTGGATTCTTAATAATTACGTACAGATTACTTTACAAGTAGCAATTCATTTAAGTTTCTGACCTATCAGTTAATTGGTTGCATCTTGAGCAATTGAGGCATTAACGGGTAACAGGGAATTAGAGTTCTATTCCGGAGAGGGAGTCTGAGATATAGCTACCACATCTAAGGAA…	Eukaryota;TSAR;Rhizaria;Radiolaria;Polycystinea;Nassellaria;Collosphaeridae;Collosphaera;Collosphaera_tuberosa;	1	0	0	0	0	0	0	0	1	1	0	5	5	2	2	10	0	0	4	2	3	0	1	6	8	3	2	2	4	3	2	2	0	0	0	1	0	1	0	2	0	0	27	3	2	2	0
coll_352	TCATATACTTTTCTTAAAGATTAAGCCATGTATGTCTCAGTTCTTTGATTGGTAAACAATAGATTGCGAATGGTTCAGTATAACAGTTACGATATGATTGAAATTTATTTTATGTGGATTACTGTGGGAAATCTTCAGCTAATACTTGATACACAGTATATATAAATAAAGAAAGGATATGTATATAGCTGTTATTTATTATTAAATTATAATGTTCCTACATTATTGTGGATTCTTAATAATTACGTACAGATTACTTTACAAGTAGCAATTCATTTAAGTTTCTGACCTATCAGTTAATTGGTTGCATCTTGAGCAATTGAGGCATTAACGGGTAACAGGGAATTAGAGTTCTATTCCGGAGAGGGAGTCTGAGATATAGCTACCACATCTAAGGAA…	Eukaryota;TSAR;Rhizaria;Radiolaria;Polycystinea;Nassellaria;Collosphaeridae;Collosphaera;Collosphaera_tuberosa;	1	0	0	0	0	0	0	0	1	2	1	0	3	5	4	0	6	4	2	0	1	0	1	2	3	2	5	2	6	5	3	0	2	1	0	0	0	8	0	2	0	14	2	2	0	8	1
coll_369	TCATATACTTTTCTTAAAGATTAAGCCATGTATGTCTCAGTTCTTTGATTGGTAAACAATAGATTGCGAATGGTTCAGTATAACAGTTACGATATGATTGAAATTTATTTTATGTGGATTACTGTGGGAAATCTTCAGCTAATACTTGATACACAGTATATATAAATAAAGAAAGGATATGTATATAGCTGTTATTTATTATTAAATTATAATGTTCCTACATTATTGTGGATTCTTAATAATTACGTACAGATTACTTTACAAGTAGCAATTCATTTAAGTTTCTGACCTATCAGTTAATTGGTTGCATCTTGAGCAATTGAGGCATTAACGGGTAACAGGGAATTAGAGTTCTATTCCGGAGAGGGAGTCTGAGATATAGCTACCACATCTAAGGAA…	Eukaryota;TSAR;Rhizaria;Radiolaria;Polycystinea;Nassellaria;Collosphaeridae;Collosphaera;Collosphaera_tuberosa;	1	0	0	0	0	0	0	0	0	1	0	0	4	4	3	7	1	1	3	3	2	0	7	1	1	4	4	2	3	2	2	2	0	0	0	1	0	0	1	1	0	0	0	3	31	0	5
coll_349	TCATATACTTTTCTTAAAGATTAAGCCATGTATGTCTCAGTTCTTTGATTGGTAAACAATAGATTGCGAATGGTTCAGTATAACAGTTACGATATGATTGAAATTTATTTTATGTGGATTACTGTGGGAAATCTTCAGCTAATACTTGATACACAGTATATATAAATAAAGAAAGGATATGTATATAGCTGTTATTTATTATTAAATTATAATGTTCCTACATTATTGTGGATTCTTAATAATTACGTACAGATTACTTTACAAGTAGCAATTCATTTAAGTTTCTGACCTATCAGTTAATTGGTTGCATCTTGAGCAATTGAGGCATTAACGGGTAACAGGGAATTAGAGTTCTATTCCGGAGAGGGAGTCTGAGATATAGCTACCACATCTAAGGAA…	Eukaryota;TSAR;Rhizaria;Radiolaria;Polycystinea;Nassellaria;Collosphaeridae;Collosphaera;Collosphaera_tuberosa;	1	0	0	0	0	0	0	0	2	2	2	2	2	2	5	11	2	1	3	4	1	0	1	4	2	4	6	4	2	2	3	3	0	2	0	2	0	0	0	2	0	0	3	2	0	3	0
coll_399	TCATATACTTTTCTTAAAGATTAAGCCATGTATGTCTCAGTTCTTTGATTGGTAAACAATAGATTGCGAATGGTTCAGTATAACAGTTACGATATGATTGAAATTTATTTTATGTGGATTACTGTGGGAAATCTTCAGCTAATACTTGATACACAGTATATATAAATAAAGAAAGGATATGTATATAGCTGTTATTTATTATTAAATTATAATGTTCCTACATTATTGTGGATTCTTAATAATTACGTACAGATTACTTTACAAGTAGCAATTCATTTAAGTTTCTGACCTATCAGTTAATTGGTTGCATCTTGAGCAATTGAGGCATTAACGGGTAACAGGGAATTAGAGTTCTATTCCGGAGAGGGAGTCTGAGATATAGCTACCACATCTAAGGAA…	Eukaryota;TSAR;Rhizaria;Radiolaria;Polycystinea;Nassellaria;Collosphaeridae;Collosphaera;Collosphaera_tuberosa;	1	0	0	0	0	0	0	0	1	6	1	2	3	4	4	0	0	1	3	2	3	0	0	1	2	1	4	2	3	3	2	3	1	3	0	1	0	0	0	0	0	1	0	5	1	1	0
coll_443	TCATATACTTTTCTTAAAGATTAAGCCATGTATGTCTCAGTTCTTTGATTGGTAAACAATAGATTGCGAATGGTTCAGTATAACAGTTACGATATGATTGAAATTTATTTTATGTGGATTACTGTGGGAAATCTTCAGCTAATACTTGATACACAGTATATATAAATAAAGAAAGGATATGTATATAGCTGTTATTTATTATTAAATTATAATGTTCCTACATTATTGTGGATTCTTAATAATTACGTACAGATTACTTTACAAGTAGCAATTCATTTAAGTTTCTGACCTATCAGTTAATTGGTTGCATCTTGAGCAATTGAGGCATTAACGGGTAACAGGGAATTAGAGTTCTATTCCGGAGAGGGAGTCTGAGATATAGCTACCACATCTAAGGAA…	Eukaryota;TSAR;Rhizaria;Radiolaria;Polycystinea;Nassellaria;Collosphaeridae;Collosphaera;Collosphaera_tuberosa;	1	0	0	0	0	0	0	0	4	1	0	3	3	2	2	0	0	1	3	1	0	5	1	2	3	4	0	3	3	1	3	0	1	0	0	3	0	19	0	0	0	0	0	5	1	0	0
coll_461	TCATATACTTTTCTTAAAGATTAAGCCATGTATGTCTCAGTTCTTTGATTGGTAAACAATAGATTGCGAATGGTTCAGTATAACAGTTACGATATGATTGAAATTTATTTTATGTGGATTACTGTGGGAAATCTTCAGCTAATACTTGATACACAGTATATATAAATAAAGAAAGGATATGTATATAGCTGTTATTTATTATTAAATTATAATGTTCCTACATTATTGTGGATTCTTAATAATTACGTACAGATTACTTTACAAGTAGCAATTCATTTAAGTTTCTGACCTATCAGTTAATTGGTTGCATCTTGAGCAATTGAGGCATTAACGGGTAACAGGGAATTAGAGTTCTATTCCGGAGAGGGAGTCTGAGATATAGCTACCACATCTAAGGAA…	Eukaryota;TSAR;Rhizaria;Radiolaria;Polycystinea;Nassellaria;Collosphaeridae;Collosphaera;Collosphaera_tuberosa;	1	0	0	0	0	0	0	0	0	3	1	2	1	1	4	3	1	1	0	3	3	3	7	2	3	5	5	1	3	1	1	1	1	1	0	1	0	1	1	6	0	0	0	0	0	1	0
coll_322	TCATATACTTTTCTTAAAGATTAAGCCATGTATGTCTCAGTTCTTTGATTGGTAAACAATAGATTGCGAATGGTTCAGTATAACAGTTACGATATGATTGAAATTTATTTTATGTGGATTACTGTGGGAAATCTTCAGCTAATACTTGATACACAGTATATATAAATAAAGAAAGGATATGTATATAGCTGTTATTTATTATTAAATTATAATGTTCCTACATTATTGTGGATTCTTAATAATTACGTACAGATTACTTTACAAGTAGCAATTCATTTAAGTTTCTGACCTATCAGTTAATTGGTTGCATCTTGAGCAATTGAGGCATTAACGGGTAACAGGGAATTAGAGTTCTATTCCGGAGAGGGAGTCTGAGATATAGCTACCACATCTAAGGAA…	Eukaryota;TSAR;Rhizaria;Radiolaria;Polycystinea;Nassellaria;Collosphaeridae;Collosphaera;Collosphaera_tuberosa;	1	0	0	0	0	0	0	0	1	3	0	1	3	0	1	2	1	1	1	2	3	1	0	5	3	3	6	3	2	0	3	0	1	2	0	1	0	0	40	1	0	0	2	3	0	2	0
coll_376	TCATATACTTTTCTTAAAGATTAAGCCATGTATGTCTCAGTTCTTTGATTGGTAAACAATAGATTGCGAATGGTTCAGTATAACAGTTACGATATGATTGAAATTTATTTTATGTGGATTACTGTGGGAAATCTTCAGCTAATACTTGATACACAGTATATATAAATAAAGAAAGGATATGTATATAGCTGTTATTTATTATTAAATTATAATGTTCCTACATTATTGTGGATTCTTAATAATTACGTACAGATTACTTTACAAGTAGCAATTCATTTAAGTTTCTGACCTATCAGTTAATTGGTTGCATCTTGAGCAATTGAGGCATTAACGGGTAACAGGGAATTAGAGTTCTATTCCGGAGAGGGAGTCTGAGATATAGCTACCACATCTAAGGAA…	Eukaryota;TSAR;Rhizaria;Radiolaria;Polycystinea;Nassellaria;Collosphaeridae;Collosphaera;Collosphaera_tuberosa;	1	0	0	0	0	0	0	0	0	0	1	0	3	2	6	0	1	0	1	3	0	5	0	2	3	1	1	1	4	3	3	2	0	0	0	2	0	0	0	2	0	0	0	3	8	0	0
coll_428	TCATATACTTTTCTTAAAGATTAAGCCATGTATGTCTCAGTTCTTTGATTGGTAAACAATAGATTGCGAATGGTTCAGTATAACAGTTACGATATGATTGAAATTTATTTTATGTGGATTACTGTGGGAAATCTTCAGCTAATACTTGATATACAGTATATATAAATAAAGAAAGGATATGTATATAGCTGTTATTTATTATTAAATTATAATGTTCCTACATTATTGTGGATTCTTAATAATTACGTACAGATTACTTTACAAGTAGCAATTCATTTAAGTTTCTGACCTATCAGTTAATTGGTTGCATCTTGAGCAATTGAGGCATTAACGGGTAACAGGGAATTAGAGTTCTATTCCGGAGAGGGAGTCTGAGATATAGCTACCACATCTAAGGAA…	Eukaryota;TSAR;Rhizaria;Radiolaria;Polycystinea;Nassellaria;Collosphaeridae;Collosphaera;Collosphaera_tuberosa;	1	0	0	0	0	0	0	0	6	3	0	0	3	4	4	7	0	0	1	1	2	0	0	2	1	1	3	1	2	1	4	1	1	0	0	0	0	0	0	0	0	0	0	4	0	6	1
coll_426	TCATATACTTTTCTTAAAGATTAAGCCATATATGTCTCAGTTCTTTGATTGGTAAACAATAGATTGCGAATGGTTCAGTATAACAGTTACGATATGATTGAAATTTATTTTATGTGGATTACTGTGGGAAATCTTCAGCTAATACTTGATACACAGTATATATAAATAAAGAAAGGATATGTATATAGCTGTTATTTATTATTAAATTATAATGTTCCTACATTATTGTGGATTCTTAATAATTACGTACAGATTACTTTACAAGTAGCAATTCATTTAAGTTTCTGACCTATCAGTTAATTGGTTGCATCTTGAGCAATTGAGGCATTAACGGGTAACAGGGAATTAGAGTTCTATTCCGGAGAGGGAGTCTGAGATATAGCTACCACATCTAAGGAA…	Eukaryota;TSAR;Rhizaria;Radiolaria;Polycystinea;Nassellaria;Collosphaeridae;Collosphaera;Collosphaera_tuberosa;	1	0	0	0	0	0	0	0	1	5	0	1	0	0	5	2	0	0	5	3	2	0	1	1	1	2	4	2	6	2	0	5	1	0	0	0	0	10	0	1	0	0	0	5	1	0	3
coll_434	TCATATACTTTTCTTAAAGATTAAGCCATGTATGTCTCAGTTCTTTGATTGGTAAACAATAGATTGCGAATGGTTCAGTATAACAGTTACGATATGATTGAAATTTATTTTATGTGGATTACTGTGGGAAATCTTCAGCTAATACTTGATACACAGTATATATAAATAAAGAAAGGATATGTATATAGCTGTTATTTATTATTAAATTATAATGTTCCTACATTATTGTGGATTCTTAATAATTACGTACAGATTACTTTACAAGTAGCAATTCATTTAAGTTTCTGACCTATCAGTTAATTGGTTGCATCTTGAGCAATTGAGGCATTAACGGGTAACAGGGAATTAGAGTTCTATTCCGGAGAGGGAGTCTGAGATATAGCTACCACATCTAAGGAA…	Eukaryota;TSAR;Rhizaria;Radiolaria;Polycystinea;Nassellaria;Collosphaeridae;Collosphaera;Collosphaera_tuberosa;	1	0	0	0	0	0	0	0	3	3	0	0	0	0	5	9	5	0	2	2	3	0	0	1	1	5	1	2	8	1	1	1	1	0	0	0	0	0	0	1	0	0	0	5	0	6	0
coll_458	TCATATACTTTTCTTAAAGATTAAGCCATGTATGTCTCAGTTCTTTGATTGGTAAACAATAGATTGCGAATGGTTCAGTATAACAGTTACGATATGATTGAAATTTATTTTATGTGGATTACTGTGGGAAATCTTCAGCTAATACTTGATACACAGTATATATAAATAAAGAAAGGATATGTATATAGCTGTTATTTATTATTAAATTATAATGTTCCTACATTATTGTGGATTCTTAATAATTACGTACAGATTACTTTACAAGTAGCAATTCATTTAAGTTTCTGACCTATCAGTTAATTGGTTGCATCTTGAGCAATTGAGGCATTAACGGGTAACAGGGAATTAGAGTTCTATTCCGGAGAGGGAGTCTGAGATATAGCTACCACATCTAAGGAA…	Eukaryota;TSAR;Rhizaria;Radiolaria;Polycystinea;Nassellaria;Collosphaeridae;Collosphaera;Collosphaera_tuberosa;	1	0	0	0	0	0	0	1	7	1	0	1	3	1	4	0	0	0	4	2	3	0	1	2	2	2	3	0	3	2	2	3	0	2	0	1	0	0	0	1	0	0	0	7	8	3	5
coll_435	TCATATACTTTTCTTAAAGATTAAGCCATGTATGTCTCAGTTCTTTGATTGGTAAACAATAGATTGCGAATGGTTCAGTATAACAGTTACGATATGATTGAAATTTATTTTATGTGGATTACTGTGGGAAATCTTCAGCTAATACTTGATACACAGTATATATAAATAAAGAAAGGATATGTATATAGCTGTTATTTATTATTAAATTATAATGTTCCTACATTATTGTGGATTCTTAATAATTACGTACAGATTACTTTACAAGTAGCAATTCATTTAAGTTTCTGACCTATCAGTTAATTGGTTGCATCTTGAGCAATTGAGGCATTAACGGGTAACAGGGAATTAGAGTTCTATTCCGGAGAGGGAGTCTGAGATATAGCTACCACATCTAAGGAA…	Eukaryota;TSAR;Rhizaria;Radiolaria;Polycystinea;Nassellaria;Collosphaeridae;Collosphaera;Collosphaera_tuberosa;	1	0	0	0	0	0	0	0	6	0	0	1	5	6	7	5	0	0	3	1	2	1	0	5	0	1	2	2	3	4	1	3	2	1	0	1	0	0	0	3	0	0	0	2	0	5	0
coll_472	TCATATACTTTTCTTAAAGATTAAGCCATGTATGTCTCAGTTCTTTGATTGGTAAACAATAGATTGCGAATGGTTCAGTATAACAGTTACGATATGATTGAAATTTATTTTATGTGGATTACTGTGGGAAATCTTCAGCTAATACTTGATACACAGTATATATAAATAAAGAAAGGATATGTATATAGCTGTTATTTATTATTAAATTATAATGTTCCTACATTATTGTGGATTCTTAATAATTACGTACAGATTACTTTACAAGTAGCAATTCATTTAAGTTTCTGACCTATCAGTTAATTGGTTGCATCTTGAGCAATTGAGGCATTAACGGGTAACAGGGAATTAGAGTTCTATTCCGGAGAGGGAGTCTGAGATATAGCTACCACATCTAAGGAA…	Eukaryota;TSAR;Rhizaria;Radiolaria;Polycystinea;Nassellaria;Collosphaeridae;Collosphaera;Collosphaera_tuberosa;	1	0	0	0	0	0	0	0	3	1	0	0	3	8	4	2	0	0	1	2	4	0	0	5	0	4	5	2	1	5	1	2	0	1	0	1	0	0	0	1	0	0	0	6	3	5	0
coll_474	TCATATACTTTTCTTAAAGATTAAGCCATGTATGTCTCAGTTCTTTGATTGGTAAACAATAGATTGCGAATGGTTCAGTATAACAGTTACGATATGATTGAAATTTATTTTATGTGGATTACTGTGGGAAATCTTCAGCTAATACTTGATACACAGTATATATAAATAAAGAAAGGATATGTATATAGCTGTTATTTATTATTAAATTATAATGTTCCTACATTATTGTGGATTCTTAATAATTACGTACAGATTACTTTACAAGTAGCAATTCATTTAAGTTTCTGACCTATCAGTTAATTGGTTGCATCTTGAGCAATTGAGGCATTAACGGGTAATAGGGAATTAGAGTTCTATTCCGGAGAGGGAGTCTGAGATATAGCTACCACATCTAAGGAA…	Eukaryota;TSAR;Rhizaria;Radiolaria;Polycystinea;Nassellaria;Collosphaeridae;Collosphaera;Collosphaera_tuberosa;	1	0	0	0	0	0	0	0	11	1	0	2	0	3	4	6	0	0	6	2	1	1	0	1	3	1	4	5	7	1	4	1	0	1	0	4	0	0	0	1	0	0	0	1	0	3	0
coll_473	TCATATACTTTTCTTAAAGATTAAGCCATGTATGTCTCAGTTCTTTGATTGGTAAACAATAGATTGCGAATGGTTCAGTATAACAGTTACGATATGATTGAAATTTATTTTATGTGGATTACTGTGGGAAATCTTCAGCTAATACTTGATACACAGTATATATAAATAAAGAAAGGATATGTATATAGCTGTTATTTATTATTAAATTATAATGTTCCTACATTATTGTGGATTCTTAATAATTACGTACAGATTACTTTACAAGTAGCAATTCATTTAAGTTTCTGACCTATCAGTTAATTGGTTGCATCTTGAGCAATTGAGGCATTAACGGGTAACAGGGAATTAGAGTTCTATTCCGGAGAGGGAGTCTGAGATATAGCTACCACATCTAAGGAA…	Eukaryota;TSAR;Rhizaria;Radiolaria;Polycystinea;Nassellaria;Collosphaeridae;Collosphaera;Collosphaera_tuberosa;	1	0	0	0	0	0	0	0	2	0	1	1	1	4	1	2	0	2	2	3	3	0	0	3	4	3	1	4	3	1	1	4	0	0	1	0	0	2	0	1	0	0	0	5	1	1	1
coll_483	TCATATACTTTTCTTAAAGATTAAGCCATGTATGTCTCAGTTCTTTGATTGGTAAACAATAGATTGCGAATGGTTCAGTATAACAGTTACGATATGATTGAAATTTATTTTATGTGGATTACTGTGGGAAATCTTCAGCTAATACTTGATACACAGTATATATAAATAAAGAAAGGATATGTATATAGCTGTTATTTATTATTAAATTATAATGTTCCTACATTATTGTGGATTCTTAATAATTACGTACAGATTACTTTACAAGTAGCAATTCATTTAAGTTTCTGACCTATCAGTTAATTGGTTGCATCTTGAGCAATTGAGGCATTAACGGGTAACAGGGAATTAGAGTTCTATTCCGGAGAGGGAGTCTGAGATATAGCTACCACATCTAAGGAA…	Eukaryota;TSAR;Rhizaria;Radiolaria;Polycystinea;Nassellaria;Collosphaeridae;Collosphaera;Collosphaera_tuberosa;	1	0	0	0	0	0	0	0	8	2	0	2	6	0	3	7	0	0	3	3	2	0	2	1	1	2	1	3	3	4	3	3	0	1	0	1	0	1	0	0	0	0	1	2	0	1	3
coll_353	TCATATACTTTTCTTAAAGATTAAGCCATGTATGTCTCAGTTCTTTGATTGGTAAACAATAGATTGCGAATGGTTCAGTATAACAGTTACGATATGATTGAAATTTATTTTATGTGGATTACTGTGGGAAATCTTCAGCTAATACTTGATACACAGTATATATAAATAAAGAAAGGATATGTATATAGCTGTTATTTATTATTAAATTATAATGTTCCTACATTATTGTGGATTCTTAATAATTACGTACAGATTACTTTACAAGTAGCAATTCATTTAAGTTTCTGACCTATCAGTTAATTGGTTGCATCTTGAGCAATTGAGGCATTAACGGGTAACAGGGAATTAGAGTTCTATTCCGGAGAGGGAGTCTGAGATATAGCTACCACATCTAAGGAA…	Eukaryota;TSAR;Rhizaria;Radiolaria;Polycystinea;Nassellaria;Collosphaeridae;Collosphaera;Collosphaera_tuberosa;	1	0	0	0	0	0	0	0	0	1	0	0	4	1	1	3	0	0	4	3	1	0	0	5	2	1	1	1	3	4	3	2	0	1	0	0	0	0	0	1	0	0	3	1	0	2	0
coll_356	TCATATACTTTTCTTAAAGATTAAGCCATGTATGTCTCAGTTCTTTGATTGGTAAACAATAGATTGCGAATGGTTCAGTATAACAGTTACGATATGATTGAAATTTATTTTATGTGGATTACTGTGGGAAATCTTCAGCTAATACTTGATACACAGTATATATAAATAAAGAAAGGATATGTATATAGCTGTTATTTATTATTAAATTATAATGTTCCTACATTATTGTGGATTCTTAATAATTACGTACAGATTACTTTACAAGTAGCAATTCATTTAAGTTTCTGACCTATCAGTTAATTGGTTGCATCTTGAGCAATTGAGGCATTAACGGGTAACAGGGAATTAGAGTTCTATTCCGGAGAGGGAGTCTGAGATATAGCTACCACATCTAAGGAA…	Eukaryota;TSAR;Rhizaria;Radiolaria;Polycystinea;Nassellaria;Collosphaeridae;Collosphaera;Collosphaera_tuberosa;	1	0	0	0	0	0	0	0	2	3	0	0	2	1	4	9	14	0	2	0	0	1	0	5	2	4	0	1	5	0	3	1	0	0	0	0	0	1	0	5	0	1	1	1	1	10	0
coll_445	TCATATACTTTTCTTAAAGATTAAGCCATGTATGTCTCAGTTCTTTGATTGGTAAACAATAGATTGCGAATGGTTCAGTATAACAGTTACGATATGATTGAAATTTATTTTATGTGGATTACTGTGGGAAATCTTCAGCTAATACTTGATACACAGTATATATAAATAAAGAAAGGATATGTATATAGCTGTTATTTATTATTAAATTATAATGTTCCTACATTATTGTGGATTCTTAATAATTACGTACAGATTACTTTACAAGTAGCAATTCATTTAAGTTTCTGACCTATCAGTTAATTGGTTGCATCTTGAGCAATTGAGGCATTAACGGGTAACAGGGAATTAGAGTTCTATTCCGGAGAGGGAGTCTGAGATATAGCTACCACATCTAAGGAA…	Eukaryota;TSAR;Rhizaria;Radiolaria;Polycystinea;Nassellaria;Collosphaeridae;Collosphaera;Collosphaera_tuberosa;	1	0	0	0	0	0	0	0	14	0	0	1	4	0	2	0	1	1	5	0	3	0	1	5	2	0	2	4	4	3	1	6	2	2	0	2	0	0	0	2	0	1	0	4	0	0	2
coll_446	TCATATACTTTTCTTAAAGATTAAGCCATGTATGTCTCAGTTCTTTGATTGGTAAACAATAGATTGCGAATGGTTCAGTATAACAGTTACGATATGATTGAAATTTATTTTATGTGGATTACTGTGGGAAATCTTCAGCTAATACTTGATACACAGTATATATAAATAAAGAAAGGATATGTATATAGCTGTTATTTATTATTAAATTATAATGTTCCTACATTATTGTGGATTCTTAATAATTACGTACAGATTACTTTACAAGTAGCAATTCATTTAAGTTTCTGACCTATCAGTTAATTGGTTGCATCTTGAGCAATTGAGGCATTAACGGGTAACAGGGAATTAGAGTTCTATTCCGGAGAGGGAGTCTGAGATATAGCTACCACATCTAAGGAA…	Eukaryota;TSAR;Rhizaria;Radiolaria;Polycystinea;Nassellaria;Collosphaeridae;Collosphaera;Collosphaera_tuberosa;	1	0	0	0	0	0	0	0	0	1	0	2	3	7	1	7	1	0	4	5	1	2	0	2	5	1	5	6	3	2	2	4	0	1	0	4	0	0	0	2	0	0	1	0	1	0	0
coll_460	TCATATACTTTTCTTAAAGATTAAGCCATGTATGTCTCAGTTCTTTGATTGGTAAACAATAGATTGCGAATGGTTCAGTATAACAGTTACGATATGATTGAAATTTATTTTATGTGGATTACTGTGGGAAATCTTCAGCTAATACTTGATACACAGTATATATAAATAAAGAAAGGATATGTATATAGCTGTTATTTATTATTAAATTATAATGTTCCTACATTATTGTGGATTCTTAATAATTACGTACAGATTACTTTACAAGTAGCAATTCATTTAAGTTTCTGACCTATCAGTTAATTGGTTGCATCTTGAGCAATTGAGGCATTAACGGGTAACAGGGAATTAGAGTTCTATTCCGGAGAGGGAGTCTGAGATATAGCTACCACATCTAAGGAA…	Eukaryota;TSAR;Rhizaria;Radiolaria;Polycystinea;Nassellaria;Collosphaeridae;Collosphaera;Collosphaera_tuberosa;	1	0	0	0	0	0	0	0	0	2	0	1	2	3	4	1	1	0	4	1	2	0	1	4	0	7	6	2	2	2	4	4	1	1	0	3	0	0	0	1	0	0	1	3	0	0	0
coll_451	TCATATACTTTTCTTAAAGATTAAGCCATGTATGTCTCAGTTCTTTGATTGGTAAACAATAGATTGCGAATGGTTCAGTATAACAGTTACGATATGATTGAAATTTATTTTATGTGGATTACTGTGGGAAATCTTCAGCTAATACTTGATACACAGTATATATAAATAAAGAAAGGATATGTATATAGCTGTTATTTATTATTAAATTATAATGTTCCTACATTATTGTGGATTCTTAATAATTACGTACAGATTACTTTACAAGTAGCAATTCATTTAAGTTTCTGACCTATCAGTTAATTGGTTGCATCTTGAGCAATTGAGGCATTAACGGGTAACAGGGAATTAGAGTTCTATTTCGGAGAGGGAGTCTGAGATATAGCTACCACATCTAAGGAA…	Eukaryota;TSAR;Rhizaria;Radiolaria;Polycystinea;Nassellaria;Collosphaeridae;Collosphaera;Collosphaera_tuberosa;	1	0	0	0	0	0	0	0	1	0	1	3	1	4	3	5	1	1	0	4	1	1	0	2	2	1	3	3	3	2	3	1	1	1	0	0	0	1	0	1	0	0	0	5	0	18	0
coll_459	TCATATACTTTTCTTAAAGATTAAGCCATGTATGTCTCAGTTCTTTGATTGGTAAACAATAGATTGCGAATGGTTCAGTATAACAGTTACGATATGATTGAAATTTATTTTATGTGGATTACTGTGGGAAATCTTCAGCTAATACTTGATACACAGTATATATAAATAAAGAAAGGATATGTATATAGCTGTTATTTATTATTAAATTATAATGTTCCTACATTATTGTGGATTCTTAATAATTACGTACAGATTACTTTACAAGTAGCAATTCATTTAAGTTTCTGACCTATCAGTTAATTGGTTGCATCTTGAGCAATTGAGACATTAACGGGTAACAGGGAATTAGAGTTCTATTCCGGAGAGGGAGTCTGAGATATAGCTACCACATCTAAGGAA…	Eukaryota;TSAR;Rhizaria;Radiolaria;Polycystinea;Nassellaria;Collosphaeridae;Collosphaera;Collosphaera_tuberosa;	1	0	0	0	0	0	0	0	1	2	0	0	4	3	1	1	0	0	1	1	3	0	1	3	6	3	2	1	5	4	1	2	0	1	0	2	0	0	0	3	0	1	0	0	0	2	4
coll_486	TCATATACTTTTCTTAAAGATTAAGCCATGTATGTCTCAGTTCTTTGATTGGTAAACAATAGATTGCGAATGGTTCAGTATAACAGTTACGATATGATTGAAATTTATTTTATGTGGATTACTGTGGGAAATCTTCAGCTAATACTTGATACACAGTATATATAAATAAAGAAAGGATATGTATATAGCTGTTATTTATTATTAAATTATAATGTTCCTACATTATTGTGGATTCTTAATAATTACGTACAGATTACTTTACAAGTAGCAATTCATTTAAGTTTCTGACCTATCAGTTAATTGGTTGCATCTTGAGCAATTGAGGCATTAACGGGTAACAGGGAATTAGAGTTCTATTCCGGAGAGGGAGTCTGAGATATAGCTACCACATCTAAGGAA…	Eukaryota;TSAR;Rhizaria;Radiolaria;Polycystinea;Nassellaria;Collosphaeridae;Collosphaera;Collosphaera_tuberosa;	1	0	0	0	0	0	0	0	1	2	3	0	3	3	2	1	1	3	0	1	1	1	1	4	1	3	3	2	6	0	2	0	1	0	0	4	0	1	0	5	0	2	0	2	0	0	1
coll_484	TCATATACTTTTCTTAAAGATTAAGCCATGTATGTCTCAGTTCTTTGATTGGTAAACAATAGATTGCGAATGGTTCAGTATAACAGTTACGATATGATTGAAATTTATTTTATGTGGATTACTGTGGGAAATCTTCAGCTAATACTTGATACACAGTATATATAAATAAAGAAAGGATATGTATATAGCTGTTATTTATTATTAAATTATAATGTTCCTACATTATTGTGGATTCTTAATAATTACATACAGATTACTTTACAAGTAGCAATTCATTTAAGTTTCTGACCTATCAGTTAATTGGTTGCATCTTGAGCAATTGAGGCATTAACGGGTAACAGGGAATTAGAGTTCTATTCCGGAGAGGGAGTCTGAGATATAGCTACCACATCTAAGGAA…	Eukaryota;TSAR;Rhizaria;Radiolaria;Polycystinea;Nassellaria;Collosphaeridae;Collosphaera;Collosphaera_tuberosa;	1	0	0	0	0	0	0	2	0	2	0	2	1	2	3	2	0	3	3	1	0	0	0	5	3	2	4	3	5	2	1	3	0	0	0	1	0	0	0	1	0	0	1	1	0	3	1
coll_487	TCATATACTTTTCTTAAAGATTAAGCCATGTATGTCTCAGTTCTTTGATTGGTAAACAATAGATTGCGAATGGTTCAGTATAACAGTTACGATATGATTGAAATTTATTTTATGTGGATTACTGTGGGAAATCTTCAGCTAATACTTGATACACAGTATATATAAATAAAGAAAGGATATGTATATAGCTGTTATTTATTATTAAATTATAATGTTCCTACATTATTGTGGATTCTTAATAATTACGTACAGATTACTTTACAAGTAGCAATTCATTTAAGTTTCTGACCTATCAGTTAATTGGTTGCATCTTGAGCAATTGAGGCATTAACGGGTAACAGGGAATTAGAGTTCTATTCCGGAGAGGGAGTCTGAGATATAGCTACCACATCTAAGGAA…	Eukaryota;TSAR;Rhizaria;Radiolaria;Polycystinea;Nassellaria;Collosphaeridae;Collosphaera;Collosphaera_tuberosa;	1	0	0	0	0	0	0	0	0	3	0	1	1	5	2	0	0	2	3	2	2	0	1	2	0	2	3	1	4	4	3	3	1	0	0	1	0	0	0	3	0	0	0	4	0	0	0
coll_531	TCATATACTTTTCTTAAAGATTAAGCCATGTATATCTCAGTTCTTTGATTGGTAAACAATAGATTGCGAATGGTTCAGTATAACAGTTACGATATGATTGAAATTTATTTTATGTGGATTACTGTGGGAAATCTTCAGCTAATACTTGATACACAGTATATATAAATAAAGAAAGGATATGTATATAGCTGTTATTTATTATTAAATTATAATGTTCCTACATTATTGTGGATTCTTAATAATTACGTACAGATTACTTTACAAGTAGCAATTCATTTAAGTTTCTGACCTATCAGTTAATTGGTTGCATCTTGAGCAATTGAGGCATTAACGGGTAACAGGGAATTAGAGTTCTATTCCGGAGAGGGAGTCTGAGATATAGCTACCACATCTAAGGAA…	Eukaryota;TSAR;Rhizaria;Radiolaria;Polycystinea;Nassellaria;Collosphaeridae;Collosphaera;Collosphaera_tuberosa;	1	0	0	0	0	0	0	0	0	4	0	2	4	4	4	1	0	0	4	4	4	4	1	1	2	2	2	3	2	1	3	0	1	1	0	3	0	0	0	0	0	0	0	2	0	2	0
coll_052	TCATACACTTACTTTAAAGATTAAGCCATGCATGTCTTAATGCTTTGTTTTTGTAACATTAGATTGCGGACGGCTCATTATAACAGTTTTTGTATAATTGAAATTATTTTTTAGGTGGATACCCGTGGTAATTCTAGAGCTAATACATGTCATAAAAATTGTATACTTGTTTATATGATTTATATTTTTTATGTTTTTTAAAAATCAAAATATGTTTTGGCATAATGGTGGATGATTCCTAATTATCAATTTTGTATCGCATTTTAACATTGCGACTAATCATTTTAGAATCTGACCTATCAGTTAGTACGTACTGTATTGGACTACTGAGGCGTTGACGGGTAACAGAGAATTAGGGTTCTGTTCCGGAGAGGGAGCCTGAGAAATAGCTACTACATC…	Eukaryota;TSAR;Rhizaria;Radiolaria;Polycystinea;Nassellaria;Sphaerozoidae;Collozoum;Collozoum_pelagicum;	0.942861	0	0	0	0	0	0	0	0	0	0	0	0	0	0	0	0	0	0	0	0	0	0	0	0	0	0	0	0	0	0	0	0	0	0	0	0	0	0	0	0	0	0	0	0	0	0
coll_063	TCATACGCTTGTCTTAAAGATTAAGCCATGCATGTTTAAATGCTTTGTTTTATTTTAACATTAGATTGCAAATGGCTCATTATAACAGTTATTATATTATTGAGATTATTTTATAGGTGGATACTTATGAGAAAATTATTAAAAATATACGATTTTAAAATATTTATTTATTTGGCATTTATTTGCTTTCAAACCAAAATGTTTTATCATTATGGATGATTCATAGTAATGTTTGGAGAACGCTTCGATATGCGGCAGATCTTCACGGTTTCTGACCTATCAGTTAGTCAGTAGTATACTGGACTACTGAAGCGTTGACGGGTAACAGAGAATTAGGGTTCTGTTCCGGAGAAGGAGCCTGAGAAACAGCTACTATATCTAAGGAACGCAGCAGGCGCG…	Eukaryota;TSAR;Rhizaria;Radiolaria;Polycystinea;Nassellaria;Sphaerozoidae;Sphaerozoum;Sphaerozoum_armatum;	0.838559	0	0	0	0	0	0	0	0	0	0	0	0	0	0	0	0	0	0	0	0	0	0	0	0	0	0	0	0	0	0	0	0	0	0	0	0	0	0	0	0	0	0	0	0	0	0
coll_093	TCATACACTTGTCTTAAAGATTAAGCCATGCATGTCTAAATGCTTTGTTTATGTAACATTAGATTGCGGACGGCTCATTATAACAGTTATTGTATTATTGAGATTACTTTATAGGTGGATACCCGTGGTAATTCTAGAGCTAATACATGTCACTAAAAATATATTCTTTTATATATTGAGCATTTATTTGTTATCAAACCAAAATGCTTCTGCATTGTGGATGATCCATAGTAATGTTTGGAGAACGCTTTAATACGTGACAAATCATTCAAGTTTCTGACCTATCAGTTAGTCAGTAGTGTATTGGACTACTGAGGCGTTGACGGGTAACAGAGAATTAGGGTTCTGTTCCGGAGAGGGAGCCTGAGAAACAGCTACTATATCTAAGGAACGCAGCAG…	Eukaryota;TSAR;Rhizaria;Radiolaria;Polycystinea;Nassellaria;Sphaerozoidae;Sphaerozoum;Sphaerozoum_punctatum;	0.998785	0	0	0	0	0	0	0	0	0	0	0	0	0	0	0	0	0	0	0	0	0	0	0	0	0	0	0	0	0	0	0	0	0	0	0	0	0	0	0	0	0	0	0	0	0	0
coll_113	TCATACGCTTGTCTTAAAGATTAAGCCATGCATGTTTAAATGCTTTGTTTTATTTTAACATTAGATTGCAAATGGCTCATTATAACAGTTATTATATTATTGAGATTATTTTATAGGTGGATACTTATGAGAAAATTATTAAAAATATACGATTTTAAAATATTTATTTATTTGGCATTTATTTGCTTTCAAACCAAAATGTTTTATCATTATGGATGATTCATAGTAATGTTTGGAGAACGCTTCGATATGCGGCAGATCTTCACGGTTTCTGACCTATCAGTTAGTCAGTAGTATACTGGACTACTGAAGCGTTGACGGGTAACAGAGAATTAGGGTTCTGTTCCGGAGAAGGAGCCTGAGAAACAGCTACTATATCTAAGGAACGCAGCAGGCGCG…	Eukaryota;TSAR;Rhizaria;Radiolaria;Polycystinea;Nassellaria;Sphaerozoidae;Sphaerozoum;Sphaerozoum_armatum;	0.713488	0	0	0	0	0	0	0	0	0	0	0	0	0	0	0	0	0	0	0	0	0	0	0	0	0	0	0	0	0	0	0	0	0	0	0	0	0	0	0	0	0	0	0	0	0	0
coll_165	TCATACGCTTGTCTTAAAGATTAAGCCATGCATGTTTAAATGCTTTGTTTTATTTTAACATTAGATTGCAAATGGCTCATTATAACAGTTATTATATTATTGAGATTATTTTATAGGTGGATACTTATGAGAAAATTATTAAAAATATACGATTTTAAAATATTTATTTATTTGGCATTTATTTGCTTTCAAACCAAAATGTTTTATCATTATGGATGATTCATAGTAATGTTTGGAGAACGCTTCGATATGCGGCAGATCTTCACGGTTTCTGACCTATCAGTTAGTCAGTAGTATACTGGACTACTGAAGCGTTGACGGGTAACAGAGAATTAGGGTTCTGTTCCGGAGAAGGAGCCTGAGAAACAGCTACTATATCTAAGGAACGCAGCAGGCGCG…	Eukaryota;TSAR;Rhizaria;Radiolaria;Polycystinea;Nassellaria;Sphaerozoidae;Sphaerozoum;Sphaerozoum_armatum;	0.851783	0	0	0	0	0	0	0	0	0	0	0	0	0	0	0	0	0	0	0	0	0	0	0	0	0	0	0	0	0	0	0	0	0	0	0	0	0	0	0	0	0	0	0	0	0	0
coll_299	TCATATACTTTTCTTAAAGATTAAGCCATGTATGTCTCAGTTCTTTGATTGGTAAACAATAGATTGCGAATGGTTCAGTATAACAGTTACGATATGATTGAAATTTATTTTATGTGGATTACTGTGGGAAATCTTCAGCTAATACTTGATACACAGTATATATAAATAAAGAAAGGATATGTATATAGCTGTTATTTATTATTAAATTATAATGTTCCTACATTATTGTGGATTCTTAATAATTACGTACAGATTACTTTACAAGTAGCAATTCATTTAAGTTTCTGACCTATCAGTTAATTGGTTGCATCTTGAGCAATTGAGGCATTAACGGGTAACAGGGAATTAGAGTTCTATTCCGGAGAGGGAGTCTGAGATATAGCTACCACATCTAAGGAA…	Eukaryota;TSAR;Rhizaria;Radiolaria;Polycystinea;Nassellaria;Collosphaeridae;Collosphaera;Collosphaera_tuberosa;	1	0	0	0	0	0	0	0	3	0	0	3	1	0	2	9	0	2	1	1	2	0	1	1	2	1	0	1	2	2	3	4	0	0	0	0	0	3	0	0	0	0	0	9	2	7	0
coll_393	TCATATACTTTTCTTAAAGATTAAGCCATGTATGTCTCAGTTCTTTGATTGGTAAACAATAGATTGCGAATGGTTCAGTATAACAGTTACGATATGATTGAAATTTATTTTATGTGGATTACTGTGGGAAATCTTCAGCTAATACTTGATACACAGTATATATAAATAAAGAAAGGATATGTATATAGCTGTTATTTATTATTAAATTATAATGTTCCTACATTATTGTGGATTCTTAATAATTACGTACAGATTACTTTACAAGTAGCAATTCATTTAAGTTTCTGACCTATCAGTTAATTGGTTGCATCTTGAGCAATTGAGGCATTAACGGGTAACAGGGAATTAGAGTTCTATTCCGGAGAGGGAGTCTGAGATATAGCTACCACATCTAAGGAA…	Eukaryota;TSAR;Rhizaria;Radiolaria;Polycystinea;Nassellaria;Collosphaeridae;Collosphaera;Collosphaera_tuberosa;	1	0	0	0	0	0	0	0	0	3	0	4	2	1	1	1	0	2	1	0	1	1	0	3	5	2	1	3	3	0	3	2	0	0	0	2	0	1	0	3	0	0	35	2	0	9	1
coll_453	TCATATACTTTTCTTAAAGATTAAGCCATGTATGTCTCAGTTCTTTGATTGGTAAACAATAGATTGCGAATGGTTCAGTATAACAGTTACGATATGATTGAAATTTATTTTATGTGGATTACTGTGGGAAATCTTCAGCTAATACTTGATACACAGTATATATAAATAAAGAAAGGATATGTATATAGCTGTTATTTATTATTAAATTATAATGTTCCTACATTATTGTGGATTCTTAATAATTACGTACAGATTACTTTACAAGTAGCAATTCATTTAAGTTTCTGACCTATCAGTTAATTGGTTGCATCTTGAGCAATTGAGGCATTAACGGGTAACAGGGAATTAGAGTTCTATTCCGGAGAGGGAGTCTGAGATATAGCTACCACATCTAAGGAA…	Eukaryota;TSAR;Rhizaria;Radiolaria;Polycystinea;Nassellaria;Collosphaeridae;Collosphaera;Collosphaera_tuberosa;	1	0	0	0	0	0	0	0	0	4	0	2	4	2	2	1	8	0	3	2	3	0	1	5	0	2	0	1	1	2	4	2	0	1	0	2	0	0	0	4	0	0	5	2	0	0	1
coll_398	TCATATACTTTTCTTAAAGATTAAGCCATGTATGTCTCAGTTCTTTGATTGGTAAACAATAGATTGCGAATGGTTCAGTATAACAGTTACGATATGATTGAAATTTATTTTATGTGGATTACTGTGGGAAATCTTCAGCTAATACTTGATACACAGTATATATAAATAAAGAAAGGATATGTATATAGCTGTTATTTATTATTAAATTATAATGTTCCTACATTATTGTGGATTCTTAATAATTACGTACAGATTACTTTACAAGTAGCAATTCATTTAAGTTTCTGACCTATCAGTTAATTGGTTGCATCTTGAGCAATTGAGGCATTAACGGGTAACAGGGAATTAGAGTTCTATTCCGGAGAGGGAGTCTGAGATATAGCTACCACATCTAAGGAA…	Eukaryota;TSAR;Rhizaria;Radiolaria;Polycystinea;Nassellaria;Collosphaeridae;Collosphaera;Collosphaera_tuberosa;	1	0	0	0	0	0	0	0	1	2	0	1	4	3	1	0	2	3	4	3	1	0	0	0	2	4	1	2	0	1	4	2	0	2	0	1	0	10	1	1	0	0	4	0	0	1	13
coll_450	TCATATACTTTTCTTAAAGATTAAGCCATGTATGTCTCAGTTCTTTGATTGGTAAACAATAGATTGCGAATGGTTCAGTATAACAGTTACGATATGATTGAAATTTATTTTATGTGGATTATTGTGGGAAATCTTCAGCTAATACTTGATACACAGTATATATAAATAAAGAAAGGATATGTATATAGCTGTTATTTATTATTAAATTATAATGTTCCTACATTATTGTGGATTCTTAATAATTACGTACAGATTACTTTACAAGTAGCAATTCATTTAAGTTTCTGACCTATCAGTTAATTGGTTGCATCTTGAGCAATTGAGGCATTAACGGGTAACAGGGAATTAGAGTTCTATTCCGGAGAGGGAGTCTGAGATATAGCTACCACATCTAAGGAA…	Eukaryota;TSAR;Rhizaria;Radiolaria;Polycystinea;Nassellaria;Collosphaeridae;Collosphaera;Collosphaera_tuberosa;	1	0	0	0	0	0	0	0	2	2	0	1	1	8	6	0	1	0	6	7	2	0	0	2	4	2	2	4	2	3	1	3	0	1	0	4	0	0	0	1	0	0	0	3	0	0	0
coll_485	TCATATACTTTTCTTAAAGATTAAGCCATGTATGTCTCAGTTCTTTGATTGGTAAACAATAGATTGCGAATGGTTCAGTATAACAGTTACGATATGATTGAAATTTATTTTATGTGGATTACTGTGGGAAATCTTCAGCTAATACTTGATACACAGTATATATAAATAAAGAAAGGATATGTATATAGCTGTTATTTATTATTAAATTATAATGTTCCTACATTATTGTGGATTCTTAATAATTACGTACAGATTACTTTACAAGTAGCAATTCATTTAAGTTTCTGACCTATCAGTTAATTGGTTGCATCTTGAGCAATTGAGGCATTAACGGGTAACAGGGAATTAGAGTTCTATTCCGGAGAGGGAGTCTGAGATATAGCTACCACATCTAAGGAA…	Eukaryota;TSAR;Rhizaria;Radiolaria;Polycystinea;Nassellaria;Collosphaeridae;Collosphaera;Collosphaera_tuberosa;	1	0	0	0	0	0	0	0	1	0	0	1	4	4	2	4	0	0	1	0	2	0	0	0	4	3	5	1	1	2	0	3	0	2	0	0	0	1	0	1	0	0	0	5	2	17	0
coll_518	TCATATACTTTTCTTAAAGATTAAGCCATGTATGTCTCAGTTCTTTGATTGGTAAACAATAGATTGCGAATGGTTCAGTATAACAGTTACGATATGATTGAAATTTATTTTATGTGGATTACTGTGGGAAATCTTCAGCTAATACTTGATACACAGTATATATAAATAAAGAAAGGATATGTATATAGCTGTTATTTATTATTAAATTATAATGTTCCTACATTATTGTGGATTCTTAATAATTACGTACAGATTACTTTACAAGTAGCAATTCATTTAAGTTTCTGACCTATCAGTTAATTGGTTGCATCTTGAGCAATTGAGGCATTAACGGGTAACAGGGAATTAGAGTTCTATTCCGGAGAGGGAGTCTGAGATATAGCTACCACATCTAAGGAA…	Eukaryota;TSAR;Rhizaria;Radiolaria;Polycystinea;Nassellaria;Collosphaeridae;Collosphaera;Collosphaera_tuberosa;	1	0	0	0	0	0	0	0	1	3	0	1	3	2	2	5	0	0	3	2	2	0	0	2	0	2	4	6	3	2	3	4	1	1	0	0	0	2	0	3	0	0	0	2	0	0	0
coll_602	TCATATACTTTTCTTAAAGATTAAGCCATGTATGTCTCAGTTCTTTGATTGGTAAACAATAGATTGCGAATGGTTCAGTATAATAGTTACGATATGATTGAAATTTATTTTATGTGGATTACTGTGGGAAATCTTCAGCTAATACTTGATACACAGTATATATAAATAAAGAAAGGATATGTATATAGCTGTTATTTATTATTAAATTATAATGTTCCTACATTATTGTGGATTCTTAATAATTACGTACAGATTACTTTACAAGTAGCAATTCATTTAAGTTTCTGACCTATCAGTTAATTGGTTGCATCTTGAGCAATTGAGGCATTAACGGGTAACAGGGAATTAGAGTTCTATTCCGGAGAGGGAGTCTGAGATATAGCTACCACATCTAAGGAA…	Eukaryota;TSAR;Rhizaria;Radiolaria;Polycystinea;Nassellaria;Collosphaeridae;Collosphaera;Collosphaera_tuberosa;	1	0	0	0	0	0	0	0	0	0	0	6	3	2	1	3	0	0	0	1	4	0	1	1	2	0	0	0	2	1	3	2	0	0	0	3	0	0	0	4	0	0	3	3	0	0	0
coll_004	TCATATACTTGTCTTAAAGATTAAGCCATGCATGTCTCAGCTCTTTGATTGGTAAACAATAGATTGCGAATGGTTCAGTGTAACAGTTACGATATGTTTGAAATTTAATATATGTGGATAACTGTGGGAACTCTTCAGCTAATACGTGATACACAGTATATCAATATATATATATAGGATATGTTTATGGTTGTTATTTAATATCAAATTATAATGTACTTACACTATTGTCGATTCATAATTATTACGAACAAATTACTTTATAAGTAGCAATTCATTTAAGTCTCTCACCTATCAGTTAATTATTTGCATCTTGAGGTATTGAGGCAATAACGGGTAACAGGGAATTAGGGTTCTATTCCGGAGAGGGAGTCTGAGAAATAGCTACTACATCTAAGG…	Eukaryota;TSAR;Rhizaria;Radiolaria;Polycystinea;Nassellaria;Collosphaeridae;Collosphaera;Collosphaera_tuberosa;	0.999639	2742	9051	471	6314	0	0	0	0	0	0	0	1	0	0	0	0	0	0	0	1	0	0	0	0	0	0	0	0	0	0	0	0	0	1	0	0	0	0	0	0	0	0	0	0	4	0
coll_036	TCATACACTTACTTTAAAGATTAAGCCATGCATGTCTTAATGCTTTGTTTTTGTAACATTAGATTGCGGACGGCTCATTACAACAGTTTTTATATTGTTGAATTTATTTTTTAGGTGGATACCCGTGGTAATTCTAGAGCTAATACATGTCATAAAAATTGTATATTTTTTCTTATAGTATATGATCGTTTTATTAGTTTTTAAAATCAAAATATGTTTAGGCATAATGGTGGATGATTCCTAATGATCTATTTTGTATCGCATTTTACTATTGCGACTAATCATTTTAAGATCTGCCTTATCAGTTGATCAGTTCTGTATTGGACTACTGAGGCGTTGACGGGTAACAGAGAATTAGGGTTCTGTTCCGGAGAGGGAGCCTGAGAAATAGCTACTACA…	Eukaryota;TSAR;Rhizaria;Radiolaria;Polycystinea;Nassellaria;Sphaerozoidae;Collozoum;Collozoum_pelagicum;	0.889894	0	0	0	0	0	0	0	0	0	0	0	0	0	0	0	0	0	0	0	0	0	0	0	0	0	0	0	0	0	0	0	0	0	0	0	0	0	0	0	0	0	0	0	0	0	0
coll_051	TCATACACTTGTCTTAAAGATTAAGCCATGCATGTCTAAATGCTTTGTTTATGTAACATTAGATTGCGGACGGCTCATTATAACAGTTATTGTATTATTGAGATTACTTTATAGGTGGATACCCGTGGTAATTCTAGAGCTAATACATGTCACTAAAAATATATTCTTTTATATATTGAGCATTTATTTGTTATCAAACCAAAATGCTTCTGCATTGTGGATGATCCATAGTAATGTTTGGAGAACGCTTTAATACGTGACAAATCATTCAAGTTTCTGACCTATCAGTTAGTCAGTAGTGTATTGGACTACTGAGGCGTTGACGGGTAACAGAGAATTAGGGTTCTGTTCCGGAGAGGGAGCCTGAGAAACAGCTACTACATCTAAGGAAGGCAGCAG…	Eukaryota;TSAR;Rhizaria;Radiolaria;Polycystinea;Nassellaria;Sphaerozoidae;Sphaerozoum;Sphaerozoum_punctatum;	0.99956	0	0	0	0	0	0	0	0	0	0	0	0	0	0	0	0	0	0	0	0	0	0	0	0	0	0	0	0	0	0	0	0	0	0	0	0	0	0	0	0	0	0	0	0	0	0
coll_055	TCATACACTTACTTTAAAGATTAAGCCATGCATGTCTTAATGCTTTGTTTTTGTAACATTAGATTGCGGACGGCTCATTATAACAGTTTTTATCTTGATGATTTAATTTTTTAGGTGGATACCCGTGGTAATTCTAGAGCTAATACATGTCATAAAAATTGTATATTTTTTTATAGTATATTATCTTTTTTTATTAGTCTTAAAAATCAACATATGTTTTGGCATAATGGTGGATGATTCCTAATGATCAATTTTGTATCGCATTTTACTATTGCGACTAATCATTTGAAGTTCTGACTTATCAGTTGATCAGTTCTGTATTGGACTACTGAGGCGTTGACGGGTAACAGAGAATTAGGGTTCTGTTCCGGAGAGGGAGCCTGAGAAATAGCTACTACA…	Eukaryota;TSAR;Rhizaria;Radiolaria;Polycystinea;Nassellaria;Sphaerozoidae;Collozoum;Collozoum_pelagicum;	0.883433	0	0	0	0	0	0	0	0	0	0	0	0	0	0	0	0	0	0	0	0	0	0	0	0	0	0	0	0	0	0	0	0	0	0	0	0	0	0	0	0	0	0	0	0	0	0
coll_145	TCATACACTTACTTTAAAGATTAAGCCATGCATGTCTTAATGCTTTGTTTTTGTAACATTAGATTGCGGACGGCTCATTAGAATAGTTTTTATCTTGTTGATCTTATTTTTTAGGTGGATACCCGTGGTAATTCTAGAGCTAATACATGTCATAAAAATTATATATTTTTGATAGTATATTATCTTTGTTTATTATTTTTAAAAATCAGATTTTGTTTTGGCATAATGGTGGATGATTCCTAATGATCAATTTTGTATCGCATTTTACTATTGCGACTAATCATTTGAAGATCTAACTTATCAGTTGATCAGTTCTGTATTGGACTACTGAGGCGTTGACGGGTAACAGAGAATTAGGGTTCTGTTCCGGAGAGGGAGCCTGAGAAATAGCTACTACAT…	Eukaryota;TSAR;Rhizaria;Radiolaria;Polycystinea;Nassellaria;Sphaerozoidae;Collozoum;Collozoum_pelagicum;	0.916398	0	0	0	0	0	0	0	0	0	0	0	0	0	0	0	0	0	0	0	0	0	0	0	0	0	0	0	0	0	0	0	0	0	0	0	0	0	0	0	0	0	0	0	0	0	0
coll_363	TCATATACTTTTCTTAAAGATTAAGCCATGTATGTCTCAGTTCTTTGATTGGTAAACAATAGATTGCGAATGGTTCAGTATAACAGTTACGATATGATTGAAATTTATTTTATGTGGATTACTGTGGGAAATCTTCAGCTAATACTTGATACACAGTATATATAAATAAAGAAAGGATATGTATATAGCTGTTATTTATTATTAAATTATAATGTTCCTACATTATTGTGGATTCTTAATAATTACGTACAGATTACTTTACAAGTAGCAATTCATTTAAGTTTCTGACCTATCAGTTAATTGGTTGCATCTTGAGCAATTGAGGCATTAACGGGTAACAGGGAATTAGAGTTCTATTCCGGAGAGGGAGTCTGAGATATAGCTACCACATCTAAGGAA…	Eukaryota;TSAR;Rhizaria;Radiolaria;Polycystinea;Nassellaria;Collosphaeridae;Collosphaera;Collosphaera_tuberosa;	1	0	0	0	0	0	0	0	3	0	0	2	1	1	1	2	0	1	5	1	2	0	0	1	2	2	2	3	4	4	0	0	0	1	0	0	0	4	0	0	0	2	46	1	4	3	0
coll_438	TCATATACTTTTCTTAAAGATTAAGCCATGTATGTCTCAGTTCTTTGATTGGTAAACAATAGATTGCGAATGGTTCAGTATAACAGTTACGATATGATTGAAATTTATTTTATGTGGATTACTGTGGGAAATCTTCAGCTAATACTTGATACACAGTATATATAAATAAAGAAAGGATATGTATATAGCTGTTATTTATTATTAAATTATAATGTTCCTACATTATTGTGGATTCTTAATAATTACGTACAGATTACTTTACAAGTAGCAATTCATTTAAGTTTCTGACCTATCAGTTAATTGGTTGCATCTTGAGCAATTGAGGCATTAACGGGTAACAGGGAATTAGAGTTCTATTCCGGAGAGGGAGTCTGAGATATAGCTACCACATCTAAGGAA…	Eukaryota;TSAR;Rhizaria;Radiolaria;Polycystinea;Nassellaria;Collosphaeridae;Collosphaera;Collosphaera_tuberosa;	1	0	0	0	0	0	0	0	4	1	0	0	2	2	0	7	1	0	0	0	0	0	1	0	1	1	3	1	3	0	4	0	0	0	0	0	0	7	0	0	0	0	9	0	0	9	2
coll_514	TCATATACTTTTCTTAAAGATTAAGCCATGTATGTCTCAGTTCTTTGATTGGTAAACAATAGATTGCGAATGGTTCAGTATAACAGTTACGATATGATTGAAATTTATTTTATGTGGATTACTGTGGGAAATCTTCAGCTAATACTTGATACACAGTATATATAAATAAAGAAAGGATATGTATATAGCTGTTATTTATTATTAAATTATAATGTTCCTACATTATTGTGGATTCTTAATAATTACGTACAGATTACTTTACAAGTAGCAATTCATTTAAGTTTCTGACCTATCAGTTAATTGGTTGCATCTTGAGTAATTGAGGCATTAACGGGTAACAGGGAATTAGAGTTCTATTCCGGAGAGGGAGTCTGAGATATAGCTACCACATCTAAGGAA…	Eukaryota;TSAR;Rhizaria;Radiolaria;Polycystinea;Nassellaria;Collosphaeridae;Collosphaera;Collosphaera_tuberosa;	1	0	0	0	0	0	0	0	0	0	0	0	0	3	0	8	0	0	3	2	1	1	0	5	0	4	3	1	1	1	5	0	0	1	1	1	0	0	1	1	0	0	1	2	2	5	0
coll_520	TCATATACTTTTCTTAAAGATTAAGCCATGTATGTCTCAGTTCTTTGATTGGTAAACAATAGATTGCGAATGGTTCAGTATAACAGTTACGATATGATTGAAATTTATTTTATGTGGATTACTGTGGGAAATCTTCAGCTAATACTTGATACACAGTATATATAAATAAAGAAAGGATATGTATATAGCTGTTATTTATTATTAAATTATAATGTTCCTACATTATTGTGGATTCTTAATAATTACGTACAGATTACTTTACAAGTAGCAATTCATTTAAGTTTCTGACCTATCAGTTAATTGGTTGCATCTTGAGCAATTGAGGCATTAACGGGTAACAGGGAATTAGAGTTCTATTCCGGAGAGGGAGTCTGAGATATAGCTACCACATCTAAGGAA…	Eukaryota;TSAR;Rhizaria;Radiolaria;Polycystinea;Nassellaria;Collosphaeridae;Collosphaera;Collosphaera_tuberosa;	1	0	0	0	0	0	0	0	0	0	0	1	1	3	4	1	11	0	2	3	4	0	0	0	3	2	2	3	1	1	2	2	0	2	0	2	0	3	0	3	0	0	0	0	0	2	0
coll_615	TCATATACTTTTCTTAAAGATTAAGCCATGTATGTCTCAGTTCTTTGATTGGTAAACAATAGATTGCGAATGGTTCAGTATAACAGTTACGATATGATTGAAATTTATTTTATGTGGATTACTGTGGGAAATCTTCAGCTAATACTTGATACACAGTATATATAAATAAAGAAAGGATATGTATATAGCTGTTATTTATTATTAAATTATAATGTTCCTACATTATTGTGGATTCTTAATAATTACGTACAGATTACTTTACAAGTAGCAATTCATTTAAGTTTCTGACCTATCAGTTAATTGGTTGCATCTTGAGCAATTGAGGCATTAACGGGTAACAGGGAATTAGAGTTCTATTCCGGAGAGGGAGTCTGAGATATAGCTACCACATCTAAGGAA…	Eukaryota;TSAR;Rhizaria;Radiolaria;Polycystinea;Nassellaria;Collosphaeridae;Collosphaera;Collosphaera_tuberosa;	1	0	0	0	0	0	0	0	0	0	0	0	0	2	3	0	0	3	3	1	3	0	1	3	4	1	0	1	0	2	4	4	0	1	0	2	0	2	0	2	0	0	0	3	1	0	0
coll_054	TCATACACTTACTTTAAAGATTAAGCCATGCATGTCTTAATGCTTTGTTTTTGTAACATTAGATTGCGGACGGCTCATTACAACAGTTTTTATATTGTTGAATTTATTTTTTAGGTGGATACCCGTGGTAATTCTAGAGCTAATACATGTCATAAAAATTGTATATTTTTTTATAGTATATGATCGTTTTATTAGTTTTTAAAATCAAAATATGTTTAGGCATAATGGTGGATGATTCCTAATGATCTATTTTGTATCGCATTTTACTATTGCGACTAATCATTTTAAGATCTGCCTTATCAGTTGATCAGTTCTGTATTGGACTACTGAGGCGTTGACGGGTAACAGAGAATTAGGGTTCTGTTCCGGAGAGGGAGCCTGAGAAATAGCTACTACATC…	Eukaryota;TSAR;Rhizaria;Radiolaria;Polycystinea;Nassellaria;Sphaerozoidae;Collozoum;Collozoum_pelagicum;	0.885841	0	0	0	0	0	0	0	0	0	0	0	0	0	0	0	0	0	0	0	0	0	0	0	0	0	0	0	0	0	0	0	0	0	0	0	0	0	0	0	0	0	0	0	0	0	0
coll_076	TCATACACTTACTTTAAAGATTAAGCCATGCATGTCTTAATGCTTTGTTTTTGTAACATTAGATTGCGGACGGCTCATTATAACAGTTTTTATCTTGATGATTTAATTTTTTAGGTGGATACCCGTGGTAATTCTAGAGCTAATACATGTCATAAAAATTGTATATTTTTTTATAGTATATTATCTTTTTTTATTAGTCTTAAAAATCAACATATGTTTTGGCATAATGGTGGATGATTCCTAATGATCAATTTTGTATCGCATTTTACTATTGCGACTAATCATTTGAAGTTCTGACTTATCAGTTGATCAGTTCTGTATTGGACTACTGAGGCGTTGACGGGTAACAGAGAATTAGGGTTCTGTTCCGGAGAGGGAGCCTGAGAAATAGCTACTACA…	Eukaryota;TSAR;Rhizaria;Radiolaria;Polycystinea;Nassellaria;Sphaerozoidae;Collozoum;Collozoum_pelagicum;	0.891601	0	0	0	0	0	0	0	0	0	0	0	0	0	0	0	0	0	0	0	0	0	0	0	0	0	0	0	0	0	0	0	0	0	0	0	0	0	0	0	0	0	0	0	0	0	0
coll_071	TCATACACTTACTTTAAAGATTAAGCCATGCATGTCTTAATGCTTTGTTTTTGTAACATTAGATTGCGGACGGCTCATTACAACAGTTTTTATATTGTTGAATTTATTTTTTAGGTGGATACCCGTGGTAATTCTAGAGCTAATACATGTCATAAAAATTGTATATTTTTTTATAGTATATGATCGTTTTATTAGTTTTTAAAATCAAAATATGTTATGGCATAATGGTGGATGATTCCTAATGATCTATTTTGTATCGCATTTTACTATTGCGACTAATCATTTTAAGATCTGCCTTATCAGTTGATCAGTTCTGTATTGGACTACTGAGGCGTTGACGGGTAACAGAGAATTAGGGTTCTGTTCCGGAGAGGGAGCCTGAGAAATAGCTACTACATC…	Eukaryota;TSAR;Rhizaria;Radiolaria;Polycystinea;Nassellaria;Sphaerozoidae;Collozoum;Collozoum_pelagicum;	0.800539	0	0	0	0	0	0	0	0	0	0	0	0	0	0	0	0	0	0	0	0	0	0	0	0	0	0	0	0	0	0	0	0	0	0	0	0	0	0	0	0	0	0	0	0	0	0
coll_081	TCATACACTTACTTTAAAGATTAAGCCATGCATGTCTTAATGCTTTGTTTTTGTAACATTAGATTGCGGACGGCTCATTAAAACAGTTATTATGTAATTGATCTTATTTTTTAGGTGGATAACCGTGGTAATTCTAGAGCTAATACATGTCATAAAAATTGTATATTTTTGTATACGATTGTTCTGGTTACTTTTTTAGAAAATCAAAATGTTACGGCATAATGGTGGATGATTCCTAATTATCAATTTTGTATCGCATTTTAACATTGCGACTAATCATTTTTGTAACTGACTTATCAGTTGGTAGGTACTGTATTGGACTACTAAGGCGTTGACGGGTAACAGAGAATTAGGGTTCTGTTCCGGAGAGGGAGCCTGAGAAATAGCTACTACATCTAA…	Eukaryota;TSAR;Rhizaria;Radiolaria;Polycystinea;Nassellaria;Sphaerozoidae;Collozoum;Collozoum_pelagicum;	0.825099	0	0	0	0	0	0	0	0	0	0	0	0	0	0	0	0	0	0	0	0	0	0	0	0	0	0	0	0	0	0	0	0	0	0	0	0	0	0	0	0	0	0	0	0	0	0
coll_143	TCATACACTTACTTTAAAGATTAAGCCATGCATGTCTTAATGCTTTGTTTTTGTAACATTAGATTGCGGACGGCTCATTAGAACAGTTTTTATTTAATTGAGTTTATTTTTTAGGTGGATACCCGTGGTAATTCTAGAGCTAATACATGTCATAAAAATGGTATACTTTTTTATATGATTTATATTTGTTATGTTTTTGAACAATCCAAAAATGTTTTGGCATAATGGTGGATGATTCCTAATTATCAATTTTGTATCGCATTTTAACATTGCGACTAATCATTTTTGAATCTGACCTATCAGTTAGTACGTACTGTATTGGACTACTGAGGCGTTGACGGGTAACAGAGAATTAGGGTTCTGTTCCGGAGAGGGAGCCTGAGAAATAGCTACTACATC…	Eukaryota;TSAR;Rhizaria;Radiolaria;Polycystinea;Nassellaria;Sphaerozoidae;Collozoum;Collozoum_pelagicum;	0.816721	0	0	0	0	0	0	0	0	0	0	0	0	0	0	0	0	0	0	0	0	0	0	0	0	0	0	0	0	0	0	0	0	0	0	0	0	0	0	0	0	0	0	0	0	0	0
coll_169	TCATACACTTACTTTAAAGATTAAGCCATGCATGTCTTAATGCTTTGTTTTTGTAACATTAGATTGCGGACGGCTCATTATAACAGTTTTTATCTTGTTGATCTTATTTTTTAGGTGGATACCCGTGGTAATTCTAGAGCTAATACATGTCATAAAAATTGTATATTTTTTATAGTATATTGTCTTTGTTTATTATTTTTAGAAATCAACATGTTTAGGCATAATGGTGGATGATTCCTAATGATCAATTTTGTATCGCATTTTACTATTGCGACTAATCATTTGAAGATCTGACTTATTAGTTGATCAGTTCTGTATTGGACTACTGAGGCGTTGACGGGTAACAGAGAATTAGGGTTCTGTTCCGGAGAGGGAGCCTGAGAAATAGCTACTACATCT…	Eukaryota;TSAR;Rhizaria;Radiolaria;Polycystinea;Nassellaria;Sphaerozoidae;Collozoum;Collozoum_pelagicum;	0.955278	0	0	0	0	0	0	0	0	0	0	0	0	0	0	0	0	0	0	0	0	0	0	0	0	0	0	0	0	0	0	0	0	0	0	0	0	0	0	0	0	0	0	0	0	0	0
coll_419	TCATATACTTTTCTTAAAGATTAAGCCATGTATGTCTCAGTTCTTTGATTGGTAAACAATAGATTGCGAATGGTTCAGTATAACAGTTACGATATGATTGAAATTTATTTTATGTGGATTACTGTGGGAAATCTTCAGCTAATACTTGATACACAGTATATATAAATAAAGAAAGGATATGTATATAGCTGTTATTTATTATTAAATTATAATGTTCCTACATTATTGTGGATTCTTAATAATTACGTACAGATTACTTTACAAGTAGCAATTCATTTAAGTTTCTGACCTATCAGTTAATTGGTTGCATCTTGAGCAATTGAGGCATTAACGGGTAACAGGGAATTAGAGTTCTATTCCGGAGAGGGAGTCTGAGATATAGCTACCACATCTAAGGAA…	Eukaryota;TSAR;Rhizaria;Radiolaria;Polycystinea;Nassellaria;Collosphaeridae;Collosphaera;Collosphaera_tuberosa;	1	0	0	0	0	0	0	0	0	2	0	2	0	5	2	10	20	1	5	2	2	0	1	1	0	0	6	2	4	0	0	5	0	2	0	2	0	1	0	1	0	0	0	1	0	0	0
coll_425	TCATATACTTTTCTTAAAGATTAAGCCATGTATGTCTCAGTTCTTTGATTGGTAAACAATAGATTGCGAATGGTTCAGTATAACAGTTACGATATGATTGAAATTTATTTTATGTGGATTACTGTGGGAAATCTTCAGCTAATACTTGATACACAGTATATATAAATAAAGAAAGGATATGTATATAGCTGTTATTTATTATTAAATTATAATGTTCCTACATTATTGTGGATTCTTAATAATTACGTACAGATTACTTTACAAGTAGCAATTCATTTAAGTTTCTGACCTATCAGTTAATTGGTTGCATCTTGAGCAATTGAGGCATTAACGGGTAACAGGGAATTAGAGTTCTATTCCGGAGAGGGAGTCTGAGATATAGCTACCACATCTAAGGAA…	Eukaryota;TSAR;Rhizaria;Radiolaria;Polycystinea;Nassellaria;Collosphaeridae;Collosphaera;Collosphaera_tuberosa;	1	0	0	0	0	0	0	0	1	2	0	1	1	1	2	2	0	0	3	2	0	0	2	2	1	3	4	1	4	1	1	1	0	1	1	0	0	26	0	2	0	1	0	2	0	4	1
coll_593	TCATATACTTTTCTTAAAGATTAAGCCATGTATGTCTCAGTTCTTTGATTGGTAAACAATAGATTGCGAATAGTTCAGTATAACAGTTACGATATGATTGAAATTTATTTTATGTGGATTACTGTGGGAAATCTTCAGCTAATACTTGATACACAGTATATATAAATAAAGAAAGGATATGTATATAGCTGTTATTTATTATTAAATTATAATGTTCCTACATTATTGTGGATTCTTAATAATTACGTACAGATTACTTTACAAGTAGCAATTCATTTAAGTTTCTGACCTATCAGTTAATTGGTTGCATCTTGAGCAATTGAGGCATTAACGGGTAACAGGGAATTAGAGTTCTATTCCGGAGAGGGAGTCTGAGATATAGCTACCACATCTAAGGAA…	Eukaryota;TSAR;Rhizaria;Radiolaria;Polycystinea;Nassellaria;Collosphaeridae;Collosphaera;Collosphaera_tuberosa;	1	0	0	0	0	0	0	0	5	1	0	1	0	0	0	0	0	1	1	1	4	0	0	1	2	5	3	0	2	2	3	2	0	4	0	1	0	0	0	2	0	0	0	2	0	3	0
coll_586	TCATATACTTTTCTTAAAGATTAAGCCATGTATGTCTCAGTTCTTTGATTGGTAAACAATAGATTGCGAATGGTTCAGTATAACAGTTACGATATGATTGAAATTTATTTTATGTGGATTACTGTGGGAAATCTTCAGCTAATACTTGATACACAGTATATATAAATAAAGAAAGGATATGTATATAGCTGTTATTTATTATTAAATTATAATGTTCCTACATTATTGTGGATTCTTAATAATTACGTACAGATTACTTTACAAGTAGCAATTCATTTAAGTTTCTGACCTATCAGTTAATTGGTTGCATCTTGAGCAATTGAGGCATTAACGGGTAACAGGGAATTAGAGTTCTATTCCGGAGAGGGAGTCTGAGATATAGCTACCACATCTAAGGAA…	Eukaryota;TSAR;Rhizaria;Radiolaria;Polycystinea;Nassellaria;Collosphaeridae;Collosphaera;Collosphaera_tuberosa;	1	0	0	0	0	0	0	0	0	4	0	1	1	4	1	0	0	0	4	3	1	0	2	3	1	0	3	0	3	1	3	1	0	2	0	2	0	1	0	0	0	0	0	2	0	2	0
coll_010	TCATACACTTGTCTTAAAGATTAAGCCATGCATGTCTAAATGCTTTGTTTATGTAACATTAGATTGCGGACGGCTCATTATAACAGTTATTGTATTATTGAGATTACTTTTTAGGTGGATACCCGTGGTAATTCTAGAGCTAATACATGTCACTAAAAATATATTGTTTTATATATTGAGCATTTATTTGTTATCAAACCAAAATGCTTCTGCATTGTGGATGATCCATAGTAATGTTTGGAGAACGCTTTAATACGTGACAAATCATTCAAGTTTCTGACCTATCAGTTAGTCAGTAGTGTATTGGACTACTGAGGCGTTGACGGGTAACAGAGAATTAGGGTTCTGTTCCGGAGAGGGAGCCTGAGAAACAGCTACTACATCTAAGGAAGGCAGCAG…	Eukaryota;TSAR;Rhizaria;Radiolaria;Polycystinea;Nassellaria;Sphaerozoidae;Sphaerozoum;Sphaerozoum_brandtii;	0.739219	0	0	0	0	0	0	0	0	0	0	0	0	0	0	0	0	0	0	0	0	0	0	0	0	0	0	0	0	0	0	0	0	0	0	0	0	0	0	0	0	0	0	0	0	0	0
coll_012	TCATATACTTGTCTTAAAGATTAAGCCATGTATGTCTAAATGCTTTGTATATGTAACATGAGATTGCGGACGGCTCATTATAACAGTTATTGTTTTATTGATTTTATTTTTTAGGTGGATACCCGTTGTAATTCTAGTGCTAATACATGTCATAAAAATTGTATATTTTTATATTATTGAATTATTATATAATCAAAATGTTTCGGCATAATTGTGGATGATTTTTAATAATTAATTTTTAACGCATTTTGACATGCGACTTATCATTTTAGCATCTGACCTATCAGTTATTTAGCAGTGTATTGGACTACTGAGGCATTGACGGGTAACAGAGAATTAGGGTTCTGTTCCGGAGAGGAAGCCTGCGATACAGCTTCTACTTCTAAGGAAGGCAGCAGG…	Eukaryota;TSAR;Rhizaria;Radiolaria;Polycystinea;Nassellaria;Sphaerozoidae	0.995435	0	0	0	0	0	0	0	0	0	0	0	0	0	0	0	0	0	0	0	0	0	0	0	0	0	0	0	0	0	0	0	0	0	0	0	0	0	0	0	0	0	0	0	0	0	0
coll_072	TCATATACTTTTCTTAAAGATTAAGCCATGTATGTCTCAGTTCTTTGATTGGTAAACAATAGATTGCGAATGGTTCAGTATAACAGTTACGATATGATTGAAATTTATTTTATGTGGATTACTGTGGGAAATCTTCAGCTAATACTTGATACACAGTATATATAAATAAAGAAAGGATATGTATATAGCTGTTATTTATTATTAAATTATAATGTTCCTACATTATTGTGGATTCTTAATAATTACGTACAGATTACTTTACAAGTAGCAATTCATTTAAGTTTCTGACCTATCAGTTAATTGGTTGCATCTTGAGCAATTGAGGCATTAACGGGTAACAGGGAATTAGAGTTCTATTCCGGAGAGGGAGTCTGAGATATAGCTACCACATCTAAGGAA…	Eukaryota;TSAR;Rhizaria;Radiolaria;Polycystinea;Nassellaria;Collosphaeridae;Collosphaera;Collosphaera_tuberosa;	1	0	0	0	0	0	0	0	0	2	0	1	3	0	5	8	0	0	1	1	0	0	0	1	1	4	2	2	0	2	0	3	1	1	0	0	0	0	1	0	0	0	0	1	5	0	0
coll_086	TCATACACTTACTTTAAAGATTAAGCCATGCATGTCTTAATGCTTTGTTTTTGTAACATTAGATTGCGGACGGCTCATTATAACAGTTTTTATCTTGATGATTTAATTTTTTAGGTGGATACCCGTGGTAATTCTAGAGCTAATACATGTCATAAAAATTGTATATTTTTTTATAGTATATTATCTTTTTTTATTAGTCTTAAAAATCAACATATGTTTTGGCATAATGGTGGATGATTCCTAATGATCAATTTTGTATCGCATTTTACTATTGCGACTAATCATTTGAAGTTCTGACTTATCAGTTGATCAGTTCTGTATTGGACTACTGAGGCGTTGACGGGTAACAGAGAATTAGGGTTCTGTTCCGGAGAGGGAGCCTGAGAAATAGCTACTACA…	Eukaryota;TSAR;Rhizaria;Radiolaria;Polycystinea;Nassellaria;Sphaerozoidae;Collozoum;Collozoum_pelagicum;	0.883938	0	0	0	0	0	0	0	0	0	0	0	0	0	0	0	0	0	0	0	0	0	0	0	0	0	0	0	0	0	0	0	0	0	0	0	0	0	0	0	0	0	0	0	0	0	0
coll_066	TCATACACTTACTTTAAAGATTAAGCCATGCATGTCTTAATGCTTTGTTTTTGTAACATTAGATTGCGGACGGCTCATTATAACAGTTTTTGTATAATTGAAATTATTTTTTAGGTGGATACCCGTGGTAATTCTAGAGCTAATACATGTCATAAAAATTGTATACTTGTTTATATGATTTATATTTTTTATGTTTTTTAAAAATCAAAATATGTTTTGGCATAATGGTGGATGATTCCTAATTATCAATTTTGTATCGCAATTTAACATTGCGACTAATCATTTTAGAATCTGACCTATCAGTTAGTACGTACTGTATTGGACTACTGAGGCGTTGACGGGTAACAGAGAATTAGGGTTCTGTTCCGGAGAGGGAGCCTGAGAAATAGCTACTACATC…	Eukaryota;TSAR;Rhizaria;Radiolaria;Polycystinea;Nassellaria;Sphaerozoidae;Collozoum;Collozoum_pelagicum;	0.953128	0	0	0	0	0	0	0	0	0	0	0	0	0	0	0	0	0	0	0	0	0	0	0	0	0	0	0	0	0	0	0	0	0	0	0	0	0	0	0	0	0	0	0	0	0	0
coll_075	TCATACACTTACTTTAAAGATTAAGCCATGCATGTCTTAATGCTTTGTTTTTGTAACATTAGATTGCGGACGGCTCATTATAACAGTTTTTGTATAATTGAAATTATTTTTTAGGTGGATACCCGTGGTAATTCTAGAGCTAATACATGTCATAAAAATTGTATACTTGTTTATATGATTTATATTTTTTATGTTTTTTAAAAATCAAAATATGTTTTGGCATAATGGTGGATGATTCCTAATTATCAATTTTGTATCGCATTTTAACATTGCGACTAATCATTTTAGAATCTGACCTATCAGTTAGTACGTACTGTATTGGACTACTGAGGCGTTGACGGGTAACAGAGAATTAGGGTTCTGTTCCGGAGAGGGAGCCTGAGAAATAGCTACTACATC…	Eukaryota;TSAR;Rhizaria;Radiolaria;Polycystinea;Nassellaria;Sphaerozoidae;Collozoum;Collozoum_pelagicum;	0.89345	0	0	0	0	0	0	0	0	0	0	0	0	0	0	0	0	0	0	0	0	0	0	0	0	0	0	0	0	0	0	0	0	0	0	0	0	0	0	0	0	0	0	0	0	0	0
coll_092	TCATACACTTACTTTAAAGATTAAGCCATGCATGTTTTAATGCTTTGTTTTTGTAACATTAGATTGCGGACGGCTCATTATAACAGTTTTTATCTTGATGATTTAATTTTTTAGGTGGATACCCGTGGTAATTCTAGAGCTAATACATGTCATAAAAATTGTATATTTTTTAATAGTATATTATCTTTTTTTATTAGTTTTAAAAATCAACATGTTTTGGCATAATGGTGGATGATTCCTAATGATCAATTTTGTATCGCATTTTACTATTGCGACTAATCATTTGAAGTTCTGACTTATCAGTTGATCAGTTCTGTATTGGACTACTGAGGCGTTGACGGGTAACAGAGAATTAGGGTTCTGTTCCGGAGAGGGAGCCTGAGAAATAGCTACTACATC…	Eukaryota;TSAR;Rhizaria;Radiolaria;Polycystinea;Nassellaria;Sphaerozoidae;Collozoum;Collozoum_pelagicum;	0.904663	0	0	0	0	0	0	0	0	0	0	0	0	0	0	0	0	0	0	0	0	0	0	0	0	0	0	0	0	0	0	0	0	0	0	0	0	0	0	0	0	0	0	0	0	0	0
coll_120	TCATACACTTACTTTAAAGATTAAGCCATGCATGTCTTAATGCTTTGTTTTTGTAACATTAGATTGCGGACGGCTCATTATAACAGTTTTTATTTAATTGAAATTATTTTTTAGGTGGATACCCGTGGTAATTCTAGAGCTAATACATGTCATAAAAATTGTATACTTTTTTATATGATTTATATTTGTTATGTTTTTGAACAATCAAAAATGCTTTTGGCATAATGGTGGATGATTCCTAATTATCAATTTTGTATCGCATTTTAACATTGCGACTAATCATTTTTGAATCTGACCTATCAGTTAGTACGTACTGTATTGGACTACTGAGGCGTTGACGGGTAACAGAGAATTAGGGTTCTGTTCCGGAGAGGGAGCCTGAGAAATAGCTACTACATC…	Eukaryota;TSAR;Rhizaria;Radiolaria;Polycystinea;Nassellaria;Sphaerozoidae;Collozoum;Collozoum_pelagicum;	0.770171	0	0	0	0	0	0	0	0	0	0	0	0	0	0	0	0	0	0	0	0	0	0	0	0	0	0	0	0	0	0	0	0	0	0	0	0	0	0	0	0	0	0	0	0	0	0
coll_045	TCATACACTTACTTTAAAGATTAAGCCATGCATGTCTTAATGCTTTGTTTTTGTAACATTAGATTGCGGACGGCTCATTATAACAGTTTTTATTTAATTGAAATTATTTTTTAGGTGGATACCCGTGGTAATTCTAGAGCTAATACATGTCATAAAAATTGTATACTTTTTTATATGATTTATATTTGTTATGTTTTTGAACAATCAAAAATGCTTTGGGCATAATGGTGGATGATTCCTAATTATCAATTTTGTATCGCATTTTAACATTGCGACTAATCATTTTTGAATCTGACCTATCAGTTAGTACGTACTGTATTGGACTACTGAGGCGTTGACGGGTAACAGAGAATTAGGGTTCTGTTCCGGAGAGGGAGCCTGAGAAATAGCTACTACATC…	Eukaryota;TSAR;Rhizaria;Radiolaria;Polycystinea;Nassellaria;Sphaerozoidae;Collozoum;Collozoum_pelagicum;	0.786428	0	0	0	0	0	0	0	0	0	0	0	0	0	0	0	0	0	0	0	0	0	0	0	0	0	0	0	0	0	0	0	0	0	0	0	0	0	0	0	0	0	0	0	0	0	0
coll_135	TCATATACTTGTCTTAAAGATTAAGCCATGCATGTCTAAATGCTTTGTTTTTGTAACATTAGATTGCGGACGGCTCATTATAACAGTTATTGTATTATTGAGATTACTTTATAGGTGGATACCCGTGGTAATTCTAGAGCTAATACATGTCACTAAAAATATATTCTTTTATATATTGAGCATTTATTTGTCATCAAACCAAAATGCTTTTGCATTGTGGATGATTCATAGTAATGTTTGGAGAACGCTTTAAATAGTCGACATATCATTCAAGTTTCTGACCTATCAGTTAGTCAGTAGTGTATTGGACTACTGAGGCGTTGACGGGTAACAGAGAATTAGGGTTCTGTTCCGGAGAGGGAGCCTGAGAAACAGCTACTACATCTAAGGAAGGCAGCA…	Eukaryota;TSAR;Rhizaria;Radiolaria;Polycystinea;Nassellaria;Sphaerozoidae;Collozoum;Collozoum_inerme;	0.963093	0	0	0	0	0	0	0	0	0	0	0	0	0	0	0	0	0	0	0	0	0	0	0	0	0	0	0	0	0	0	0	0	0	0	0	0	0	0	0	0	0	0	0	0	0	0
coll_122	TCATACACTTACTTTAAAGATTAAGCCATGCATGTCTTAATGCTTTGTTTTTGTAACATTAGATTGCGGACGGCTCATTACAACAGTTTTTATATTGTTGAATTCATTTTTTAGGTGGATACCCGTGGTAATTCTAGAGCTAATACATGTCATAAAAATTGTATATTTTTTTATAGTATACGATCGTGTTATTAGTTTTTAAAATCAAAATATGTTACGGCATAATGGTGGATGATTCCTAATGACCTATTTTGTATCGCATTTTACTATTGCGACTAATCATTTTAAGTTCTGCCTTATCAGTTGATCAGTTCTGTATTGGACTACTGAGGCGTTGACGGGTAACAGAGAATTAGGGTTCTGTTCCGGAGAGGGAGCCTGAGAAATAGCTACTACATC…	Eukaryota;TSAR;Rhizaria;Radiolaria;Polycystinea;Nassellaria;Sphaerozoidae;Collozoum;Collozoum_pelagicum;	0.886819	0	0	0	0	0	0	0	0	0	0	0	0	0	0	0	0	0	0	0	0	0	0	0	0	0	0	0	0	0	0	0	0	0	0	0	0	0	0	0	0	0	0	0	0	0	0
coll_157	TCATACGCTTGTCTTAAAGATTAAGCCATGCATGTTTAAATGCTTTGTTTTATTTTAACATTAGATTGCAAATGGCTCATTATAACAGTTATTATATTATTGAGATTATTTTATAGGTGGATACTTATGAGAAAATTATTAAAAATATACGATTTTAAAATATTTATTTATTTGGCATTTATTTGCTTTCAAACCAAAATGTTTTATCATTATGGATGATTCATAGTAATGTTTGGAGAACGCTTCGATATGCGGCAGATCTTCACGGTTTCTGACCTATCAGTTAGTCAGTAGTATACTGGACTACTGAAGCGTTGACGGGTAACAGAGAATTAGGGTTCTGTTCCGGAGAAGGAGCCTGAGAAACAGCTACTATATCTAAGGAACGCAGCAGGCGCG…	Eukaryota;TSAR;Rhizaria;Radiolaria;Polycystinea;Nassellaria;Sphaerozoidae;Sphaerozoum;Sphaerozoum_armatum;	0.788469	0	0	0	0	0	0	0	0	0	0	0	0	0	0	0	0	0	0	0	0	0	0	0	0	0	0	0	0	0	0	0	0	0	0	0	0	0	0	0	0	0	0	0	0	0	0
coll_173	TCATACACTTACTTTAAAGATTAAGCCATGCATGTCTTAATGCTTTGTTTTTGTAACATTAGATTGCGGACGGCTCATTAAAACAGTTATTATGTAATTGATCTTATTTTTTAGGTGGATAACCGTGGTAATTCTAGAGCTAATACATGTCATAAAAATTGTATATTTTTGTATACGGTTGTTCTGGTTACTTTTTTAGAATATCAAAATGTTACGGCATAATGGTGGATGATTCCTAATTATCAATTTTGTATCGCATTTTAACATTGCGACTAATCATTTTTGTAACTGACTTATCAGTTGGTAGGTACTGTATTGGACTACTAAGGCGTTGACGGGTAACAGAGAATTAGGGTTCTGTTCCGGAGAGGGAGCCTGAGAAATAGCTACTACATCTAA…	Eukaryota;TSAR;Rhizaria;Radiolaria;Polycystinea;Nassellaria;Sphaerozoidae;Collozoum;Collozoum_pelagicum;	0.823347	0	0	0	0	0	0	0	0	0	0	0	0	0	0	0	0	0	0	0	0	0	0	0	0	0	0	0	0	0	0	0	0	0	0	0	0	0	0	0	0	0	0	0	0	0	0
coll_202	TCATATACTTTTCTTAAAGATTAAGCCATGTATGTCTCAGTTCTTTGATTGGTAAACAATAGATTGCGAATGGTTCAGTATAACAGTTACGATATGATTGAAATTTATTTTATGTGGATTACTGTGGGAAATCTTCAGCTAATACTTGATACACAGTATATATAAATAAAGAAAGGATATGTATATAGCTGTTATTTATTATTAAATTATAATGTTCCTACATTATTGTGGATTCTTAATAATTACGTACAGATTACTTTACAAGTAGCAATTCATTTAAGTTTCTGACCTATCAGTTAATTGGTTGCATCTTGAGCAATTGAGGCATTAACGGGTAACAGGGAATTAGAGTTCTATTCCGGAGAGGGAGTCTGAGATATAGCTATCACATCTAAGGAA…	Eukaryota;TSAR;Rhizaria;Radiolaria;Polycystinea;Nassellaria;Collosphaeridae;Collosphaera;Collosphaera_tuberosa;	1	0	0	0	0	0	0	0	0	2	0	1	2	4	3	2	0	0	3	1	3	0	0	1	0	1	2	0	2	0	1	1	3	2	0	2	0	2	0	2	0	0	0	0	0	0	0
coll_192	TCATACGCTTGTCTTAAAGATTAAGCCATGCATGTTTAAATGCTTTGTTTTATTTTAACATTAGATTGCAAATGGCTCATTATAACAGTTATTATATTATTGAGATTATTTTATAGGTGGATACTTATGAGAAAATTATTAAAAATATACGATTTTAAAATATTTATTTATTTGGCATTTATTTGCTTTCAAACCAAAATGTTTTATCATTATGGATGATTCATAGTAATGTTTGGAGAACGCTTCGATATGCGGCAGATCTTCACGGTTTCTGACCTATCAGTTAGTCAGTAGTATACTGGACTACTGAAGCGTTGACGGGTAACAGAGAATTAGGGTTCTGTTCCGGAGAAGGAGCCTGAGAAACAGCTACTATATCTAAGGAACGCAGCAGGCGCG…	Eukaryota;TSAR;Rhizaria;Radiolaria;Polycystinea;Nassellaria;Sphaerozoidae;Sphaerozoum;Sphaerozoum_punctatum;	0.981234	0	0	0	0	0	0	0	0	0	0	0	0	0	0	0	0	0	0	0	0	0	0	0	0	0	0	0	0	0	0	0	0	0	0	0	0	0	0	0	0	0	0	0	0	0	0
coll_232	TCATACGCTTGTCTTAAAGATTAAGCCATGCATGTTTAAATGCTTTGTTTTATTTTAACATTAGATTGCAAATGGCTCATTATAACAGTTATTATATTATTGAGATTATTTTATAGGTGGATACTTATGAGAAAATTATTAAAAATATACGATTTTAAAATATTTATTTATTTGGCATTTATTTGCTTTCAAACCAAAATGTTTTATCATTATGGATGATTCATAGTAATGTTTGGAGAACGCTTCGATATGCGGCAGATCTTCACGGTTTCTGACCTATCAGTTAGTCAGTAGTATACTGGACTACTGAAGCGTTGACGGGTAACAGAGAATTAGGGTTCTGTTCCGGAGAAGGAGCCTGAGAAACAGCTACTATATCTAAGGAACGCAGCAGGCGCG…	Eukaryota;TSAR;Rhizaria;Radiolaria;Polycystinea;Nassellaria;Sphaerozoidae;Sphaerozoum;Sphaerozoum_punctatum;	0.962367	0	0	0	0	0	0	0	0	0	0	0	0	0	0	0	0	0	0	0	0	0	0	0	0	0	0	0	0	0	0	0	0	0	0	0	0	0	0	0	0	0	0	0	0	0	0
coll_022	TCATACACTTGTCTTAAAGATTAAGCCATGCATGTCTAAATGCTTTGTTATTATAACATTAGATTGCAGACGGCTCATTATAACAGTTATTGTATTATTGAGATTATTTTATAGGTGGATACCTGTGGAAATTCTAGAGCTAATACATGTCACTAAAAATATATTCTTTGATATACTTACCATTTATTTGTTATCAAACCAAAATGCTTCAGCATTCTGGATGAATCATAGTAATGTTTGGAGAACGCTTTCATACGTGACAAATCATTCAAGTTTCTGACCTATCAGTTAGTCAGTAGTGTATTGGACTACTGAGGCGTTGACGGGTAACAGAGAATTAGGGTTCTGTTCCGGAGAGGGAGCCTGAGAAACAGCTACTACATCTAAGGAAGGCAGCAG…	Eukaryota;TSAR;Rhizaria;Radiolaria;Polycystinea;Nassellaria;Sphaerozoidae;Collozoum;Collozoum_amoeboides;	0.986539	0	0	0	0	0	0	0	0	0	0	0	0	0	0	0	0	0	0	0	0	0	0	0	0	0	0	0	0	0	0	0	0	0	0	0	0	0	0	0	0	0	0	0	0	0	0
coll_334	TCATATACTTTTCTTAAAGATTAAGCCATGTATGTCTCAGTTCTTTGATTGGTAAACAATAGATTGCGAATGGTTCAGTATAACAGTTACGATATGATTGAAATTTATTTTATGTGGATTACTGTGGGAAATCTTCAGCTAATACTTGATACACAGTATATATAAATAAAGAAAGGATATGTATATAGCTGTTATTTATTGTTAAATTATAATGTTCCTACATTATTGTGGATTCTTAATAATTACGTACAGATTACTTTACAAGTAGCAATTCATTTAAGTTTCTGACCTATCAGTTAATTGGTTGCATCTTGAGCAATTGAGGCATTAACGGGTAACAGGGAATTAGAGTTCTATTCCGGAGAGGGAGTCTGAGATATAGCTACCACATCTAAGGAA…	Eukaryota;TSAR;Rhizaria;Radiolaria;Polycystinea;Nassellaria;Collosphaeridae;Collosphaera;Collosphaera_tuberosa;	1	0	0	0	0	0	0	0	4	0	4	0	1	0	1	0	0	1	3	0	0	0	0	1	0	0	1	4	1	0	0	2	0	0	0	5	0	0	82	0	0	0	0	3	0	0	0
coll_397	TCATATACTTTTCTTAAAGATTAAGCCATGTATGTCTCAGTTCTTTGATTGGTAAACAATAGATTGCGAATGGTTCAGTATAACAGTTACGATATGATTGAAATTTATTTTATGTGGATTACTGTGGGAAATCTTCAGCTAATACTTGATACACAGTATATATAAATAAAGAAAGGATATGTATATAGCTGTTATTTATTATTAAATTATAATGTTCCTACATTATTGTGGATTCTTAATAATTACGTACAGATTACTTTATAAGTAGCAATTCATTTAAGTTTCTGACCTATCAGTTAATTGGTTGCATCTTGAGCAATTGAGGCATTAACGGGTAACAGGGAATTAGAGTTCTATTCCGGAGAGGGAGTCTGAGATATAGCTACCACATCTAAGGAA…	Eukaryota;TSAR;Rhizaria;Radiolaria;Polycystinea;Nassellaria;Collosphaeridae;Collosphaera;Collosphaera_tuberosa;	1	0	0	0	0	0	0	0	3	2	1	1	2	0	0	0	0	0	2	5	3	0	0	3	1	1	0	2	1	3	0	2	0	2	0	1	0	2	0	0	0	0	0	5	0	0	0
coll_492	TCATATACTTTTCTTAAAGATTAAGCCATGTATGTCTCAGTTCTTTGATTGGTAAACAATAGATTGCGAATGGTTCAGTATAACAGTTACGATATGATTGAAATTTATTTTATGTGGATTACTGTGGGAAATCTTCAGCTAATACTTGATACACAGTATATATAAATAAAGAAAGGATATGTATATAGCTGTTATTTATTATTAAATTATAATGTTCCTACATTATTGTGGATTCTTAATAATTACGTACAGATTACTTTACAAGTAGCAATTCATTTAAGTTTCTGACCTATCAGTTAATTGGTTGCATCTTGAGCAATTGAGGCATTAACGGGTAACAGGGAATTAGAGTTCTATTCCGGAGAGGGAGTCTGAGATATAGCTACCACATCTAAGGAA…	Eukaryota;TSAR;Rhizaria;Radiolaria;Polycystinea;Nassellaria;Collosphaeridae;Collosphaera;Collosphaera_tuberosa;	1	0	0	0	0	0	0	0	0	1	3	1	0	1	1	0	0	0	1	2	3	0	0	2	2	3	2	2	1	1	5	2	0	1	0	1	0	0	0	4	0	0	0	2	0	0	0
coll_496	TCATATACTTTTCTTAAAGATTAAGCCATGTATGTCTCAGTTCTTTGATTGGTAAACAATAGATTGCGAATGGTTCAGTATAACAGTTACGATATGATTGAAATTTATTTTATGTGGATTACTGTGGGAAATCTTCAGCTAATACTTGATACACAGTATATATAAATAAAGAAAGGATATGTATATAGCTGTTATTTATTATTAAATTATAATGTTCCTACATTATTGTGGATTCTTAATAATTACGTACAGATTACTTTACAAGTAGCAATTCATTTAAGTTTCTGACCTATCAGTTAATTGGTTGCATCTTGAGCAATTGAGGCATTAACGGGTAACAGGGAATTAGAGTTCTATTCCGGAGAGGGAGTCTGAGATATAGCTACCACATCTAAGGAA…	Eukaryota;TSAR;Rhizaria;Radiolaria;Polycystinea;Nassellaria;Collosphaeridae;Collosphaera;Collosphaera_tuberosa;	1	0	0	0	0	0	0	0	3	2	0	0	3	1	3	0	0	0	0	1	1	0	0	1	0	3	1	1	4	0	1	0	0	0	0	0	0	0	0	0	0	0	37	0	0	0	0
coll_497	TCATATACTTTTCTTAAAGATTAAGCCATGTATGTCTCAGTTCTTTGATTGGTAAACAATAGATTGCGAATGGTTCAGTATAACAGTTACGATATGATTGAAATTTATTTTATGTGGATTACTGTGGGAAATCTTCAGCTAATACTTGATACACAGTATATATAAATAAAGAAAGGATATGTATATAGCTGTTATTTATTATTAAATTATAATGTTCCTACATTATTGTGGATTCTTAATAATTACGTACAGATTACTTTACAAGTAGCAATTCATTTAAGTTTCTGACCTATCAGTTAATTGGTTGCATCTTGAGCAATTGAGGCATTAACGGGTAACAGGGAATTAGAGTTCTATTCCGGAGAGGGAGTCTGAGATATAGCTACCACATCTAAGGAA…	Eukaryota;TSAR;Rhizaria;Radiolaria;Polycystinea;Nassellaria;Collosphaeridae;Collosphaera;Collosphaera_tuberosa;	1	0	0	0	0	0	0	0	2	2	0	2	2	2	1	9	0	0	2	2	3	0	1	2	3	0	3	3	6	1	1	3	1	0	0	1	0	1	0	2	0	0	1	2	0	1	0
coll_523	TCATATACTTTTCTTAAAGATTAAGCCATGTATGTCTCAGTTCTTTGATTGGTAAACAATAGATTGCGAATGGTTCAGTATAACAGTTACGATATGATTGAAATTTATTTTATGTGGATTACTGTGGGAAATCTTCAGCTAATACTTGATACACAGTATATATAAATAAAGAAAGGATATGTATATAGCTGTTATTTATTATTAAATTATAATGTTCCTACATTATTGTGGATTCTTAATAATTACGTACAGATTACTTTACAAGTAGCAATTCATTTAAGTTTCTGACCTATCAGTTAATTGGTTGCATCTTGAGCAATTGAGGCATTAACGGGTAACAGGGAATTAGAGTTCTATTCCGGAGAGGGAGTCTGAGATATAGCTACCACATCTAAGGAA…	Eukaryota;TSAR;Rhizaria;Radiolaria;Polycystinea;Nassellaria;Collosphaeridae;Collosphaera;Collosphaera_tuberosa;	1	0	0	0	0	0	0	0	0	1	2	0	2	2	3	5	0	0	1	2	0	0	0	3	1	2	2	1	3	0	1	2	0	0	0	2	0	4	0	0	0	0	0	3	0	21	0
coll_537	TCATATACTTTTCTTAAAGATTAAGCCATGTATGTCTCAGTTCTTTGATTGGTAAACAATAGATTGCGAATGGTTCAGTATAACAGTTACGATATGATTGAAATTTATTTTATGTGGATTACTGTGGGAAATCTTCAGCTAATACTTGATACACAGTATATATAAATAAAGAAAGGATATGTATATAGCTGTTATTTATTATTAAATTATAATGTTCCTACATTATTGTGGATTCTTAATAATTACGTACAGATTACTTTACAAGTAGCAATTCATTTAAGTTTCTGACCTATCAGTTAATTGGTTGCATCTTGAGCAATTGAGGCATTAACGGGTAACAGGGAATTAGAGTTCTATTCCGGAGAGGGAGTCTGAGATATAGCTACCACATCTAAGGAA…	Eukaryota;TSAR;Rhizaria;Radiolaria;Polycystinea;Nassellaria;Collosphaeridae;Collosphaera;Collosphaera_tuberosa;	1	0	0	0	0	0	0	1	0	3	0	1	3	1	2	3	0	8	2	1	0	1	0	2	2	0	1	5	1	0	1	5	0	0	0	0	0	0	0	1	0	0	0	2	0	2	0
coll_607	TCATATACTTTTCTTAAAGATTAAGCCATGTATGTCTCAGTTCTTTGATTGGTAAACAATAGATTGCGAATGGTTCAGTATAACAGTTACGATATGATTGAAATTTATTTTATGTGGATTACTGTGGGAAATCTTCAGCTAATACTTGATACACAGTATATATAAATAAAGAAAGGATATGTATATAGCTGTTATTTATTATTAAATTATAATGTTCCTACATTATTGTGGATTCTTAATAATTACGTACAGATTACTTTACAAGTAGCAATTCATTTAAGTTTCTGACCTATCAGTTAATTGGTTGCATCTTGAGCAATTGAGGCATTAACGGGTAACAGGGAATTAGAGTTCTATTCCGGAGAGGGAGTCTGAGATATAGCTACCACATCTAAGGAA…	Eukaryota;TSAR;Rhizaria;Radiolaria;Polycystinea;Nassellaria;Collosphaeridae;Collosphaera;Collosphaera_tuberosa;	1	0	0	0	0	0	0	0	0	2	0	0	0	5	3	0	0	0	1	6	5	0	0	4	1	0	1	3	1	1	1	1	0	1	0	2	0	3	0	1	0	0	1	0	0	1	0
coll_632	TCATATACTTTTCTTAAAGATTAAGCCATGTATGTCTCAGTTCTTTGATTGGTAAACAATAGATTGCGAATGGTTCAGTATAACAGTTACGATATGATTGAAATTTATTTTATGTGGATTACTGTGGGAAATCTTCAGCTAATACTTGATACACAGTATATATAAATAAAGAAAGGATATGTATATAGCTGTTATTTATTATTAAATTATAATGTTCCTACATTATTGTGGATTCTTAATAATTACGTACAGATTACTTTACAAGTAGCAATTCATTTAAGTTTCTGACCTATCAGTTAATTGGTTGCATCTTGAGCAATTGAGGCATTAACGGGTAACAGGGAATTAGAGTTCTATTCCGGAGAGGGAGTCTGAGATATAGCTACCACATCTAAGGAA…	Eukaryota;TSAR;Rhizaria;Radiolaria;Polycystinea;Nassellaria;Collosphaeridae;Collosphaera;Collosphaera_tuberosa;	1	0	0	0	0	0	0	0	0	1	0	0	1	5	5	1	1	0	0	1	2	0	1	1	2	0	3	1	4	3	0	1	0	0	0	1	0	0	0	3	0	0	0	9	0	0	0
coll_638	TCATATACTTTTCTTAAAGATTAAGCCATGTATGTCTCAGTTCTTTGATTGGTAAACAATAGATTGCGAATGGTTCAGTATAACAGTTACGATATGATTGAAATTTATTTTATGTGGATTACTGTGGGAAATCTTCAGCTAATACTTGATACACAGTATATATAAATAAAGAAAGGATATGTATATAGCTGTTATTTATTATTAAATTATAATGTTCCTACATTATTGTGGATTCTTAATAATTACGTACAGATTACTTTACAAGTAGCAATTCATTTAAGTTTCTGACCTATCAGTTAATTGGTTGCATCTTGAGCAATTGAGGCATTAACGGGTAACAGGGAATTAGAGTTCTATTCCGGAGAGGGAGTCTGAGATATAGCTACCACATCTAAGGAA…	Eukaryota;TSAR;Rhizaria;Radiolaria;Polycystinea;Nassellaria;Collosphaeridae;Collosphaera;Collosphaera_tuberosa;	1	0	0	0	0	0	0	0	0	2	0	0	0	1	3	1	1	0	3	0	5	0	1	2	3	1	0	3	5	1	1	2	0	0	0	1	0	0	0	0	0	0	1	3	2	0	0
coll_003	TCATATACTTGTCTTAAAGATTAAGCCATGCATGTCTCAATTCTTTGATTGGTAAACGACAGATTGCGAATGGTTTAGTATAACAATTATGATATATTTGAATAATTTTTTCTGTGGATAACTGCGACAATTCTTCAGCTAATACATGATACAATATTTATATATTTATTTGATATGTACATTGCTGTTATTTTAGATTAAATTAATAATATACATTATTGAGGATTCTTAATTATTACTTACAGATTGCTCCACAAGTGGCAATTTATTTAAGTTTTTGACCTATCAGTTAATTAGTTGTGTCTAGATCAATTGAGGCATTAACGGGTAACAGAGAACTAGGGTTCTATTCCGGAGAGGGAGTTTGAGAGATAGCTACCACATCTAAGGAAGGCAGCA…	Eukaryota;TSAR;Rhizaria;Radiolaria;Polycystinea;Nassellaria;Collosphaeridae;Thalassicolla_A;Thalassicolla_A_melacapsa;	0.995302	0	0	0	0	0	0	0	0	16	0	1	0	0	0	0	0	0	0	0	0	0	0	0	0	0	0	0	0	0	0	1	0	0	0	0	2	0	1	0	0	0	0	0	0	0	0
coll_007	TCATACACTTGTCTTAAAGATTAAGCCATGCATGTCTAAATGCTTTGTTTATGTAACATTAGATTGCGGACGGCTCATTATAACAGTTATTGTATTATTGAGATTACTTTTTAGGTGGATACCCGTGGTAATTCTAGAGCTAATACATGTCACTAAAAATATATTGTTTTATATATTGAGCATTTATTTGTTATCAAACCAAAATGCTTCTGCATTGTGGATGATCCATAGTAATGTTTGGAGAACGCTTTAATACGTGACAAATCATTCAAGTTTCTGACCTATCAGTTAGTCAGTAGTGTATTGGACTACTGAGGCGTTGACGGGTAACAGAGAATTAGGGTTCTGTTCCGGAGAGGGAGCCTGAGAAACAGCTACTACATCTAAGGAAGGCAGCAG…	Eukaryota;TSAR;Rhizaria;Radiolaria;Polycystinea;Nassellaria;Sphaerozoidae;Sphaerozoum;Sphaerozoum_brandtii;	0.73058	0	0	0	0	0	0	0	0	0	0	0	0	0	0	0	0	0	0	0	0	0	0	0	0	0	0	0	0	0	0	0	0	0	0	0	0	0	0	0	0	0	0	0	0	0	0
coll_015	TCATATACTTGTCTTAAAGATTAAGCCATGCATGTCTCAGCTCTTTGATTGGTAAACAATAGATTGCGAATGGTTCAGTGTAACAGTTACGATATGTTTGAAATTTAATATATGTGGATAACTGTGGGAACTCTTCAGCTAATACGTGATACACAGTATATCAATATATATATATAGGATATGTTTATGGTTGTTATTTAATATCAAATTATAATGTACTTACACTATTGTCGATTCATAATTATTACGAACAAATTACTTTACAAGTAGCAATTCATTTAAGTCTCTCACCTATCAGTTAATTATTTGCATCTTGAGGTATTGAGGCAATAACGGGTAACAGGGAATTAGGGTTCTATTCCGGAGAGGGAGTCTGAGAAATAGCTACTACATCTAAGG…	Eukaryota;TSAR;Rhizaria;Radiolaria;Polycystinea;Nassellaria;Collosphaeridae;Collosphaera;Collosphaera_tuberosa;	0.999795	602	3756	41	1946	0	0	0	0	0	0	0	0	0	0	0	0	0	0	0	0	0	0	0	0	0	0	0	0	0	0	0	0	0	0	0	0	0	0	0	0	0	0	0	0	0	2
coll_018	TCATATCCTTGTCTTAAAGATTAAGCCATGCATGTCTCAGTTCTTCGATTGGTACACAATAGATTGCGAATGATTTAGTATAACAGTTTCTATATATTTGAATAATTTTTCTGTGGATAACTGCGGGAATTTTTCAGCTAATACATGATACTATGTATAAATATATATTTGATATGTATATGGCTGTTATTTTTTATCAAATTAAAATTCATACACATTGTTGAGGATTTTGAATTATTACTTACAGATTGCTGTACAAGTGGCAATTCATTTAAGTTTCTGACCTATCAGTTAATTAGTTGCGTCTTGTTCAATTGAGGCATTAACGGGTAACAGAGAATTAGGGTTCTGTTCCGGAGAGGGAGTCTGAGAAATAGCTGCCACATCTAAGGAAGGCAG…	Eukaryota;TSAR;Rhizaria;Radiolaria;Polycystinea;Nassellaria;Collosphaeridae;Siphonosphaera;Siphonosphaera_abyssi;	0.999896	0	1	0	1	3	0	0	0	0	0	0	1	0	0	0	0	0	0	0	0	0	0	0	0	0	0	0	1	0	0	0	0	0	0	0	0	0	0	0	0	0	0	0	0	0	0
coll_042	TCATACACTTGTCTTAAAGATTAAGCCATGCATGTCTAAATGCTTTGTTTATGTAACATTAGATTGCGGACGGCTCATTATAACAGTTATTGTATTATTGAGATTACTTTTTAGGTGGATACCCGTGGTAATTCTAGAGCTAATACATGTCACTAAAAATATATTGTTTTATATATTGAGCATTTATTTGTTATCAAACCAAAATGCTTCTGCATTGTGGATGATCCATAGTAATGTTTGGAGAACGCTTTAATACGTGACATATCATTCAAGTTTCTGACCTATCAGTTAGTCAGTAGTGTATTGGACTACTGAGGCGTTGACGGGTAACAGAGAATTAGGGTTCTGTTCCGGAGAGGGAGCCTGAGAAACAGCTACTACATCTAAGGAAGGCAGCAG…	Eukaryota;TSAR;Rhizaria;Radiolaria;Polycystinea;Nassellaria;Sphaerozoidae;Sphaerozoum;Sphaerozoum_brandtii;	0.748219	0	0	0	0	0	0	0	0	0	0	0	0	0	0	0	0	0	0	0	0	0	0	0	0	0	0	0	0	0	0	0	0	0	0	0	0	0	0	0	0	0	0	0	0	0	0
coll_044	TCATACACTTGTCTTAAAGATTAAGCCATGCATGTCTAAATGCTTTGTTATGTTAACATTAGATTGCGGACGGCTCATTAGAACAGTTATTGTATTATTGAGATTACTTTATAGGTGGACACCCGTGGTAATTCTAGAGCTAATACATGTCACTAAAAATATATTCTTTTATATATTGAGCATTTATTTTTCATCAAACCAATATGCTTTAGCATTGTGGATGATTCAGAGTAATGTTCGTAGAACGCTTTAAATAGTCGACATATCATTCAAGTTTCTGACCTATCAGTTAGTCAGTAGTGTATTGGACTACTGAGGCGTTGACGGGTAACAGAGAATTAGGGTTCTGTTCCGGAGAGGGAGCCTGAGAAACAGCTACTACATCTAAGGAAGGCAGCA…	Eukaryota;TSAR;Rhizaria;Radiolaria;Polycystinea;Nassellaria;Sphaerozoidae;Collozoum	0.782561	0	0	0	0	0	0	0	0	0	0	0	0	0	0	0	0	0	0	0	0	0	0	0	0	0	0	0	0	0	0	0	0	0	0	0	0	0	0	0	0	0	0	0	0	0	0
coll_065	TCATACACTTGTCTTAAAGATTAAGCCATGCATGTCTAAATGCTTTGTTTATGTAACATTAGATTGCGGACGGCTCATTATAACAGTTATTGTATTATTGAGATTACTTTTTAGGTGGATACCCGTGGTAATTCTAGAGCTAATACATGTCACTAAAAATATATTGTTTTATATATTGAGCATTTATTTGTTATCAAACCAAAATGCTTCTGCATTGTGGATGATCCATAGTAATGTTTGGAGAACGCTTTAATACGTGACATATCATTCAAGTTTCTGACCTATCAGTTAGTCAGTAGTGTATTGGACTACTGAGGCGTTGACGGGTAACAGAGAATTAGGGTTCTGTTCCGGAGAGGGAGCCTGAGAAACAGCTACTACATCTAAGGAAGGCAGCAG…	Eukaryota;TSAR;Rhizaria;Radiolaria;Polycystinea;Nassellaria;Sphaerozoidae;Sphaerozoum;Sphaerozoum_brandtii;	0.739813	0	0	0	0	0	0	0	0	0	0	0	0	0	0	0	0	0	0	0	0	0	0	0	0	0	0	0	0	0	0	0	0	0	0	0	0	0	0	0	0	0	0	0	0	0	0
coll_089	TCATATACTTTTCTTAAAGATTAAGCCATGTATGTCTCAGTTCTTTGATTGGTAAACAATAGATTGCGAATGGTTCAGTATAACAGTTACGATATGATTGAAATTTATTTTATGTGGATTACTGTGGGAAATCTTCAGCTAATACTTGATACACAGTATATATAAATAAAGAAAGGATATGTATATAGCTGTTATTTATTATTAAATTATAATGTTCCTACATTATTGTGGATTCTTAATAATTACGTACAGATTACTTTACAAGTAGCAATTCATTTAAGTTTCTGACCTATCAGTTAATTGGTTGCATCTTGAGCAATTGAGGCATTAACGGGTAACAGGGAATTAGAGTTCTATTCCGGAGAGGGAGTCTGAGATATTAGCTACCACATCTAAGGA…	Eukaryota;TSAR;Rhizaria;Radiolaria;Polycystinea;Nassellaria;Collosphaeridae;Collosphaera;Collosphaera_tuberosa;	1	0	0	0	0	0	0	0	0	1	0	1	2	0	0	2	0	0	1	0	0	6	1	6	3	0	1	1	0	0	0	0	1	0	0	0	0	3	1	0	0	0	2	2	0	0	0
coll_096	TCATACGCTTGTCTTAAAGATTAAGCCATGCATGTTTAAATGCTTTGTTTTATTTTAACATTAGATTGCAAATGGCTCATTATAACAGTTATTATATTATTGAGATTATTTTATAGGTGGATACTTATGAGAAAATTATTAAAAATATACGATTTTAAAATATTTATTTATTTGGCATTTATTTGCTTTCAAACCAAAATGTTTTATCATTATGGATGATTCATAGTAATGTTTGGAGAACGCTTCGATATGCGGCAGATCTTCACGGTTTCTGACCTATCAGTTAGTCAGTAGTATACTGGACTACTGAAGCGTTGACGGGTAACAGAGAATTAGGGTTCTGTTCCGGAGAAGGAGCCTGAGAAACAGCTACTATATCTAAGGAACGCAGCAGGCGCG…	Eukaryota;TSAR;Rhizaria;Radiolaria;Polycystinea;Nassellaria;Sphaerozoidae;Sphaerozoum;Sphaerozoum_punctatum;	0.99949	0	0	0	0	0	0	0	0	0	0	0	0	0	0	0	0	0	0	0	0	0	0	0	0	0	0	0	0	0	0	0	0	0	0	0	0	0	0	0	0	0	0	0	0	0	0
coll_097	TCATACACTTACTTTAAAGATTAAGCCATGCATGTCTTAATGCTTTGTTTTTGTAACATTAGATTGCGGACGGCTCATTATAACAGTTTTTATCTTGATGATATTATTTTTTAGGTGGATACCCGTGGTAATTCTAGAGCTAATACATGTCATAAAAATTGTATATTTTTTTATAGTATATTATCTTTTTTTATTAGTTTTAAAAATTAAAATGTTTAGGCATAATGGTGGATGATTCCTAATGATCAATTTTGTATCGCATTTTACTATTGCGACTAATCATTTGAAGTTCTGACTTATCAGTTGATCAGTTCTGTATTGGACTACTGAGGCGTTGACGGGTAACAGAGAATTAGGGTTCTGTTCCGGAGAGGGAGCCTGAGAAATAGCTACTACATC…	Eukaryota;TSAR;Rhizaria;Radiolaria;Polycystinea;Nassellaria;Sphaerozoidae;Collozoum;Collozoum_pelagicum;	0.965425	0	0	0	0	0	0	0	0	0	0	0	0	0	0	0	0	0	0	0	0	0	0	0	0	0	0	0	0	0	0	0	0	0	0	0	0	0	0	0	0	0	0	0	0	0	0
coll_127	TCATACACTTACTTTAAAGATTAAGCCATGCATGTCTTAATGCTTTGTTTTTGTAACATTAGATTGCGGACGGCTCATTACAACAGTTTTTATATTGTTGAATTTATTTTTTAGGTGGATACCCGTGGTAATTCTAGAGCTAATACATGTCATAAAAATTGTATATTTTTTTATAGTATATGATCGTTTTATTAGTTTTTAAAATTAAAATATGTTTTGGCATAATGGTGGATGATTCCTAATGATCTATTATGTATCGCATTTTACTATTGCGACTAATCATTTTAAGATCTGCCTTATCAGTTGATCAGTTCTGTATTGGACTACTGAGGCGTTGACGGGTAACAGAGAATTAGGGTTCTGTTCCGGAGAGGGAGCCTGAGAAATAGCTACTACATC…	Eukaryota;TSAR;Rhizaria;Radiolaria;Polycystinea;Nassellaria;Sphaerozoidae;Collozoum;Collozoum_pelagicum;	0.900646	0	0	0	0	0	0	0	0	0	0	0	0	0	0	0	0	0	0	0	0	0	0	0	0	0	0	0	0	0	0	0	0	0	0	0	0	0	0	0	0	0	0	0	0	0	0
coll_112	TCATATACTTGTCTTAAAGATTAAGCCATGTATGTCTAAATGCTTTGTATATGTAACATGAGATTGCGGACGGCTCATTATAACAGTTATTGTTTTATTGATTTTATTTTTTAGGTGGATACCCGTTGTAATTCTAGTGCTAATACATGTCATAAAAATTGTATATTTTTATATTATTGAATTATTATATAATCAAAATGTTTCGGCATAATTGTGGATGATTTTTAATAATTAATTTTTAACGCATTTTGACATGCGACTTATCATTTTAGCATCTGACCTATCAGTTATTTAGCAGTGTATTGGACTACTGAGGCATTGACGGGTAACAGATAATTAGGGTTCTGTTCCGGAGAGGAAGCCTGCGATACAGCTTTTACTTCTAAGGAAGGCAGCAGG…	Eukaryota;TSAR;Rhizaria;Radiolaria;Polycystinea;Nassellaria;Sphaerozoidae	0.994125	0	0	0	0	0	0	0	0	0	0	0	0	0	0	0	0	0	0	0	0	0	0	0	0	0	0	0	0	0	0	0	0	0	0	0	0	0	0	0	0	0	0	0	0	0	0
coll_103	TCATATACTTGTCTTAAAGATTAAGCCATGTATGTCTAAATGCTTTGTATATGTAACATGAGATTGCGGACGGCTCATTATAACAGTTATTGTTTTATTGATTTTATTTTTTAGGTGGATACCCGTTGTAATTCTAGTGCTAATACATGTCATAAAAATTGTATATTTTTATATTATTGAATTATTATATAATCAAAATGTTTCGGCATAATTGTGGATGATTTTTAATAATTAATTTTTAACGCATTTTGACATGCGACTTATCATTTTAGCATCTGACCTATCAGTTATTTAGCAGTGTATTGGACTACTGAGGCATTGACGGGTAACAGAGAATTAGGGTTCTGTTCCGGAGAGGAAGCCTGCGATACAGCTTCTACTTCTAAGGAAGGCAGCAGG…	Eukaryota;TSAR;Rhizaria;Radiolaria;Polycystinea;Nassellaria;Sphaerozoidae	0.995351	0	0	0	0	0	0	0	0	0	0	0	0	0	0	0	0	0	0	0	0	0	0	0	0	0	0	0	0	0	0	0	0	0	0	0	0	0	0	0	0	0	0	0	0	0	0
coll_210	TCATACGCTTGTCTTAAAGATTAAGCCATGCATGTTTAAATGCTTTGTTTTATTTTAACATTAGATTGCAAATGGCTCATTATAACAGTTATTATATTATTGAGATTATTTTATAGGTGGATACTTATGAGAAAATTATTAAAAATATACGATTTTAAAATATTTATTTATTTGGCATTTATTTGCTTTCAAACCAAAATGTTTTATCATTATGGATGATTCATAGTAATGTTTGGAGAACGCTTCGATATGCGGCAGATCTTCACGGTTTCTGACCTATCAGTTAGTCAGTAGTATACTGGACTACTGAAGCGTTGACGGGTAACAGAGAATTAGGGTTCTGTTCCGGAGAAGGAGCCTGAGAAACAGCTACTATATCTAAGGAACGCAGCAGGCGCG…	Eukaryota;TSAR;Rhizaria;Radiolaria;Polycystinea;Nassellaria;Sphaerozoidae;Sphaerozoum;Sphaerozoum_punctatum;	0.990371	0	0	0	0	0	0	0	0	0	0	0	0	0	0	0	0	0	0	0	0	0	0	0	0	0	0	0	0	0	0	0	0	0	0	0	0	0	0	0	0	0	0	0	0	0	0
coll_203	TCATACGCTTGTCTTAAAGATTAAGCCATGCATGTTTAAATGCTTTGTTTTATTTTAACATTAGATTGCAAATGGCTCATTATAACAGTTATTATATTATTGAGATTATTTTATAGGTGGATACTTATGAGAAAATTATTAAAAATATACGATTTTAAAATATTTATTTATTTGGCATTTATTTGCTTTCAAACCAAAATGTTTTATCATTATGGATGATTCATAGTAATGTTTGGAGAACGCTTCGATATGCGGCAGATCTTCACGGTTTCTGACCTATCAGTTAGTCAGTAGTATACTGGACTACTGAAGCGTTGACGGGTAACAGAGAATTAGGGTTCTGTTCCGGAGAAGGAGCCTGAGAAACAGCTACTATATCTAAGGAACGCAGCAGGCGCG…	Eukaryota;TSAR;Rhizaria;Radiolaria;Polycystinea;Nassellaria;Sphaerozoidae;Sphaerozoum;Sphaerozoum_armatum;	0.835586	0	0	0	0	0	0	0	0	0	0	0	0	0	0	0	0	0	0	0	0	0	0	0	0	0	0	0	0	0	0	0	0	0	0	0	0	0	0	0	0	0	0	0	0	0	0
coll_245	TCATACACTTACTTTAAAGATTAAGCCATGCATGTCTTAATGCTTTGTTTTTGTAACATTAGATTGCGGACGGCTCATTATAACAGTTTTTATTTAATTGATATTATTTTTTAGGTGGATACCCGTGGTAATTCTAGAGCTAATACATGTCATAAAAATTGTATACTTTTTTATATGATTTATATTTTTTATGTTTTTGTAAAATCAATTGTGTTTTGGCATAATGGTGGATGATTCCTAATTATCAATTTTGTATCGCATTTTAACATTGCGACTAATCATTTTTGAATCTGACCTATCAGTTAGTACGTACTGTATTGGACTACTGAGGCGTTGACGGGTAACAGAGAATTAGGGTTCTGTTCCGGAGAGGGAGCCTGAGAAATAGCTACTACATCT…	Eukaryota;TSAR;Rhizaria;Radiolaria;Polycystinea;Nassellaria;Sphaerozoidae;Collozoum;Collozoum_pelagicum;	0.826819	0	0	0	0	0	0	0	0	0	0	0	0	0	0	0	0	0	0	0	0	0	0	0	0	0	0	0	0	0	0	0	0	0	0	0	0	0	0	0	0	0	0	0	0	0	0
coll_264	TCATACGCTTGTCTTAAAGATTAAGCCATGCATGTTTAAATGCTTTGTTTTATTTTAACATTAGATTGCAAATGGCTCATTATAACAGTTATTATATTATTGAGATTATTTTATAGGTGGATACTTATGAGAAAATTATTAAAAATATACGATTTTAAAATATTTATTTATTTGGCATTTATTTGCTTTCAAACCAAAATGTTTTATCATTATGGATGATTCATAGTAATGTTTGGAGAACGCTTCGATATGCGGCAGATCTTCACGGTTTCTGACCTATCAGTTAGTCAGTAGTATACTGGACTACTGAAGCGTTGACGGGTAACAGAGAATTAGGGTTCTGTTCCGGAGAAGGAGCCTGAGAAACAGCTACTATATCTAAGGAACGCAGCAGGCGCG…	Eukaryota;TSAR;Rhizaria;Radiolaria;Polycystinea;Nassellaria;Sphaerozoidae;Sphaerozoum;Sphaerozoum_punctatum;	0.718144	0	0	0	0	0	0	0	0	0	0	0	0	0	0	0	0	0	0	0	0	0	0	0	0	0	0	0	0	0	0	0	0	0	0	0	0	0	0	0	0	0	0	0	0	0	0
coll_439	TCATATACTTTTCTTAAAGATTAAGCCATGTATGTCTCAGTTCTTTGATTGGTAAACAATAGATTGCGAATGGTTCAGTATAACAGTTACGATATGATTGAAATTTATTTTATGTGGATTACTGTGGGAAATCTTCAGCTAATACTTGATACACAGTATATATAAATAAAGAAAGGATATGTATATAGCTGTTATTTATTATTAAATTATAATGTTCCTACATTATTGTGGATTCTTAATAATTACGTACAGATTACTTTACAAGTAGCAATTCATTTAAGTTTCTGACCTATCAGTTAATTGGTTGCATCTTGAGCAATTGAGGCATTAACGGGTAACAGGGAATTAGAGTTCTATTCCGGAGAGGGAGTCTGAGATATAGCTACCACATCTAAGGAA…	Eukaryota;TSAR;Rhizaria;Radiolaria;Polycystinea;Nassellaria;Collosphaeridae;Collosphaera;Collosphaera_tuberosa;	1	0	0	0	0	0	0	0	2	2	0	1	2	6	6	1	1	0	2	2	0	0	0	0	2	2	2	3	5	1	2	0	0	2	0	2	0	1	0	0	0	0	1	4	0	2	0
coll_444	TCATATACTTTTCTTAAAGATTAAGCCATGTATGTCTCAGTTCTTTGATTGGTAAACAATAGATTGCGAATGGTTCAGTATAACAGTTACGATATGATTGAAATTTATTTTATGTGGATTACTGTGGGAAATCTTCAGCTAATACTTGATACACAGTATATATAAATAAAGAAAGGATATGTATATAGCTGTTATTTATTATTAAATTATAATGTTCCTACATTATTGTGGATTCTTAATAATTACGTACAGATTACTTTACAAGTAGCAATTCATTTAAGTTTCTGACCTATCAGTTAATTGGTTGCATCTTGAGCAATTGAGGCATTAACGGGTAACAGGGAATTAGAGTTCTATTCCGGAGAGGGAGTCTGAGATATAGCTACCACATCTAAGGAA…	Eukaryota;TSAR;Rhizaria;Radiolaria;Polycystinea;Nassellaria;Collosphaeridae;Collosphaera;Collosphaera_tuberosa;	1	0	0	0	0	0	0	0	3	0	3	0	3	2	2	1	4	1	1	1	1	0	0	1	0	2	2	0	2	2	2	1	0	1	0	0	0	1	0	2	0	0	0	2	29	0	7
coll_452	TCATATACTTTTCTTAAAGATTAAGCCATGTATGTCTCAGTTCTTTGATTGGTAAACAATAGATTGCGAATGGTTCAGTATAACAGTTACGATATGATTGAAATTTATTTTATGTGGATTACTGTGGGAAATCTTCAGCTAATACTTGATACACAGTATATATAAATAAAGAAAGGATATGTATATAGCTGTTATTTATTATTAAATTATAATGTTCCTACATTATTGTGGATTCTTAATAATTACGTACAGATTACTTTACAAGTAGCAATTCATTTAAGTTTCTGACCTATCAGTTAATTGGTTGCATCTTGAGCAATTGAGGCATTAACGGGTAACAGGGAATTAGAGTTCTATTCCGGAGAGGGAGTCTGAGATATAGCTACCACATCTAAGGAA…	Eukaryota;TSAR;Rhizaria;Radiolaria;Polycystinea;Nassellaria;Collosphaeridae;Collosphaera;Collosphaera_tuberosa;	1	0	0	0	0	0	0	0	0	1	1	2	4	2	2	1	0	0	2	1	0	0	0	1	3	1	6	2	3	4	0	1	0	2	0	2	0	0	0	1	0	0	34	0	0	0	0
coll_549	TCATATACTTTTCTTAAAGATTAAGCCATGTATGTCTCAGTTCTTTGATTGGTAAACAATAGATTGCGAATGGTTCAGTATAACAGTTACGATATGATTGAAATTTATTTTATGTGGATTACTGTGGGAAATCTTCAGCTAATACTTGATACACAGTATATATAAATAAAGAAAGGATATGTATATAGCTGTTATTTATTATTAAATTATAATGTTCCTACATTATTGTGGATTCTTAATAATTACGTACAGATTACTTTACAAGTAGCAATTCATTTAAGTTTCTGACCTATCAGTTAATTGGTTGCATCTTGAGCAATTGAGGCATTAACGGGTAACAGGGAATTAGAGTTCTATTCCGGAGAGGGAGTCTGAGATATAGCTACCACATCTAAGGAA…	Eukaryota;TSAR;Rhizaria;Radiolaria;Polycystinea;Nassellaria;Collosphaeridae;Collosphaera;Collosphaera_tuberosa;	1	0	0	0	0	0	0	0	2	1	0	1	1	5	2	3	0	2	1	1	1	0	0	0	1	3	2	1	1	1	2	2	0	0	0	1	0	1	0	4	0	0	0	2	0	0	6
coll_570	TCATATACTTTTCTTAAAGATTAAGCCATGTATGTCTCAGTTCTTTGATTGGTAAACAATAGATTGCGAATGGTTCAGTATAACAGTTACGATATGATTGAAATTTATTTTATGTGGATTACTGTGGGAAATCTTCAGCTAATACTTGATACACAGTATATATAAATAAAGAAAGGATATGTATATAGCTGTTATTTATTATTAAATTATAATGTTCCTACATTATTGTGGATTCTTAATAATTACGTACAGATTACTTTACAAGTAGCAATTCATTTAAGTTTCTGACCTATCAGTTAATTGGTTGCATCTTGAGCAATTGAGGCATTAACGGGTAACAGGGAATTAGAGTTCTATTCCGGAGAGGGAGTCTGAGATATAGCTACCACATCTAAGGAA…	Eukaryota;TSAR;Rhizaria;Radiolaria;Polycystinea;Nassellaria;Collosphaeridae;Collosphaera;Collosphaera_tuberosa;	1	0	0	0	0	0	0	0	0	0	0	0	1	1	0	0	0	0	1	1	1	3	0	1	4	0	2	4	1	0	0	0	0	1	0	0	0	0	0	3	0	0	22	8	0	0	0
coll_623	TCATATACTTTTCTTAAAGATTAAGCCATGTATGTCTCAGTTCTTTGATTGGTAAACAATAGATTGCGAATGGTTCAGTATAACAGTTACGATATGATTGAAATTTATTTTATGTGGATTACTGTGGGAAATCTTCAGCTAATACTTGATACACAGTATATATAAATAAAGAAAGGATATGTATATAGCTGTTATTTATTATTAAATTATAATGTTCCTACATTATTGTGGATTCTTAATAATTACGTACAGATTACTTTACAAGTAGCAATTCATTTAAGTTTCTGACCTATCAGTTAATTGGTTGCATCTTGAGCAATTGAGGCATTAACGGGTAACAGGGAATTAGAGTTCTATTCCGGAGAGGGAGTCTGAGATATAGCTACCACATCTAAGGAA…	Eukaryota;TSAR;Rhizaria;Radiolaria;Polycystinea;Nassellaria;Collosphaeridae;Collosphaera;Collosphaera_tuberosa;	1	0	0	0	0	0	0	0	2	1	0	0	1	3	2	4	1	0	2	1	0	0	0	0	2	1	3	1	2	0	3	3	0	1	0	2	0	0	0	0	0	0	10	0	0	0	1
coll_717	TCATATACTTGTCTTAAAGATTAAGCCATGCATGTATCAGTTATTTCATTAGAAAACAAAAGATTGCGAATGGTTTAGTATAACAGTTACGATATATTTGAATGATTTTTTCTGTGGATAACTGCGGCAATTCCTCAGCTAATACATGATGCAATATATATTCATATATGTTGTCTATATCGCTATTATTTTTTATTAAATTAAAATGTAGATTCATTATTGATGATTCTTAGTTATATTTGCTTACAGATTGCTACACGAGTGGCAATTCATTTAAGTTTTTGACCCATCAGTTAATTAGTTGTGTCTTGATCAATTGAGGCATTAACGGGTAACAGAGAATTAGAGTTCTGTTCCGGAGAGTGAGTCTGAGAAATAGCTACCACATCTAAGGAAGGC…	Eukaryota;TSAR;Rhizaria;Radiolaria;Polycystinea;Nassellaria;Collosphaeridae;Collosphaera;Collosphaera_tuberosa;	1	0	0	0	0	0	0	0	3	0	0	0	0	0	0	0	0	0	0	0	1	0	3	2	1	0	3	1	5	5	1	2	0	0	0	0	0	0	0	5	0	0	2	0	1	0	0
coll_020	TCATACACTTGTCTTAAAGATTAAGCCATGCATGTCTTAATGCTTTGTTTATACAACATTAGATTGCGGACGGCTCATTATAACAATTATTGTGTTATTGAGATTACTTTGTAGGTGGATACCCGTGGTAATTCTAGAGCTAATACATGTCGCTAATGGTATATTTTTTATATATTGAGCATTTATTTGTTATCAAACCAAAATGTTTCAGCATTGTGGATGATTCATAGTAATGTTTGGAGAACGATTTAATACGTGACAGATCATTCAAGTTTCTGACCTATCAGTTAGTAAGTAGTGTATTGGACTACTGAGGCATTGACGGGTAACAGAGAATTAGGGTTCTGTTCCGGAGAGGGAGCCTGAAAAACAGCTACTACATCTAAGGAAGGCAGCAGG…	Eukaryota;TSAR;Rhizaria;Radiolaria;Polycystinea;Nassellaria;Sphaerozoidae	1	0	0	0	0	0	0	0	0	0	0	0	0	0	0	0	0	0	0	0	0	0	0	0	0	0	0	0	0	0	0	0	0	0	0	0	0	0	0	0	0	0	0	0	0	0	0
coll_024	TCATACACTTGTCTTAAAGATTAAGCCATGCATGTCTTAATGCTTTGTTTATACAACATTAGATTGCGGACGGCTCATTATAACAATTATTGTGTTATTGAGATTACTTTGTAGGTGGATACCCGTGGTAATTCTAGAGCTAATACATGTCGCTAATGGTATATTTTTTATATATTGAGCATTTATTTGTTATCAAACCAAAATGTTTCAGCATTGTGGATGATTCATAGTAATGTTTGGAGAACGATTTAATACGTGACAGATCATTCAAGTTTCTGACCTATCAGTTAGTAAGTAGTGTATTGGACTACTGAGGCATTGACGGGTAACAGAGAATTAGGGTTCTGTTCCGGAGAGGGAGCCTGAAAAACAGCTACTACATCTAAGGAAGGCAGCAGG…	Eukaryota;TSAR;Rhizaria;Radiolaria;Polycystinea;Nassellaria;Sphaerozoidae	1	0	0	0	0	0	0	0	0	0	0	0	0	0	0	0	0	0	0	0	0	0	0	0	0	0	0	0	0	0	0	0	0	0	0	0	0	0	0	0	0	0	0	0	0	0	0
coll_026	TCATACACTTGTCTTAAAGATTAAGCCATGCATGTCTAAATGATTTGTTTTTTCTTAACATTAGATTGCAGACGGCTCATTATAACAGTTATTGTATTATTGACGTTAAATTTTAGGTGGATACCTGTGGTAATTCTAGAGCTAATACATGCCACACAAAATGTACATTTGCGTATATTATTAAGGTATTATTTTTTTTCAAATTAAAATGTTTCGGCAGTATGGATGATTCATAGTAATGGTTTTAGAACGCGATTGAGTACGCGCCCTGTTATGTAAGTTTCTGACCTATCAGTTAGTCAGTAGTGTATTGGACTACTGAGGCGTTGACGGGTAACAGAGAATTAGGGTTCTGTTCCGGAGAGGGAGCCTGAGAAACAGCTACTACATCTAAGGAAG…	Eukaryota;TSAR;Rhizaria;Radiolaria;Polycystinea;Nassellaria;Sphaerozoidae;Collozoum;Collozoum_pelagicum;	1	0	0	0	0	0	0	0	0	0	0	0	0	0	0	0	0	0	0	0	0	0	0	0	0	0	0	0	0	0	0	0	0	0	0	0	0	0	0	0	0	0	0	0	0	0	0
coll_031	TCATACACTTGTCTTAAAGATTAAGCCATGCATGTCTTAATGCTTTGTTTATACAACATTAGATTGCGGACGGCTCATTATAACAATTATTGTGTTATTGAGATTACTTTGTAGGTGGATACCCGTGGTAATTCTAGAGCTAATACATGTCGCTAATGGTATATTTTTTATATATTGAGCATTTATTTGTTATCAAACCAAAATGTTTCAGCATTGTGGATGATTCATAGTAATGTTTGGAGAACGATTTAATACGTGACAGATCATTCAAGTTTCTGACCTATCAGTTAGTAAGTAGTGTATTGGACTACTGAGGCATTGACGGGTAACAGAGAATTAGGGTTCTGTTCCGGAGAGGGAGCCTGAAAAACAGCTACTACATCTAAGGAAGGCAGCAGG…	Eukaryota;TSAR;Rhizaria;Radiolaria;Polycystinea;Nassellaria;Sphaerozoidae	1	0	0	0	0	0	0	0	0	0	0	0	0	0	0	0	0	0	0	0	0	0	0	0	0	0	0	0	0	0	0	0	0	0	0	0	0	0	0	0	0	0	0	0	0	0	0
coll_048	TCATATACTTGTCTTAAAGATTAAGCCATGTATGTCTCAGTTCTTTGATTGGTACCCAATAGATTGCGAATGGTTCAGTATAACAGTTATGATATGAATGAAATTTATTTTATGTGGATTACTGTGGGAAATCTTCAGCTAATACTTGATGCACAGTATATATAAATAAAAATAGGATATGTATATAGCTGTTATTTATTATTAAATTTTAATGTACCGACATTATTGTGGATTCCTAATAATTACGTACAGATTACTTTACAAGTAGCAATTCATTTAAGTTTCTGACCTATCAGTTAATTGGTTGCATCTGGAGCAATTGAGGCATTAACGGGTAACAGGAAATTAGAGTTCTATTCCGGAGAGGGAGTCTGAGATATAGCTACCACATCTAAGGAA…	Eukaryota;TSAR;Rhizaria;Radiolaria;Polycystinea;Nassellaria;Collosphaeridae;Collosphaera;Collosphaera_tuberosa;	1	0	0	0	0	0	0	0	0	0	0	0	0	1	0	0	0	5	0	1	6	0	0	1	0	0	0	1	0	0	0	0	0	0	0	0	0	0	0	0	1156	0	0	0	0	0	0
coll_057	TCATACACTTGTCTTAAAGATTAAGCCATGCATGTCTAAATGCTTTGTTAATTTATCATTAGATTGCGGACAGCTCATTATAACAGTTATTGTATTATTGAATTTACTTTATAGGTGGATACCCGTGGTAATTCTAGAGCTAATACATGTCACTAAAAATATATTCTTTTATATATTGAACATTTATTTGTCATCAAACCAAAATGCTTTAGCATTGTGGATGATTCATAATAATATATTCTGAACGCTTTAAATAGTCGACATATCATTCAAGTTTCTGACCTATCAGTTAGTCAGTAGTGTATTGGACTACTGAGGCGTTGACGGGTAACAGAGAATTAGGGTTCTGTTCCGGAGAGGGAGCCTGAGAAACAGCTACTACATCTAAGGAAGGCAGCA…	Eukaryota;TSAR;Rhizaria;Radiolaria;Polycystinea;Nassellaria;Sphaerozoidae;Collozoum;Collozoum_inerme;	0.82219	0	0	0	0	0	0	0	0	0	0	0	0	0	0	0	0	0	0	0	0	0	0	0	0	0	0	0	0	0	0	0	0	0	0	0	0	0	0	0	0	0	0	0	0	0	0
coll_060	TCATACACTTGTCTTAAAGATTAAGCCATGCATGTCTAAATGCTTTGTTATGTTAACATTAGATTGCGGACGGCTCATTAGAACAGTTATTGTATTATTGAGATTACTTTATAGGTGGACACCCGTGGTAATTCTAGAGCTAATACATGTCACTAAAAATATATTCTTTTATATATTGAGCATTTATTTTTCATCAAACCAATATGCTTTAGCATTGTGGATGATTCAGAGTAATGTTCGTAGAACGCTTTAAATAGTCGACATATCATTCAAGTTTCTGACCTATCAGTTAGTCAGTAGTGTATTGGACTACTGAGGCGTTGACGGGTAACAGAGAATTAGGGTTCTGTTCCGGAGAGGGAGCCTGAGAAACAGCTACTACATCTAAGGAAGGCAGCA…	Eukaryota;TSAR;Rhizaria;Radiolaria;Polycystinea;Nassellaria;Sphaerozoidae;Collozoum	0.759974	0	0	0	0	0	0	0	0	0	0	0	0	0	0	0	0	0	0	0	0	0	0	0	0	0	0	0	0	0	0	0	0	0	0	0	0	0	0	0	0	0	0	0	0	0	0
coll_062	TCATACACTTGTCTTAAAGATTAAGCCATGCATGTCTAAATGCTTTGTTAATTTATCATTAGATTGCGGACAGCTCATTATAACAGTTATTGTATTATTGAATTTACTTTATAGGTGGATACCCGTGGTAATTCTAGAGCTAATACATGTCACTAAAAATATATTCTTTTATATATTGAACATTTATTTGTCATCAAACCAAAATGCTTTAGCATTGTGGATGATTCATAATAATATATTCTGAACGCTTTAAATAGTCGACATATCATTCAAGTTTCTGACCTATCAGTTAGTCAGTAGTGTATTGGACTACTGAGGCGTTGACGGGTAACAGAGAATTAGGGTTCTGTTCCGGAGAGGGAGCCTGAGAAACAGCTACTACATCTAAGGAAGGCAGCA…	Eukaryota;TSAR;Rhizaria;Radiolaria;Polycystinea;Nassellaria;Sphaerozoidae;Collozoum;Collozoum_inerme;	0.788667	0	0	0	0	0	0	0	0	0	0	0	0	0	0	0	0	0	0	0	0	0	0	0	0	0	0	0	0	0	0	0	0	0	0	0	0	0	0	0	0	0	0	0	0	0	0
coll_067	TCATACACTTGTCTTAAAGATTAAGCCATGCATGTCTAAATGCTTTGTTTATATAACATTAGATTGCAGACGGCTCATTATAACAGTTATTGTATTATTGAGATTACTTTGTAGGTGGATACCCGTGGTAATTCTAGAGCTAATACATGTCACTAATGGTATATTTTTTATATATTGAGCATTTATTTGTTATCAAACCAAAATGTTTCAGCATTATGGATGATTCATAGTAATGTTTGGAGAACGCTTTAATACGTGACAAATCATTCAAGTTTCTGACCTATCAGTTAGTAAGTAGTGTATTGGACTACTGAGGCATTGACGGGTAACAGAGAATTAGGGTTCTGTTCCGGAGAGGGAGCCTGAGAAACAGCTACTACATCTAAGGAAGGCAGCAGG…	Eukaryota;TSAR;Rhizaria;Radiolaria;Polycystinea;Nassellaria;Sphaerozoidae;Collozoum;Collozoum_pelagicum;	0.855875	0	0	0	0	0	0	0	0	0	0	0	0	0	0	0	0	0	0	0	0	0	0	0	0	0	0	0	0	0	0	0	0	0	0	0	0	0	0	0	0	0	0	0	0	0	0
coll_090	TCATACACTTGTCTTAAAGATTAAGCCATGCATGTCTAAATGCTTTGTTAATTTATCATTAGATTGCGGACAGCTCATTATAACAGTTATTGTATTATTGAATTTACTTTATAGGTGGATACCCGTGGTAATTCTAGAGCTAATACATGTCACTAAAAATATATTCTTTTATATATTGAACATTTATTTGTCATCAAACCAAAATGCTTTAGCATTGTGGATGATTCATAATAATATATTCTGAACGCTTTAAATAGTCGACATATCATTCAAGTTTCTGACCTATCAGTTAGTCAGTAGTGTATTGGACTACTGAGGCGTTGACGGGTAACAGAGAATTAGGGTTCTGTTCCGGAGAGGGAGCCTGAGAAACAGCTACTACATCTAAGGAAGGCAGCA…	Eukaryota;TSAR;Rhizaria;Radiolaria;Polycystinea;Nassellaria;Sphaerozoidae;Collozoum;Collozoum_inerme;	0.737259	0	0	0	0	0	0	0	0	0	0	0	0	0	0	0	0	0	0	0	0	0	0	0	0	0	0	0	0	0	0	0	0	0	0	0	0	0	0	0	0	0	0	0	0	0	0
coll_080	TCATACACTTACTTTAAAGATTAAGCCATGCATGTCTTAATGCTTTGTTTTTGTAACATTAGATTGCGGACGGCTCATTACAACAGTTTTTATATTGTTGAATTTATTTTTTAGGTGGATACCCGTGGTAATTCTAGAGCTAATACATGTCATAAAAATTGTATATTTTTTTATAGTATATGATCGTTTTATTAGTTTTTAAAATCAAAATATGTTTAGGCATAATGGTGGATGATTCCTAATGATCTATTTTGTATCGCATTTTACTATTGCGACTAATCATTTTAAGATCTGCCTTATCAGTTGATCAGTTCTGTATTGGACTACTGAGGCGTTGACGGGTAACAGAGAATTAGGGTTCTGTTCCGGAGAGGGAGCCTGAGAAATAGCTACTACATC…	Eukaryota;TSAR;Rhizaria;Radiolaria;Polycystinea;Nassellaria;Sphaerozoidae;Collozoum;Collozoum_pelagicum;	0.893378	0	0	0	0	0	0	0	0	0	0	0	0	0	0	0	0	0	0	0	0	0	0	0	0	0	0	0	0	0	0	0	0	0	0	0	0	0	0	0	0	0	0	0	0	0	0
coll_116	TCATACACTTACTTTAAAGATTAAGCCATGCATGTCTTAATGCTTTGTTTTTGTAACATTAGATTGCGGACGGCTCATTATAACAGTTTTTGTATAATTGAAATTATTTTTTAGGTGGATACCCGTGGTAATTCTAGAGCTAATACATGTCATAAAAATTGTATACTTGTTTATATGATTTATATTTTTTATGTTTTTTAAAAATCAAAATATGTTTTGGCATAATGGTGGATGATTCCTAATTATCAATTTTGTATCGCATTTTAACATTGCGACTAATCATTTTAGAATCTGACCTATCAGTTAGTACGTACTGTATTGGACTACTGAGGCGTTGACGGGTAACAGAGAATTAGGGTTCTGTTCCGGAGAGGGAGCCTGAGAAATAGCTACTACATC…	Eukaryota;TSAR;Rhizaria;Radiolaria;Polycystinea;Nassellaria;Sphaerozoidae;Collozoum;Collozoum_pelagicum;	0.868827	0	0	0	0	0	0	0	0	0	0	0	0	0	0	0	0	0	0	0	0	0	0	0	0	0	0	0	0	0	0	0	0	0	0	0	0	0	0	0	0	0	0	0	0	0	0
coll_132	TCATATACTTGTCTTAAAGATTAAGCCATGCATGTCTCAGCTCTTTGATTGGTAAACAATAGATTGCGAATGGTTCAGTGTAACAGTTACGATATGTTTGAAATTTAATATATGTGGATAACTGTGGGAACTCTTCAGCTAATACGTGATACACAGTATATCAATATATATATATAGGATATGTTTATGGTTGTTATTTAATATCAAATTATAATGTACTTACACTATTGTCGATTCATAATTATTACGAACAAATTACTTTATAAGTAGCAATTCATTTAAGTCTCTCACCTATCAGTTAATTATTTGCATCTTGAGGTATTGAGGCAATAACGGGTAACAGGGAATTAGGGTTCTATTCCGGAGAGGGAGTCTGAGAAATAGCTACTACATCTAAGG…	Eukaryota;TSAR;Rhizaria;Radiolaria;Polycystinea;Nassellaria;Collosphaeridae;Collosphaera;Collosphaera_tuberosa;	0.999519	5	187	22	140	0	0	0	0	0	0	0	0	0	0	0	0	0	0	0	0	0	0	0	0	0	0	0	0	0	0	0	0	0	0	0	0	0	0	0	0	0	0	0	0	0	0
coll_128	TCATACACTTGTCTTAAAGATTAAGCCATGCATGTCTAAATGCTTTGTTAATTTATCATTAGATTGCGGACAGCTCATTATAACAGTTATTGTATTATTGAATTTATTTTATAGGTGGATACCCGTGGTAATTCTAGAGCTAATACATGTCACTAAAAATATATTCTTTTATATATTGAACATTTATTTGTCATCAAACCAAAATGCTTTAGCATTGTGGATGATTCATAATAATATATTCTGAACGCTTTAAATAGTCGACATATCATTCAAGTTTCTGACCTATCAGTTAGTCAGTAGTGTATTGGACTACTGAGGCGTTGACGGGTAACAGAGAATTAGGGTTCTGTTCCGGAGAGGGAGCCTGAGAAACAGCTACTACATCTAAGGAAGGCAGCA…	Eukaryota;TSAR;Rhizaria;Radiolaria;Polycystinea;Nassellaria;Sphaerozoidae;Collozoum;Collozoum_inerme;	0.840897	0	0	0	0	0	0	0	0	0	0	0	0	0	0	0	0	0	0	0	0	0	0	0	0	0	0	0	0	0	0	0	0	0	0	0	0	0	0	0	0	0	0	0	0	0	0
coll_117	TCATACACTTACTTTAAAGATTAAGCCATGCATGTCTTAATGCTTTGTTTTTGTAACATTAGATTGCGGACGGCTCATTATAACAGTTTTTGTATAATTGAAATTATTTTTTAGGTGGATACCCGTGGTAATTCTAGAGCTAATACATGTCATAAAAATTGTATACTTGTTTATATGATTTATATTTTTTATGTTTTTTAAAAATCAAAATATGTTTTGGCATAATGGTGGATGATTCCTAATTATCAATTTTGTATCGCATTTTAACATTGCGACTAATCATTTTAGAATCTGACCTATCAGTTAGTACGTACTGTATTGGACTACTGAGGCGTTGACGGGTAACAGAGAATTAGGGTTCTGTTCCGGAGAGGGAGCCTGAGAAATAGCTACTACATC…	Eukaryota;TSAR;Rhizaria;Radiolaria;Polycystinea;Nassellaria;Sphaerozoidae;Collozoum;Collozoum_pelagicum;	0.910001	0	0	0	0	0	0	0	0	0	0	0	0	0	0	0	0	0	0	0	0	0	0	0	0	0	0	0	0	0	0	0	0	0	0	0	0	0	0	0	0	0	0	0	0	0	0
coll_124	TCATACACTTACTTTAAAGATTAAGCCATGCATGTCTTAATGCTTTGTTTTTGTAACATTAGATTGCGGACGGCTCATTACAACAGTTTTTATATTGTTGAATTTATTTTTTAGGTGGATACCCGTGGTAATTCTAGAGCTAATACATGTCATAAAAATTGTATATTTTTTCTTATAGTATATGATCGTTTTATTAGTTTTTAAAATCAAAATATGTTTAGGCATAATGGTGGATGATTCCTAATGATCTATTTTGTATCGCATTTTACTATTGCGACTAATCATTTTAAGATCTGCCTTATCAGTTGATCAGTTCTGTATTGGACTACTGAGGCGTTGACGGGTAACAGAGAATTAGGGTTCTGTTCCGGAGAGGGAGCCTGAGAAATAGCTACTACA…	Eukaryota;TSAR;Rhizaria;Radiolaria;Polycystinea;Nassellaria;Sphaerozoidae;Collozoum;Collozoum_pelagicum;	0.941861	0	0	0	0	0	0	0	0	0	0	0	0	0	0	0	0	0	0	0	0	0	0	0	0	0	0	0	0	0	0	0	0	0	0	0	0	0	0	0	0	0	0	0	0	0	0
coll_138	TCATACACTTACTTTAAAGATTAAGCCATGCATGTCTTAATGCTTTGTTTTTGTAACATTAGATTGCGGACGGCTCATTATAACAGTTTTTATCTTGATGATTTAATTTTTTAGGTGGATACCCGTGGTAATTCTAGAGCTAATACATGTCATAAAAATTGTATATTTTTTTATAGTATATTATCTTTTTTTATTAGTCTTAAAAATCAACATATGTTTTGGCATAATGGTGGATGATTCCTAATGATCAATTTTGTATCGCATTTTACTATTGCGACTAATCATTTGAAGTTCTGACTTATCAGTTGATCAGTTCTGTATTGGACTACTGAGGCGTTGACGGGTAACAGAGAATTAGGGTTCTGTTCCGGAGAGGGAGCCTGAGAAATAGCTACTACA…	Eukaryota;TSAR;Rhizaria;Radiolaria;Polycystinea;Nassellaria;Sphaerozoidae;Collozoum;Collozoum_pelagicum;	0.870988	0	0	0	0	0	0	0	0	0	0	0	0	0	0	0	0	0	0	0	0	0	0	0	0	0	0	0	0	0	0	0	0	0	0	0	0	0	0	0	0	0	0	0	0	0	0
coll_133	TCATATACTTGTCTTAAAGATTAAGCCATGTATGTCTAAATGCTTTGTATATGTAACATGAGATTGCGGACGGCTCATTATAACAGTTATTGTTTTATTGATTTTATTTTTTAGGTGGATACCCGTTGTAATTCTAGTGCTAATACATGTCATAAAAATTGTATATTTTTATATTATTGAATTATTATATAATCAAAATGTTTCGGCATAATTGTGGATGATTTTTAATAATTAATTTTTAACGCATTTTGACATGCGACTTATCATTTTAGCATCTGACCTATCAGTTATTTAGCAGTGTATTGGACTACTGAGGCATTGACGGGTAACAGAGAATTAGGGTTCTGTTCCGGAGAGGAAGCCTGCGATACAGCTTCTACTTCTAAGGAAGGCAGCAGG…	Eukaryota;TSAR;Rhizaria;Radiolaria;Polycystinea;Nassellaria;Sphaerozoidae	0.993284	0	0	0	0	0	0	0	0	0	0	0	0	0	0	0	0	0	0	0	0	0	0	0	0	0	0	0	0	0	0	0	0	0	0	0	0	0	0	0	0	0	0	0	0	0	0
coll_164	TCATATACTTTTCTTAAAGATTAAGCCATGTATGTCTCAGTTCTTTGATTGGTAAACAATAGATTGCGAATGGTTCAGTATAACAGTTACGATATGATTGAAATTTATTTTATGTGGATTACTGTGGGAAATCTTCAGCTAATACTTGATACACAGTATATATAAATAAAGAAAGGATATGTATATAGCTGTTATTTATTATTAAATTATAATGTTCCTACATTATTGTGGATTCTTAATAATTACGTACAGATTACTTTACAAGTAGCAATTCATTTAAGTTTCTGACCTATCAGTTAATTGGTTGCATCTTGAGCAATTGAGGCATTAACGGGTAACAGGGAATTAGAGTTCTATTCCGGAGAGGGAGTCTGAGATATAGCTACCACATCTAAGGAA…	Eukaryota;TSAR;Rhizaria;Radiolaria;Polycystinea;Nassellaria;Collosphaeridae;Collosphaera;Collosphaera_tuberosa;	1	0	0	0	0	0	0	0	2	0	0	0	1	3	2	3	1	5	0	1	1	0	0	1	1	0	2	0	0	1	1	0	0	1	0	0	0	0	0	0	0	0	0	0	0	28	1
coll_151	TCATACACTTACTTTAAAGATTAAGCCATGCATGTCTTAATGCTTTGTTTTTGTAACATTAGATTGCGGACGGCTCATTACAACAGTTTTTATATTGTTGAATTTATTTTTTAGGTGGATACCCGTGGTAATTCTAGAGCTAATACATGTCATAAAAATTGTATATTTTTTCTTATAGTATATGATCGTTTTATTAGTTTTTAAAATAAAAATATGTTTAGGCATAATGGTGGATGATTCCTAATGATCTATTTTGTATCGCATTTTACTATTGCGACTAATCATTTTAAGATCTGCCTTATCAGTTGATCAGTTCTGTATTGGACTACTGAGGCGTTGACGGGTAACAGAGAATTAGGGTTCTGTTCCGGAGAGGGAGCCTGAGAAATAGCTACTACA…	Eukaryota;TSAR;Rhizaria;Radiolaria;Polycystinea;Nassellaria;Sphaerozoidae;Collozoum;Collozoum_pelagicum;	0.898939	0	0	0	0	0	0	0	0	0	0	0	0	0	0	0	0	0	0	0	0	0	0	0	0	0	0	0	0	0	0	0	0	0	0	0	0	0	0	0	0	0	0	0	0	0	0
coll_118	TCATACACTTACTTTAAAGATTAAGCCATGCATGTCTTAATGCTTTGTTTTTGTAACATTAGATTGCGGACGGCTCATTATAACAGTTTTTGTATAATTGAAATTATTTTTTAGGTGGATACCCGTGGTAATTCTAGAGCTAATACATGTCATAAAAATTGTATACTTGTTTATATGATTTATATTTTTTATGTTTTTTAAAAATCAAAATATGTTTTGGCATAATGGTGGATGATTCCTAATTATCAATTTTGTATCGCATTTTAACATTGCGACTAATCATTTTAGAATCTGACCTATCAGTTAGTACGTACTGTATTGGACTACTGAGGCGTTGACGGGTAACAGAGAATTAGGGTTCTGTTCCGGAGAGGGAGCCTGAGAAATAGCTACTACATC…	Eukaryota;TSAR;Rhizaria;Radiolaria;Polycystinea;Nassellaria;Sphaerozoidae;Collozoum;Collozoum_pelagicum;	0.824241	0	0	0	0	0	0	0	0	0	0	0	0	0	0	0	0	0	0	0	0	0	0	0	0	0	0	0	0	0	0	0	0	0	0	0	0	0	0	0	0	0	0	0	0	0	0
coll_147	TCATACACTTACTTTAAAGATTAAGCCATGCATGTCTTAATGCTTTGTTTTTGTAACATTAGATTGCGGACGGCTCATTACAACAGTTTTTATATTGTTGAATTTATTTTTTAGGTGGATACCCGTGGTAATTCTAGAGCTAATACATGTCATAAAAATTGTATATTTTTTTATAGTATATGATCGTTTTATTAGTTTTTAAAATCAAAATATGTTACGGCATAATGGTGGATGATTCCTAATGATCTATTTTGTATCGCATTTTACTATTGCGACTAATCATTTTAAGATCTGCCTTATCAGTTGATCAGTTCTGTATTGGACTACTGAGGCGTTGACGGGTAACAGAGAATTAGGGTTCTGTTCCGGAGAGGGAGCCTGAGAAATAGCTACTACATC…	Eukaryota;TSAR;Rhizaria;Radiolaria;Polycystinea;Nassellaria;Sphaerozoidae;Collozoum;Collozoum_pelagicum;	0.836615	0	0	0	0	0	0	0	0	0	0	0	0	0	0	0	0	0	0	0	0	0	0	0	0	0	0	0	0	0	0	0	0	0	0	0	0	0	0	0	0	0	0	0	0	0	0
coll_196	TCATATACTTTTCTTAAAGATTAAGCCATGTATGTCTCAGTTCTTTGATTGGTAAACAATAGATTGCGAATGGTTCAGTATAACAGTTACGATATGATTGAAATTTATTTTATGTGGATTACTGTGGGAAATCTTCAGCTAATACTTGATACACAGTATATATAAATAAAGAAAGGATATGTATATAGCTGTTATTTATTATTAAATTATAATGTTCCTACATTATTGTGGATTCTTAATAATTACGTACAGATTACTTTACAAGTAGCAATTCATTTAAGTTTCTGACCTATCAGTTAATTGGTTGCATCTTGAGCAATTGAGGCATTAACGGGTAACAGGGAATTAGAGTTCTATTCCGGAGAGGGAGTCTGAGATATAGCTACCACATCTAAGGAA…	Eukaryota;TSAR;Rhizaria;Radiolaria;Polycystinea;Nassellaria;Collosphaeridae;Collosphaera;Collosphaera_tuberosa;	1	0	0	0	0	0	0	0	1	3	0	0	0	1	1	0	8	1	1	1	1	0	0	2	0	0	1	1	0	1	1	1	0	2	0	4	0	2	0	0	0	0	0	3	0	0	0
coll_198	TCATATACTTGTCTTAAAGATTAAGCCATGCATGTCTCAGCTCTTTGATTGGTAAACAATAGATTGCGAATGGTTCAGTGTAACAGTTACGATATGTTTGAAATTTAATATATGTGGATAACTGTGGGAACTCTTCAGCTAATACGTGATACACAGTATATCAATATATATATATAGGATATGTTTATGGTTGTTATTTAATATCAAATTATAATGTACTTACACTATTGTCGATTCATAATTATTACGAACAAATTACTTTATAAGTAGCAATTCATTTAAGTCTCTCACCTATCAGTTAATTATTTGCATCTTGAGGTATTGAGGCAATAACGGGTAACAGGGAATTAGGGTTCTATTCCGGAGAGGGAGTCTGAGAAATAGCTACTACATCTAAGG…	Eukaryota;TSAR;Rhizaria;Radiolaria;Polycystinea;Nassellaria;Collosphaeridae;Collosphaera;Collosphaera_tuberosa;	0.999481	16	109	4	89	0	0	0	0	0	0	0	0	0	0	0	0	0	0	0	0	0	0	0	0	0	0	0	0	0	0	0	0	0	0	0	0	0	0	0	0	0	0	0	0	0	0
coll_110	TCATACACTTACTTTAAAGATTAAGCCATGCATGTCTTAATGCTTTGTTTTTGTAACATTAGATTGCGGACGGCTCATTACAACAGTTTTTATATTGTTGAATTTATTTTTTAGGTGGATACCCGTGGTAATTCTAGAGCTAATACATGTCATAAAAATTGTATATTTTTTTATAGTATATGATCGTTTTATTAGTTTTTAAAATCAAAATATGTTATGGCATAATGGTGGATGATTCCTAATGATCTATTTTGTATCGCATTTTACTATTGCGACTAATCATTTTAAGATCTGCCTTATCAGTTGATCAGTTCTGTATTGGACTACTGAGGCGTTGACGGGTAACAGAGAATTAGGGTTCTGTTCCGGAGAGGGAGCCTGAGAAATAGCTACTACATC…	Eukaryota;TSAR;Rhizaria;Radiolaria;Polycystinea;Nassellaria;Sphaerozoidae;Collozoum;Collozoum_pelagicum;	0.841668	0	0	0	0	0	0	0	0	0	0	0	0	0	0	0	0	0	0	0	0	0	0	0	0	0	0	0	0	0	0	0	0	0	0	0	0	0	0	0	0	0	0	0	0	0	0
coll_095	TCATACACTTACTTTAAAGATTAAGCCATGCATGTCTTAATGCTTTGTTTTTGTAACATTAGATTGCGGACGGCTCATTATAACAGTTTTTGTATAATTGAAATTATTTTTTAGGTGGATACCCGTGGTAATTCTAGAGCTAATACATGTCATAAAAATTGTATACTTGTTTATATGATTTATATTTTTTATGTTTTTTAAAAATCAAAATATGTTTTGGCATAATGGTGGATGATTCCTAATTATCAATTTTGTATCGCATTTTAACATTGCGACTAATCATTTTAGAATCTGACCTATCAGTTAGTACGTACTGTATTGGACTACTGAGGCGTTGACGGGTAACAGAGAATTAGGGTTCTGTTCCGGAGAGGGAGCCTGAGAAATAGCTACTACATC…	Eukaryota;TSAR;Rhizaria;Radiolaria;Polycystinea;Nassellaria;Sphaerozoidae;Collozoum;Collozoum_pelagicum;	0.932046	0	0	0	0	0	0	0	0	0	0	0	0	0	0	0	0	0	0	0	0	0	0	0	0	0	0	0	0	0	0	0	0	0	0	0	0	0	0	0	0	0	0	0	0	0	0
coll_182	TCATATACTTGTCTTAAAGATTAAGCCATGTATGTCTAAATGCTTTGTATATGTAACATGAGATTGCGGACGGCTCATTATAACAGTTATTGTTTTATTGATTTTATTTTTTAGGTGGATACCCGTTGTAATTCTAGTGCTAATACATGTCATAAAAATTGTATATTTTTATATTATTGAATTATTATATAATCAAAATGTTTCGGCATAATTGTGGATGATTTTTAATAATTAATTTTTAACGCATTTTGACATGCGACTTATCATTTTAGCATCTGACCTATCAGTTATTTAGCAGTGTATTGGACTACTGAGGCATTGACGGGTAACAGAGAATTAGGGTTCTGTTCCGGAGAGGAAGCCTGCGATACAGCTTCTACTTCTAAGGAAGGCAGCAGG…	Eukaryota;TSAR;Rhizaria;Radiolaria;Polycystinea;Nassellaria;Sphaerozoidae	0.995005	0	0	0	0	0	0	0	0	0	0	0	0	0	0	0	0	0	0	0	0	0	0	0	0	0	0	0	0	0	0	0	0	0	0	0	0	0	0	0	0	0	0	0	0	0	0
coll_239	TCATACACTTACTTTAAAGATTAAGCCATGCATGTCTTAATGCTTTGTTTTTGTAACATTAGATTGCGGACGGCTCATTAAAACAGTTATTATGTAATTGATCTTATTTTTTAGGTGGATAACCGTGGTAATTCTAGAGCTAATACATGTCATAAAAATTGTATATTTTTGTATACGATTGTTCTGGTTACTTTTTTAGAAAATCAAAATGTTACGGCATAATGGTGGATGATTCCTAATTATCAATTTTGTATCGCATTTTAACATTGCGAGTAATCATTTTTGTAACTGACTTATCAGTTGGTAGGTACTGTATTGGACTACTAAGGCGTTGACGGGTAACAGAGAATTAGGGTTCTGTTCCGGAGAGGGAGCCTGAGAAATAGCTACTACATCTAA…	Eukaryota;TSAR;Rhizaria;Radiolaria;Polycystinea;Nassellaria;Sphaerozoidae;Collozoum;Collozoum_pelagicum;	0.921918	0	0	0	0	0	0	0	0	0	0	0	0	0	0	0	0	0	0	0	0	0	0	0	0	0	0	0	0	0	0	0	0	0	0	0	0	0	0	0	0	0	0	0	0	0	0
coll_248	TCATACACTTACTTTAAAGATTAAGCCATGCATGTCTTAATGCTTTGTTTTTGTAACATTAGATTGCGGACGGCTCATTACAACAGTTTTTATATTGTTGAATTTATTTTTTAGGTGGATACCCGTGGTAATTCTAGAGCTAATACATGTCATAAAAATTGTATATTTTTTCTTATAGTATATGATCGTTTTATTAGTTTTTAAAATCAAAATATGTTTAGGCATAATGGTGGATGATTCCTAATGATCTATTTTGTATCGCATTTTACTATTGCGACTAATCATTTTAAGATCTGCCTTATCAGTTGATCAGTTCTGTATTGGACTACTGAGGCGTTGACGGGTAACAGAGAATTAGGGTTCTGTTCCGGAGAGGGAGCCTGAGAAATAGCTACTACA…	Eukaryota;TSAR;Rhizaria;Radiolaria;Polycystinea;Nassellaria;Sphaerozoidae;Collozoum;Collozoum_pelagicum;	0.818819	0	0	0	0	0	0	0	0	0	0	0	0	0	0	0	0	0	0	0	0	0	0	0	0	0	0	0	0	0	0	0	0	0	0	0	0	0	0	0	0	0	0	0	0	0	0
coll_250	TAATATACTTGTCTTAAAGATTAAGCCATGTATGTCTAAATGCTTTGTATATGTAACATGAGATTGCGGACGGCTCATTATAACAGTTATTGTTTTATTGATTTTATTTTTTAGGTGGATACCCGTTGTAATTCTAGTGCTAATACATGTCATAAAAATTGTATATTTTTATATTATTGAATTATTATATAATCAAAATGTTTCGGCATAATTGTGGATGATTTTTAATAATTAATTTTTAACGCATTTTGACATGCGACTTATCATTTTAGCATCTGACCTATCAGTTATTTAGCAGTGTATTGGACTACTGAGGCATTGACGGGTAACAGATAATTAGGGTTCTGTTCCGGAGAGGAAGCCTGCGATACAGCTTTTACTTCTAAGGAAGGCAGCAGG…	Eukaryota;TSAR;Rhizaria;Radiolaria;Polycystinea;Nassellaria;Sphaerozoidae	0.993394	0	0	0	0	0	0	0	0	0	0	0	0	0	0	0	0	0	0	0	0	0	0	0	0	0	0	0	0	0	0	0	0	0	0	0	0	0	0	0	0	0	0	0	0	0	0
coll_339	TCATATACTTTTCTTAAAGATTAAGCCATGTATGTCTCAGTTCTTTGATTGGTAAACAATAGATTGCGAATGGTTCAGTATAACAGTTACGATATGATTGAAATTTATTTTATGTGGATTACTGTGGGAAATCTTCAGCTAATACTTGATACACAGTATATATAAATAAAGAAAGGATATGTATATAGCTGTTATTTATTATTAAATTATAATGTTCCTACATTATTGTGGATTCTTAATAATTACGTACAGATTACTTTACAAGTAGCAATTCATTTAAGTTTCTGACCTATCAGTTAATTGGTTGCATCTTGAGCAATTGAGGCATTAACGGGTAACAGGGAATTAGAGTTCTATTCCGGAGAGGGAGTCTGAGATATAGCTACCACATCTAAGGAA…	Eukaryota;TSAR;Rhizaria;Radiolaria;Polycystinea;Nassellaria;Collosphaeridae;Collosphaera;Collosphaera_tuberosa;	1	0	0	0	0	0	0	0	0	1	0	0	3	0	0	1	0	1	3	1	1	1	0	2	2	0	3	1	0	1	0	0	0	0	0	0	0	0	87	0	0	0	0	3	0	1	0
coll_189	TCATACACTTACTTTAAAGATTAAGCCATGCATGTCTTAATGCTTTGTTTTTGTAACATTAGATTGCGGACGGCTCATTATAACAGTTTTTATTTAATTGAAATTATTTTTTAGGTGGATACCCGTGGTAATTCTAGAGCTAATACATGTCATAAAAATTGTATACTTTTTTATATGATTTATATTTGTTATGTTTTTGAACAATCAAAAATGCTTTTGGCATAATGGTGGATGATTCCTAATTATCAATTTTGTATCGCATTTTAACATTGCGACTAATCATTTTTGAATCTGACCTATCAGTTAGTACGTACTGTATTGGACTACTGAGGCGTTGACGGGTAACAGAGAATTAGGGTTCTGTTCCGGAGAGGGAGCCTGAGAAATAGCTACTACATC…	Eukaryota;TSAR;Rhizaria;Radiolaria;Polycystinea;Nassellaria;Sphaerozoidae;Collozoum;Collozoum_pelagicum;	0.806205	0	0	0	0	0	0	0	0	0	0	0	0	0	0	0	0	0	0	0	0	0	0	0	0	0	0	0	0	0	0	0	0	0	0	0	0	0	0	0	0	0	0	0	0	0	0
coll_320	TCATACACTTACTTTAAAGATTAAGCCATGCATGTCTTAATGCTTTGTTTTTGTAACATTAGATTGCGGACGGCTCATTACAACAGTTTTTATTTAATTGAAATTATTTTTTAGGTGGATACCCGTGGTAATTCTAGAGCTAATACATGTCATAAAAATTGTATACTTTTTTATATGATTTATATTTGTTATGTTTTTGAACAATCAAAAATGCTTTGGGCATAATGGTGGATGATTCCTAATTATCAATTTTGTATCGCATTTTAACATTGCGACTAATCATTTTTGAATCTGACCTATCAGTTAGTACGTACTGTATTGGACTACTGAGGCGTTGACGGGTAACAGAGAATTAGGGTTCTGTTCCGGAGAGGGAGCCTGAGAAATAGCTACTACATC…	Eukaryota;TSAR;Rhizaria;Radiolaria;Polycystinea;Nassellaria;Sphaerozoidae;Collozoum;Collozoum_pelagicum;	0.801197	0	0	0	0	0	0	0	0	0	0	0	0	0	0	0	0	0	0	0	0	0	0	0	0	0	0	0	0	0	0	0	0	0	0	0	0	0	0	0	0	0	0	0	0	0	0
coll_403	TCATATACTTGTCTTAAAGATTAAGCCATGCATGTCTCAGCTCTTTGATTGGTAAACAATAGATTGTGAATGGTTCAGTATAACAGTTACGATATGTTTGTGATTTAATTTATGTGGATAATTGTGGGAACTCTTCAGCTAATACGTGGTACACAGCATATAAATATATATATAGGATATGTTTATGGTTGTTATTTAATATCAAATTATAATGTATTTACACTATTGTCGGTTCATAATTATTACGAACAGATTACTTTACAAGTAGCAATTCATTTATGTTTCTGACCTATCAGTTAATTATTTACATCTTGAGGTATTGAGGCATTAACGGGTAACAGGGAACTAGGGTTCTGTTCCGGAGAGGGAGTCTGAGAAATAGCTACCACATCTAAGGAA…	Eukaryota;TSAR;Rhizaria;Radiolaria;Polycystinea;Nassellaria;Collosphaeridae;Collosphaera;Collosphaera_tuberosa;	0.99813	0	0	0	0	0	0	0	0	0	0	0	0	2	0	0	0	14	0	0	0	0	0	0	0	0	0	0	0	0	0	0	0	0	0	0	0	0	3	0	0	0	0	0	0	0	0
coll_406	TCATATACTTTTCTTAAAGATTAAGCCATGTATGTCTCAGTTCTTTGATTGGTAAACAATAGATTGCGAATGGTTCAGTATAACAGTTACGATATGATTGAAATTTATTTTATGTGGATTACTGTGGGAAATCTTCAGCTAATACTTGATACACAGTATATATAAATAAAGAAAGGATATGTATATAGCTGTTATTTATTATTAAATTACAATGTTCCTACATTATTGTGGATTCTTAATAATTACGTACAGATTACTTTACAAGTAGCAATTCATTTAAGTTTCTGACCTATCAGTTAATTGGTTGCATCTTGAGCAATTGAGGCATTAACGGGTAACAGGGAATTAGAGTTCTATTCCGGAGAGGGAGTCTGAGATATAGCTACCACATCTAAGGAA…	Eukaryota;TSAR;Rhizaria;Radiolaria;Polycystinea;Nassellaria;Collosphaeridae;Collosphaera;Collosphaera_tuberosa;	1	0	0	0	0	0	0	0	4	0	0	0	3	0	1	0	11	0	0	0	0	0	0	0	1	3	1	0	1	1	1	0	0	0	0	0	0	2	0	0	0	0	0	0	0	0	0
coll_489	TCATACACTTACTTTAAAGATTAAGCCATGCATGTCTTAATGCTTTGTTTTTGTAACATTAGATTGCGGACGGCTCATTAAAACAGTTATTATGTAATTGATCTTATTTTTTAGGTGGATAACCGTGGTAATTCTAGAGCTAATACATGTCATAAAAATTGTATATTTTTGTATACGATTGTTCTGGTTACTTTTTTAGAAAATCAAAATGTTACGGCATAATGGTGGATGATTCCTAATTATCAATTTTGTATCGCATTTTAACATTGCGACTAATCATTTTTGTAACTGACTTATCAGTTGGTAGGTACTGTATTGGACTACTAAGGCGTTGACGGGTAACAGAGAATTAGGGTTCTGTTCCGGAGAGGGAGCCTGAGAAATAGCTACTACATCTAA…	Eukaryota;TSAR;Rhizaria;Radiolaria;Polycystinea;Nassellaria;Sphaerozoidae;Collozoum;Collozoum_pelagicum;	0.9326	0	0	0	0	0	0	0	0	0	0	0	0	0	0	0	0	0	0	0	0	0	0	0	0	0	0	0	0	0	0	0	0	0	0	0	0	0	0	0	0	0	0	0	0	0	0
coll_572	TCATATACTTTTCTTAAAGATTAAGCCATGTATGTCTCAGTTCTTTGATTGGTAAACAATAGATTGCGAATGGTTCAGTATAACAGTTACGATATGATTGAAATTTATTTTATGTGGATTACTGTGGGAAATCTTCAGCTAATACTTGATACACAGTATATATAAATAAAGAAAGGATATGTATATAGCTGTTATTTATTATTAAATTATAATGTTCCTACATTATTGTGGATTCTTAATAATTACGTACAGATTACTTTACAAGTAGCAATTCATTTAAGTTTCTGACCTATCAGTTAATTGGTTGCATCTTGAGCAATTGAGGCATTAACGGGTAACAGGGAATTAGAGTTCTATTCCGGAGAGGGAGTTTGAGATATAGCTACCACATCTAAGGAA…	Eukaryota;TSAR;Rhizaria;Radiolaria;Polycystinea;Nassellaria;Collosphaeridae;Collosphaera;Collosphaera_tuberosa;	1	0	0	0	0	0	0	0	0	3	0	0	1	2	1	0	0	5	0	2	0	0	0	2	1	0	0	3	1	0	0	1	0	0	0	1	0	0	0	1	0	0	0	4	0	0	0
coll_578	TCATATACTTTTCTTAAAGATTAAGCCATGTATGTCTCAGTTCTTTGATTGGTAAACAATAGATTGCGAATGGTTCAGTATAACAGTTACGATATGATTGAAATTTATTTTATGTGGATTACTGTGGGAAATCTTCAGCTAATACTTGATACACAGTATATATAAATAAAGAAAGGATATGTATATAGCTGTTATTTATTATTAAATTATAATGTTCCTACATTATTGTGGATTCTTAATAATTACGTACAGATTACTTTACAAGTAGCAATTCATTTAAGTTTCTGACCTATCAGTTAATTGGTTGCATCTTGAGCAATTGAGGCATTAACGGGTAACAGGGAATTAGAGTTCTATTCCGGAGAGGGAGTCTGAGATATAGCTACCACATCTAAGGAA…	Eukaryota;TSAR;Rhizaria;Radiolaria;Polycystinea;Nassellaria;Collosphaeridae;Collosphaera;Collosphaera_tuberosa;	1	0	0	0	0	0	0	0	1	0	1	0	2	3	1	2	0	0	0	1	0	0	1	1	0	2	4	1	4	1	1	0	1	0	0	1	0	0	0	1	0	0	1	2	0	2	8
coll_534	TCATACACTTACTTTAAAGATTAAGCCATGCATGTCTTAATGCTTTGTTTTTGTAACATTAGATTGCGGACGGCTCATTAAAACAGTTATTATGTAATTGATCTTATTTTTTAGGTGGATAACCGTGGTAATTCTAGAGCTAATACATGTCATAAAAATTGTATATTTTTGTATACGATTGTTCTGGTTACTTTTTTAGAAAATCAAAATGTTACGGCATAATGGTGGATGATTCCTAATTATCAATTTTGTATCGCATTTTAACATTGCGAGTAATCATTTTTGTAACTGACTTATCAGTTGGTAGGTACTGTATTGGACTACTAAGGCGTTGACGGGTAACAGAGAATTAGGGTTCTGTTCCGGAGAGGGAGCCTGAGAAATAGCTACTACATCTAA…	Eukaryota;TSAR;Rhizaria;Radiolaria;Polycystinea;Nassellaria;Sphaerozoidae;Collozoum;Collozoum_pelagicum;	0.920072	0	0	0	0	0	0	0	0	0	0	0	0	0	0	0	0	0	0	0	0	0	0	0	0	0	0	0	0	0	0	0	0	0	0	0	0	0	0	0	0	0	0	0	0	0	0
coll_539	TCATACGCTTGTCTTAAAGATTAAGCCATGCATGTTTAAATGCTTTGTTTTATTTTAACATTAGATTGCAAATGGCTCATTATAACAGTTATTATATTATTGAGATTATTTTATAGGTGGATACTTATGAGAAAATTATTAAAAATATACGATTTTAAAATATTTATTTATTTGGCATTTATTTGCTTTCAAACCAAAATGTTTTATCATTATGGATGATTCATAGTAATGTTTGGAGAACGCTTCGATATGCGGCAGATCTTCACGGTTTCTGACCTATCAGTTAGTCAGTAGTATACTGGACTACTGAAGCGTTGACGGGTAACAGAGAATTAGGGTTCTGTTCCGGAGAAGGAGCCTGAGAAACAGCTACTATATCTAAGGAACGCAGCAGGCGCG…	Eukaryota;TSAR;Rhizaria;Radiolaria;Polycystinea;Nassellaria;Sphaerozoidae;Sphaerozoum;Sphaerozoum_armatum;	0.819605	0	0	0	0	0	0	0	0	0	0	0	0	0	0	0	0	0	0	0	0	0	0	0	0	0	0	0	0	0	0	0	0	0	0	0	0	0	0	0	0	0	0	0	0	0	0
coll_659	TCATACGCTTGTCTTAAAGATTAAGCCATGCATGTTTAAATGCTTTGTTTTATTTTAACATTAGATTGCAAATGGCTCATTATAACAGTTATTATATTATTGAGATTATTTTATAGGTGGATACTTATGAGAAAATTATTAAAAATATACGATTTTAAAATATTTATTTATTTGGCATTTATTTGCTTTCAAACCAAAATGTTTTATCATTATGGATGATTCATAGTAATGTTTGGAGAACGCTTCGATATGCGGCAGATCTTCACGGTTTCTGACCTATCAGTTAGTCAGTAGTATACTGGACTACTGAAGCGTTGACGGGTAACAGAGAATTAGGGTTCTGTTCCGGAGAAGGAGCCTGAGAAACAGCTACTATATCTAAGGAACGCAGCAGGCGCG…	Eukaryota;TSAR;Rhizaria;Radiolaria;Polycystinea;Nassellaria;Sphaerozoidae;Sphaerozoum;Sphaerozoum_armatum;	0.773358	0	0	0	0	0	0	0	0	0	0	0	0	0	0	0	0	0	0	0	0	0	0	0	0	0	0	0	0	0	0	0	0	0	0	0	0	0	0	0	0	0	0	0	0	0	0
coll_692	TCATACACTTGTCTTAAAGATTAAGCCATGCATGTCTAAATGCTTTGTTTTTGTAACATTAGATTGCGGACGGCTCATTATAACAGTTATTGTATTATTGAGATTACTTTTTAGGTGGATACCCGTGGTAATTCTAGAGCTAATACATGTCACTAAAAATATATTCTTTTATATATTGAGCATTTATTTGTCATCAAACCAAAATGCTTTAGCATTGTGGATGATTCATAGTAATGTTTGGAGAACGCTTTAAATAGACGGCAAATCATTCAAGTTTCTGACCTATCAGTTAGTCAGTAGTGTATTGGACTACTGAGGCGTTGACGGGTAACAGAGAATTAGGGTTCTGTTCCGGAGAGGGAGCCTGAGAAACAGCTACTACATCTAAGGAAGGCAGCA…	Eukaryota;TSAR;Rhizaria;Radiolaria;Polycystinea;Nassellaria;Sphaerozoidae;Collozoum;Collozoum_inerme;	0.949398	0	0	0	0	0	0	0	0	0	0	0	0	0	0	0	0	0	0	0	0	0	0	0	0	0	0	0	0	0	0	0	0	0	0	0	0	0	0	0	0	0	0	0	0	0	0
coll_743	TCATATACTTTTCTTAAAGATTAAGCCATGTATGTCTCAGTTCTTTGATTGGTAAACAATAGATTGCGAATGGTTCAGTATAACAGTTACGATATGATTGAAATTTATTTTATGTGGATTACTGTGGGAAATCTTCAGCTAATACTTGATACACAGTATATATAAATAAAGAAAGGATATGTATATAGCTTTTATTTATTATTAAATTATAATGTTCCTACATTATTGTGGATTCTTAATAATTACGTACAGATTACTTTACAAGTAGCAATTCATTTAAGTTTCTGACCTATCAGTTAATTGGTTGCATCTTGAGCAATTGAGGCATTAACGGGTAACAGGGAATTAGAGTTCTATTCCGGAGAGGGAGTCTGAGATATAGCTACCACATCTAAGGAA…	Eukaryota;TSAR;Rhizaria;Radiolaria;Polycystinea;Nassellaria;Collosphaeridae;Collosphaera;Collosphaera_tuberosa;	1	0	0	0	0	0	0	0	0	0	0	0	0	1	0	0	2	0	0	0	0	15	0	0	0	0	0	0	0	0	0	0	4	3	0	0	0	0	0	0	0	0	0	0	0	0	0
coll_713	TCATACGCTTGTCTTAAAGATTAAGCCATGCATGTTTAAATGCTTTGTTTTATTTTAACATTAGATTGCAAATGGCTCATTATAACAGTTATTATATTATTGAGATTATTTTATAGGTGGATACTTATGAGAAAATTATTAAAAATATACGATTTTAAAATATTTATTTATTTGGCATTTATTTGCTTTCAAACCAAAATGTTTTATCATTATGGATGATTCATAGTAATGTTTGGAGAACGCTTCGATATGCGGCAGATCTTCACGGTTTCTGACCTATCAGTTAGTCAGTAGTATACTGGACTACTGAAGCGTTGACGGGTAACAGAGAATTATGGTTCTGTTCCGGAGAAGGAGCCTGAGAAACAGCTACTATATCTAAGGAACGCAGCAGGCGCG…	Eukaryota;TSAR;Rhizaria;Radiolaria;Polycystinea;Nassellaria;Sphaerozoidae;Sphaerozoum;Sphaerozoum_armatum;	0.786623	0	0	0	0	0	0	0	0	0	0	0	0	0	0	0	0	0	0	0	0	0	0	0	0	0	0	0	0	0	0	0	0	0	0	0	0	0	0	0	0	0	0	0	0	0	0
coll_620	TCATACGCTTGTCTTAAAGATTAAGCCATGCATGTTTAAATGCTTTGTTTTATTTTAACATTAGATTGCAAATGGCTCATTATAACAGTTATTATATTATTGAGATTATTTTATAGGTGGATACTTATGAGAAAATTATTAAAAATATACGATTTTAAAATATTTATTTATTTGGCATTTATTTGCTTTCAAACCAAAATGTTTTATCATTATGGATGATTCATAGTAATGTTTGGAGAACGCTTCGATATGCGGCAGATCTTCACGGTTTCTGACCTATCAGTTAGTCAGTAGTATACTGGACTACTGAAGCGTTGACGGGTAACAGAGAATTAGGGTTCTGTTCCGGAGAAGGAGCCTGAGAAACAGCTACTATATCTAAGGAACGCAGCAGGCGCG…	Eukaryota;TSAR;Rhizaria;Radiolaria;Polycystinea;Nassellaria;Sphaerozoidae;Sphaerozoum;Sphaerozoum_punctatum;	0.983467	0	0	0	0	0	0	0	0	0	0	0	0	0	0	0	0	0	0	0	0	0	0	0	0	0	0	0	0	0	0	0	0	0	0	0	0	0	0	0	0	0	0	0	0	0	0
coll_005	TCATACACTTGTCTTAAAGATTAAGCCATGCATGTCTAAATGCTTTGTTTATGTAACATTAGATTGCGGACGGCTCATTATTACAGTTATTGTATTTTTGAGATTACTTTATAGGTGGATACTTGTGGTAATTCTAGAGCTAATACATGTCACTAAAAATATATTCTTTTATATATTGAGCATTTATTTGCTATCAAACCAAAATGCTTCTGCATTGTGGATGATCCATAGTAATGTTTGGAGAACGCTTTAATACGTGACAAATCATTCAAGTTTCTGACCTATCAGTTAGTCAGTAGTGTATTGGACTACTGAGGCATTGACGGGTAACAGAGAATTAGGGTTCTGTTCCGGAGAGGGAGCCTGAGAAACAGCTACTACATCTAAGGAAGGCAGCAG…	Eukaryota;TSAR;Rhizaria;Radiolaria;Polycystinea;Nassellaria;Sphaerozoidae;Sphaerozoum;Sphaerozoum_strigulosum;	0.995257	0	0	0	0	0	0	0	0	0	0	0	0	0	0	0	0	0	0	0	0	0	0	0	0	0	0	0	0	0	0	0	0	0	0	0	0	0	0	0	0	0	0	0	0	0	0
coll_011	TCATATCCTTGTCTTAAAGATTAAGCCATGCATGTCTCAGTTCTTCGATTGGTACACAATAGATTGCGAATGATTTAGTATAACAGTTTCTATATATTTGAATAATTTTTCTGTGGATAACTGCGGGAATTTTTCAGCTAATACATGATACTATGTATAAATATATATTTGATATGTATATGGCTGTTATTTTTTATCAAATTAAAATTCATACACATTGTTGAGGATTTTGAATTATTACTTACAGATTGCTGTACAAGTGGCAATTCATTTAAGTTTCTGACCTATCAGTTAATTAGTTGCGTCTTGTTCAATTGAGGCATTAACGGGTAACAGAGAATTAGGGTTCTGTTCCGGAGAGGGAGTCTGAGAAATAGCTGCCACATCTAAGGAAGGCAG…	Eukaryota;TSAR;Rhizaria;Radiolaria;Polycystinea;Nassellaria;Collosphaeridae;Siphonosphaera;Siphonosphaera_abyssi;	0.999906	0	1	0	0	0	0	0	0	0	0	0	0	0	0	2	2	0	0	0	0	0	0	0	0	0	0	0	1	0	0	1	0	0	0	0	0	0	0	0	0	0	0	0	0	0	0
coll_013	TCATACACTTGTCTTAAAGATTAAGCCATGCATGTCTAAATGCTTTGTTATTTTAACATTAGATTGCGGACGGCTCATTATAACAGTTATTGTATTATTGAGATTACCTTTTAGGTGGATACCCGTGGTAATTCTAGAGCTAATACATGTCACTAAAAATATATATTCTTTTATATATTGAGCATTTATTTGTCATCAAACCAAAATGCTTTAGCATTGTGGATGATTCATAGTAATGTTTGGAGAACGCTTTAAATAGTCGACATATCATTCAAGTTTCTGACCTATCAGTTAGTCAGTAGTGTATTGGACTACTGAGGCGTTGACGGGTAACAGAGAATTAGGGTTCTGTTCCGGAGAGGGAGCCTGAGAAACAGCTACTACATCTAAGGAAGGCAG…	Eukaryota;TSAR;Rhizaria;Radiolaria;Polycystinea;Nassellaria;Sphaerozoidae;Collozoum;Collozoum_inerme;	0.996788	0	0	0	0	0	0	0	0	0	0	0	0	0	0	0	0	0	0	0	0	0	0	0	0	0	0	0	0	0	0	0	0	0	0	0	0	0	0	0	0	0	0	0	0	0	0
coll_016	TCATACACTTGTCTTAAAGATTAAGCCATGCATGTCTAAATGATTTGTTTTTTCTTAACATTAGATTGCAGACGGCTCATTATAACAGTTATTGTATTATTGACGTTAAATTTTAGGTGGATACCTGTAGTAATTCTAGAGCTAATACATGCCACACAAAATTTACATTTGCGTATATTATTAAGGTATTATTTTTTTTCAAATTAAAATGTTTCGGCAGTATGGATGATTCATAGTAATGGTTTTAGAACGCGATTGAGTACGCGCCCTGTTATGTAAGTTTCTGACCTATCAGTTAGTCAGTAGTGTATTGGACTACTGAGGCGTTGACGGGTAACAGAGAATTAGGGTTCTGTTCCGGAGAGGGAGCCTGAGAAACAGCTACTACATCTAAGGAAG…	Eukaryota;TSAR;Rhizaria;Radiolaria;Polycystinea;Nassellaria;Sphaerozoidae;Collozoum;Collozoum_pelagicum;	1	0	0	0	0	0	0	0	0	0	0	0	0	0	0	0	0	0	0	0	0	0	0	0	0	0	0	0	0	0	0	0	0	0	0	0	0	0	0	0	0	0	0	0	0	0	0
coll_032	TCATACACTTGTCTTAAAGATTAAGCCATGCATGTCTAAATGCTTTGTTATTTTAACATTAGATTGCGGACGGCTCATTATAACAGTTATTGTATTATTGAGATTACTTTATAGGTGGATACCCGTGGTAATTCTAGAGCTAATACATGTCACTAAAAATATATTCTTTTATATATTGAGCATTTATTTGTCATCAAACCAAAATGCTTTAGCATTGTGGATGATTCATAGTAATGTTTGGAGAACGCTTTAAATAGTCGACATATCATACAAGTTTCTGACCTATCAGTTAGTCAGTAGTGTATTGGACTACTGAGGCGTTGACGGGTAACAGAGAATTAGGGTTCTGTTCCGGAGAGGGAGCCTGAGAAACAGCTACTACATCTAAGGAAGGCAGCA…	Eukaryota;TSAR;Rhizaria;Radiolaria;Polycystinea;Nassellaria;Sphaerozoidae;Collozoum;Collozoum_inerme;	0.997458	0	0	0	0	0	0	0	0	0	0	0	0	0	0	0	0	0	0	0	0	0	0	0	0	0	0	0	0	0	0	0	0	0	0	0	0	0	0	0	0	0	0	0	0	0	0
coll_034	TCATACACTTGTCTTAAAGATTAAGCCATGCATGTCTAAATGCTTTGTTTATGTAACATTAGATTGCGGACGGCTCATTATTACAGTTATTGTATTTTTGAGATTACTTTATAGGTGGATACCTGTGGTAATTCTAGAGCTAATACATGTCACTAAAAATATATTCTTTTATATATTGAGCATTTATTTGCTATCAAACCAAAATGCTTCTGCATTGTGGATGATCCATAGTAATGTTTGGAGAACGCTTTAATACGTGACAAATCATTCAAGTTTCTGACCTATCAGTTAGTCAGTAGTGTATTGGACTACTGAGGCATTGACGGGTAACAGAGAATTAGGGTTCTGTTCCGGAGAGGGAGCCTGAGAAACAGCTACTACATCTAAGGAAGGCAGCAG…	Eukaryota;TSAR;Rhizaria;Radiolaria;Polycystinea;Nassellaria;Sphaerozoidae;Sphaerozoum;Sphaerozoum_strigulosum;	0.996875	0	0	0	0	0	0	0	0	0	0	0	0	0	0	0	0	0	0	0	0	0	0	0	0	0	0	0	0	0	0	0	0	0	0	0	0	0	0	0	0	0	0	0	0	0	0
coll_041	TCATACACTTGTCTTAAAGATTAAGCCATGCATGTCTAAATGCTTTGTTTATGTAACATTAGATTGCGGACGGCTCATTATTACAGTTATTGTATTTTTGAGATTACTTTATAGGTGGATACCTGTGGTAATTCTAGAGCTAATACATGTCACTAAAAATATATTCTTTTATATATTGAGCATTTATTTGTTATCAAACCAAAATGCTTCTGCATTGTGGATGATCCATAGTAATGTTTGGAGAACGCTTTAATACGTGACAAATCATTCAAGTTTCTGACCTATCAGTTAGTCAGTAGTGTATTGGACTACTGAGGCATTGACGGGTAACAGAGAATTAGGGTTCTGTTCCGGAGAAGGAGCCTGAGAAACAGCTACTACATCTAAGGAAGGCAGCAG…	Eukaryota;TSAR;Rhizaria;Radiolaria;Polycystinea;Nassellaria;Sphaerozoidae;Sphaerozoum;Sphaerozoum_strigulosum;	0.985074	0	0	0	0	0	0	0	0	0	0	0	0	0	0	0	0	0	0	0	0	0	0	0	0	0	0	0	0	0	0	0	0	0	0	0	0	0	0	0	0	0	0	0	0	0	0
coll_073	TCATATCCTTGTCTTAAAGATTAAGCCATGCATGTCTCAGTTCTTCGATTGGTACACAATAGATTGCGAATGATTTAGTATAACAGTTTCTATATATTTGAATAATTTTTCTGTGGATAACTGCGGGAATTTTTCAGCTAATACATGATACTATGTATAAATATATATTTGATATGTATATGGCTGTTATTTTTTATCAAATTAAAATTCATACACATTGTTGAGGATTTTGAATTATTACTTACAGATTGCTGTACAAGTGGCAATTCATTTAAGTTTCTGACCTATCAGTTAATTAGTTGCGTCTTGTTCAATTGAGGCATTAACGGGTAACAGAGAATTAGGGTTCTGTTCCGGAGAGGGAGTCTGAGAAATAGCTGCCACATCTAAGGAAGGCAG…	Eukaryota;TSAR;Rhizaria;Radiolaria;Polycystinea;Nassellaria;Collosphaeridae;Siphonosphaera;Siphonosphaera_abyssi;	0.999911	0	0	0	0	0	0	0	0	0	0	0	0	0	0	0	0	0	0	0	0	0	0	0	0	0	0	0	0	0	0	0	0	0	0	0	0	0	0	0	0	0	0	0	0	0	0
coll_119	TCATACACTTGTCTTAAAGATTAAGCCATGCATGTCTAAATGATTTGTTGTTTTTAACATTAGATTGCAAAGGGCTCATTATAACAGTTGTGATAAATTTGAGGTTATTTTATAGGTGGATACTTATGATAAACTTATGAAAAATACAGTTAATTAAAATATTTTTTTATTTGGCATTTTTTACAAATCAAACCAAAATGTTTTATCATTGTGGATGATTCATAGTAATGTTTGGAGAACGCTTTGATATGCGTCATATCTTCACGGTTTCTGACCTATCAGTTAGTCAGTAATGTATTGGACTACTGAAGCGTTGACGGGTAACAGAGAATTAGGGTTCTGTTCCGGAGAGGGAGCCTGAGAAACAGCTACTACATCTAAGGAAGGCAGCAGGCGCGT…	Eukaryota;TSAR;Rhizaria;Radiolaria;Polycystinea;Nassellaria;Sphaerozoidae;Sphaerozoum;Sphaerozoum_trigenimum;	1	0	0	0	0	0	0	0	0	0	0	0	0	0	0	0	0	0	0	0	0	0	0	0	0	0	0	0	0	0	0	0	0	0	0	0	0	0	0	0	0	0	0	0	0	0	0
coll_129	TCATACACTTGTCTTAAAGATTAAGCCATGCATGTCTAAATGCTTTGTTTTTGTAACATTAGATTGCGGACGGCTCATTATAACAGTTATTGTATTATTGAGATTACTTTATAGGTGGATACCTGTGGTAATTCTAGAGCTAATACATGTCACTAAAAATATATTCTTTTATATATTGAGCATTTATTTGTTATCAAACCAAAATGCTTCTGCATTGTGGATGATCCATAGTAATGTTTGGAGAACGCTTTAATACGTGACAAATCATTCAAGTTTCTGACCTATCAGTTAGTCAGTAGTGTATTGGACTACTGAGGCATTGACGGGTAACAGAGAATTAGGGTTCTGTTCCGGAGAGGGAGCCTGAGAAACAGCTACTACATCTAAGGAAGGCAGCAG…	Eukaryota;TSAR;Rhizaria;Radiolaria;Polycystinea;Nassellaria;Sphaerozoidae;Sphaerozoum	0.981074	0	0	0	0	0	0	0	0	0	0	0	0	0	0	0	0	0	0	0	0	0	0	0	0	0	0	0	0	0	0	0	0	0	0	0	0	0	0	0	0	0	0	0	0	0	0
coll_167	TCATATCCTTGTCTTAAAGATTAAGCCATGCATGTCTCAGTTCTTCGATTGGTACACAATAGATTGCGAATGATTTAGTATAACAGTTTCTATATATTTGAATAATTTTTCTGTGGATAACTGCGGGAATTTTTCAGCTAATACATGATACTATGTATAAATATATATTTGATATGTATATGGCTGTTATTTTTTATCAAATTAAAATTCATACACATTGTTGAGGATTTTGAATTATTACTTACAGATTGCTGTACAAGTGGCAATTCATTTAAGTTTCTGACCTATCAGTTAATTAGTTGCGTCTTGTTCAATTGAGGCATTAACGGGTAACAGAGAATTAGGGTTCTGTTCCGGAGAGGGAGTCTGAGAAATAGCTGCCACATCTAAGGAAGGCAG…	Eukaryota;TSAR;Rhizaria;Radiolaria;Polycystinea;Nassellaria;Collosphaeridae;Siphonosphaera;Siphonosphaera_abyssi;	0.999898	0	0	0	0	0	0	0	0	0	0	0	0	0	0	0	0	0	0	0	0	0	0	0	0	0	0	0	0	0	0	0	0	0	0	0	0	0	0	0	0	0	0	0	0	0	0
coll_184	TCATACACTTACTTTAAAGATTAAGCCATGCATGTCTTAATGCTTTGTTTTTGTAACATTAGATTGCGGACGGCTCATTAGAACAGTTTTTATTTAATTGAGTTTATTTTTTAGGTGGATACCCGTGGTAATTCTAGAGCTAATACATGTCATAAAAATTGTATACTTTTTTATATGATTTATATTTGTTATGTTTTTGAACAATCCAAAAATGTGTTTCGGCATAATGGTGGATGATTCCTAATTATCAATTTTGTATCGCATTTTAACATTGCGACTAATCATTTTTGAATCTGACCTATCAGTTAGTACGTACTGTATTGGACTACTGAGGCGTTGACGGGTAACAGAGAATTAGGGTTCTGTTCCGGAGAGGGAGCCTGAGAAATAGCTACTACA…	Eukaryota;TSAR;Rhizaria;Radiolaria;Polycystinea;Nassellaria;Sphaerozoidae;Collozoum;Collozoum_pelagicum;	0.776026	0	0	0	0	0	0	0	0	0	0	0	0	0	0	0	0	0	0	0	0	0	0	0	0	0	0	0	0	0	0	0	0	0	0	0	0	0	0	0	0	0	0	0	0	0	0
coll_191	TCATATCCTTGTCTTAAAGATTAAGCCATGCATGTCTCAGTTCTTCGATTGGTACACAATAGATTGCGAATGATTTAGTATAACAGTTTCTATATATTTGAATAATTTTTCTGTGGATAACTGCGGGAATTTTTCAGCTAATACATGATACTATGTATAAATATATATTTGATATGTATATGGCTGTTATTTTTTATCAAATTAAAATTCATACACATTGTTGAGGATTTTGAATTATTACTTACAGATTGCTGTACAAGTGGCAATTCATTTAAGTTTCTGACCTATCAGTTAATTAGTTGCGTCTTGTTCAATTGAGGCATTAACGGGTAACAGAGAATTAGGGTTCTGTTCCGGAGAGGGAGTCTGAGAAATAGCTGCCACATCTAAGGAAGGCAG…	Eukaryota;TSAR;Rhizaria;Radiolaria;Polycystinea;Nassellaria;Collosphaeridae;Siphonosphaera;Siphonosphaera_abyssi;	0.999898	0	0	0	0	0	0	0	0	0	0	0	0	0	0	0	0	0	0	0	0	0	0	0	0	0	0	0	0	0	0	0	0	0	0	0	0	0	0	0	0	0	0	0	0	0	0
coll_193	TCATATCCTTGTCTTAAAGATTAAGCCATGCATGTCTTAGTTCTTCGATTGGTACACAATAGATTGCGAATGATTTAGTATAACAGTTTCTATATATTTGAATAATTTTTCTGTGGATAACTGCGGGAATTTTTCAGCTAATACATGATACTATGTATAAATATATATTTGATATGTATATGGCTGTTATTTTTTATCAAATTAAAATTCATACACATTGTTGAGGATTTTGAATTATTACTTACAGATTGCTGTACAAGTGGCAATTCATTTAAGTTTCTGACCTATCAGTTAATTAGTTGCGTCTTGTTCAATTGAGGCATTAACGGGTAACAGAGAATTAGGGTTCTGTTCCGGAGAGGGAGTCTGAGAAATAGCTGCCACATCTAAGGAAGGCAG…	Eukaryota;TSAR;Rhizaria;Radiolaria;Polycystinea;Nassellaria;Collosphaeridae;Siphonosphaera;Siphonosphaera_abyssi;	0.999933	0	0	0	0	0	0	0	0	0	0	0	0	0	0	0	0	0	0	0	0	0	0	0	0	0	0	0	0	0	0	0	0	0	0	0	0	0	0	0	0	0	0	0	0	0	0
coll_213	TCATATACTTTTCTTAAAGATTAAGCCATGTATGTCTCAGTTCTTTGATTGGTAAACAATAGATTGCGAATGGTTCAGTATAACAGTTACGATATGATTGAAATTTATTTTATGTGGATTACTGTGGGAAATCTTCAGCTAATACTTGATACACAGTATATATAAATAAAGAAAGGATATGTATATAGCTGTTATTTATTATTAAATTATAATGTTCCTACATTATTGTGGATTCTTAATAATTACGTACAGATTACTTTACAAGTAGCAATTCATTTAAGTTTCTGACCTATCAGTTAATTGGTTGCATCTTGAGCAATTGAGGCATTAACGGGTAACAGGGAATTAGAGTTCTATTCCGGAGAGGGAGTCTGAGATATAGCTACCACATCTAAGGAA…	Eukaryota;TSAR;Rhizaria;Radiolaria;Polycystinea;Nassellaria;Collosphaeridae;Collosphaera;Collosphaera_tuberosa;	1	0	0	0	0	0	0	0	2	0	0	0	2	2	1	3	2	0	1	1	0	0	1	2	0	0	0	1	1	2	0	3	0	2	0	1	0	0	0	0	0	0	0	3	0	0	0
coll_217	TCATACACTTGTCTTAAAGATTAAGCCATGCATGTCTAAATGCTTTGTTTATGTAACATTAGATTGCGGACGGCTCATTATTACAGTTATTGTATTTTTGAGATTACTTTATAGGTGGATACTTGTGGTAATTCTAGAGCTAATACATGTCACTAAAAATATATTCTTTTATATATTGAGCATTTATTTGCTATCAAACCAAAATGCTTCTGCATTGTGGATGATCCATAGTAATGTTTGGAGAACGCTTTAATACGTGACAAATCATTCAAGTTTCTGACCTATCAGTTAGTCAGTAGTGTATTGGACTACTGAGGCATTGACGGGTAACAGAGAATTAGGGTTCTGTTCCGGAGAGGGAGCCTGAGAAACAGCTACTACATCTAAGGAAGGCAGCAG…	Eukaryota;TSAR;Rhizaria;Radiolaria;Polycystinea;Nassellaria;Sphaerozoidae;Sphaerozoum	0.990286	0	0	0	0	0	0	0	0	0	0	0	0	0	0	0	0	0	0	0	0	0	0	0	0	0	0	0	0	0	0	0	0	0	0	0	0	0	0	0	0	0	0	0	0	0	0
coll_218	TCATACACTTGTCTTAAAGATTAAGCCATGCATGTCTAAATGCTTTGTTTTTGTAACATTAGATTGCGGACGGCTCATTATAACAGTTATTGTATTATTGAGATTACTTTATAGGTGGATACCTGTGGTAATTCTAGAGCTAATACATGTCACTAAAAATATATTCTTTTATATATTGAGCATTTATTTGTTATCAAACCAAAATGCTTCTGCATTGTGGATGATCCATAGTAATGTTTGGAGAACGCTTTAATACGTGACAAATCATTCAAGTTTCTGACCTATCAGTTAGTCAGTAGTGTATTGGACTACTGAGGCATTGACGGGTAACAGAGAATTAGGGTTCTGTTCCGGAGAGGGAGCCTGAGAAACAGCTACTACATCTAAGGAAGGCAGCAG…	Eukaryota;TSAR;Rhizaria;Radiolaria;Polycystinea;Nassellaria;Sphaerozoidae;Sphaerozoum;Sphaerozoum_strigulosum;	0.779469	0	0	0	0	0	0	0	0	0	0	0	0	0	0	0	0	0	0	0	0	0	0	0	0	0	0	0	0	0	0	0	0	0	0	0	0	0	0	0	0	0	0	0	0	0	0
coll_221	TCATATCCTTGTCTTAAAGATTAAGCCATGCATGTCTTAGTTCTTCGATTGGTACACAATAGATTGCGAATGATTTAGTATAACAGTTTCTATATATTTGAATAATTTTTCTGTGGATAACTGCGGGAATTTTTCAGCTAATACATGATACTATGTATAAATATATATTTGATATGTATATGGCTGTTATTTTTTATCAAATTAAAATTCATACACATTGTTGAGGATTTTGAATTATTACTTACAGATTGCTGTACAAGTGGCAATTCATTTAAGTTTCTGACCTATCAGTTAATTAGTTGCGTCTTGTTCAATTGAGGCATTAACGGGTAACAGAGAATTAGGGTTCTGTTCCGGAGAGGGAGTCTGAGAAATAGCTGCCACATCTAAGGAAGGCAG…	Eukaryota;TSAR;Rhizaria;Radiolaria;Polycystinea;Nassellaria;Collosphaeridae;Siphonosphaera;Siphonosphaera_abyssi;	0.999926	0	0	0	0	0	0	0	0	0	0	0	0	0	0	0	0	0	0	0	0	0	0	0	1	0	0	0	0	0	0	0	0	0	0	0	0	0	0	0	0	0	0	0	0	0	0
coll_252	TCATACACTTGTCTTAAAGATTAAGCCATGCATGTCTAAATGCTTTGTTTATGTAACATTAGATTGCGGACGGCTCATTATTACAGTTATTGTATTTTTGAGATTACTTTATAGGTGGATAATTGTGGTAATTCTAGAGCTAATACATGTCACTAAAAATATATTCTTTTATATATTGAGCATTTATTTGCTATCAAACCAAAATGCTTCTGCATTGTGGATGATCCATAGTAATGTTTGGAGAACGCTTTAATACGTGACAAATCATTCAAGTTTCTGACCTATCAGTTAGTCAGTAGTGTATTGGACTACTGAGGCATTGACGGGTAACAGAGAATTAGGGTTCTGTTCCGGAGAGGGAGCCTGAGAAACAGCTACTACATCTAAGGAAGGCAGCAG…	Eukaryota;TSAR;Rhizaria;Radiolaria;Polycystinea;Nassellaria;Sphaerozoidae;Sphaerozoum;Sphaerozoum_strigulosum;	0.995436	0	0	0	0	0	0	0	0	0	0	0	0	0	0	0	0	0	0	0	0	0	0	0	0	0	0	0	0	0	0	0	0	0	0	0	0	0	0	0	0	0	0	0	0	0	0
coll_257	TCATATCCTTGTCTTAAAGATTAAGCCATGCATGTCTCAGTTCTTCGATTGGTACACAATAGATTGCGAATGATTTAGTATAACAGTTTCTATATATTTGAATAATTTTTCTGTGGATAACTGCGGGAATTTTTCAGCTAATACATGATACTATGTATAAATATATATTTGATATGTATATGGCTGTTATTTTTTATCAAATTAAAATTCATACACATTGTTGAGGATTTTGAATTATTACTTACAGATTGCTGTACAAGTGGCAATTCATTTAAGTTTCTGACCTATCAGTTAATTAGTTGCGTCTTGTTCAATTGAGGCATTAACGGGTAACAGAGAATTAGGGTTCTGTTCCGGAGAGGGAGTCTGAGAAATAGCTGCCACATCTAAGGAAGGCAG…	Eukaryota;TSAR;Rhizaria;Radiolaria;Polycystinea;Nassellaria;Collosphaeridae;Siphonosphaera;Siphonosphaera_abyssi;	0.999898	0	0	0	0	0	0	0	0	0	0	0	0	0	0	0	0	0	0	0	0	0	0	0	0	0	0	0	0	0	0	0	0	0	0	0	0	0	0	0	0	0	0	0	0	0	0
coll_270	TCATATCCTTGTCTTAAAGATTAAGCCATGCATGTCTCAGTTCTTCGATTGGTACACAATAGATTGCGAATGATTTAGTATAACAGTTTCTATATATTTGAATAATTTTTCTGTGGATAACTGCGGGAATTTTTCAGCTAATACATGATACTATGTATAAATATATATTTGATATGTATATGGCTGTTATTTTTTATCAAATTAAAATTCATACACATTGTTGAGGATTTTGAATTATTACTTACAGATTGCTGTACAAGTGGCAATTCATTTAAGTTTCTGACCTATCAGTTAATTAGTTGCGTCTTGTTCAATTGAGGCATTAACGGGTAACAGAGAATTAGGGTTCTGTTCCGGAGAGGGAGTCTGAGAAATAGCTGCCACATCTAAGGAAGGCAG…	Eukaryota;TSAR;Rhizaria;Radiolaria;Polycystinea;Nassellaria;Collosphaeridae;Siphonosphaera;Siphonosphaera_abyssi;	0.999897	0	0	0	0	0	0	0	0	0	0	0	0	0	0	0	0	0	0	0	0	0	0	0	0	0	0	0	0	0	0	0	0	0	0	0	0	0	0	0	0	0	0	0	0	0	0
coll_256	TCATATACTTGTCTTAAAGATTAAGCCATGTATGTCTAAATGCTTTGTATATGTAACATGAGATTGCGGACGGCTCATTATAACAGTTATTGTTTTATTGATTTTATTTTTTAGGTGGATACCCGTTGTAATTCTAGTGCTAATACATGTCATAAAAATTGTATATTTTTATATTATTGAATTATTATATAATCAAAATGTTTCGGCATAATTGTGGATGATTTTTAATAATTAATTTTTAACGCATTTTGACATGCGACTTATCATTTTAGCATCTGACCTATCAGTTATTTAGCAGTGTATTGGACTACTGAGGCATTGACGGGTAACAGAGAATTAGGGTTCTGTTCCGGAGAGGAAGCCTGCGATACAGCTTCTACTTCTAAGGAAGGCAGCAGG…	Eukaryota;TSAR;Rhizaria;Radiolaria;Polycystinea;Nassellaria;Sphaerozoidae	0.995123	0	0	0	0	0	0	0	0	0	0	0	0	0	0	0	0	0	0	0	0	0	0	0	0	0	0	0	0	0	0	0	0	0	0	0	0	0	0	0	0	0	0	0	0	0	0
coll_323	TCATATACTTTTCTTAAAGATTAAGCCATGTATGTCTCAGTTCTTTGATTGGTAAACAATAGATTGCGAATGGTTCAGTATAACAGTTACGATATGATTGAAATTTATTTTATGTGGATTACTGTGGGAAATCTTCAGCTAATACTTGATACACAGTATATATAAATAAAGAAAGGATATGTATATAGCTGTTATTTATTATTAAATTATAATGTTCCTACATTATTGTGGATTCTTAATAATTACGTACAGATTACTTTACAAGTAGCAATTCATTTAAGTTTCTGACCTATCAGTTAATTGGTTGCATCTTGAGCAATTGAGGCATTAACGGGTAACAGGGAATTAGAGTTCTATTCCGGAGAGGGAGTCTGAGATATAGCTACCACATCTAAGGAA…	Eukaryota;TSAR;Rhizaria;Radiolaria;Polycystinea;Nassellaria;Collosphaeridae;Collosphaera;Collosphaera_tuberosa;	1	0	0	0	0	0	0	0	0	2	0	2	2	0	1	6	0	0	0	2	0	0	1	1	0	0	0	1	0	1	1	0	0	0	0	0	0	0	0	0	0	0	0	0	0	0	13
coll_360	TCATATCCTTGTCTTAAAGATTAAGCCATGCATGTCTCAGTTCTTCGATTGGTACACAATAGATTGCGAATGATTTAGTATAACAGTTTCTATATATTTGAATAATTTTTCTGTGGATAACTGCGGGAATTTTTCAGCTAATACATGATACTATGTATAAATATATATTTGATATGTATATGGCTGTTATTTTTTATCAAATTAAAATTCATACACATTGTTGAGGATTTTGAATTATTACTTACAGATTGCTGTACAAGTGGCAATTCATTTAAGTTTCTGACCTATCAGTTAATTAGTTGCGTCTTGTTCAATTGAGGCATTAACGGGTAACAGAGAATTAGGGTTCTGTTCCGGAGAGGGAGTCTGAGAAATAGCTGCCACATCTAAGGAAGGCAG…	Eukaryota;TSAR;Rhizaria;Radiolaria;Polycystinea;Nassellaria;Collosphaeridae;Siphonosphaera;Siphonosphaera_abyssi;	0.999902	0	0	0	0	0	0	0	0	0	0	0	0	0	0	0	0	0	0	0	0	0	0	0	0	0	0	0	0	0	0	0	0	0	0	0	0	0	0	0	0	0	0	0	0	0	0
coll_365	TCATATCCTTGTCTTAAAGATTAAGCCATGCATGTCTCAGTTCTTCGATTGGTACACAATAGATTGCGAATGATTTAGTATAACAGTTTCTATATATTTGAATAATTTTTCTGTGGATAACTGCGGGAATTTTTCAGCTAATACATGATACTATGTATAAATATATATTTGATATGTATATGGCTGTTATTTTTTATCAAATTAAAATTCATACACATTGTTGAGGATTTTGAATTATTACTTACAGATTGCTGTACAAGTGGCAATTCATTTAAATTTCTGACCTATCAGTTAATTAGTTGCGTCTTGTTCAATTGAGGCATTAACGGGTAACAGAGAATTAGGGTTCTGTTCCGGAGAGGGAGTCTGAGAAATAGCTGCCACATCTAAGGAAGGCAG…	Eukaryota;TSAR;Rhizaria;Radiolaria;Polycystinea;Nassellaria;Collosphaeridae;Siphonosphaera;Siphonosphaera_abyssi;	0.999883	0	0	0	0	0	0	0	0	0	0	0	0	0	0	0	0	0	0	0	0	0	0	0	0	0	0	0	0	0	0	0	0	0	0	0	0	0	0	0	0	0	0	0	0	0	0
coll_383	TCATACACTTGTCTTAAAGATTAAGCCATGCATGTCTAAATGCTTTGTTTATATAACATTAGATTGCAGACGGCTCATTATAACAGTTATTGTATTATTGAGATTACTTTGTAGGTGGATACCCGTGGTAATTCTAGAGCTAATACATGCCACTAATGGTATATTTTTTATATATTGAGCATTTATTTGTTATCAAACCAAAATGTTTCAGCATTATGGATGATTCATAGTAATGTTTGGAGAACGCTTTAATACGTGACAAATCATTCAAGTTTCTGACCTATCAGTTAGTAAGTAGTGTATTGGACTACTGAGGCATTGACGGGTAACAGAGAATTAGGGTTCTGTTCCGGAGAGGGAGCCTGAGAAACAGCTACTACATCTAAGGAAGGCAGCAGG…	Eukaryota;TSAR;Rhizaria;Radiolaria;Polycystinea;Nassellaria;Sphaerozoidae;Collozoum;Collozoum_pelagicum;	0.777867	0	0	0	0	0	0	0	0	0	0	0	0	0	0	0	0	0	0	0	0	0	0	0	0	0	0	0	0	0	0	0	0	0	0	0	0	0	0	0	0	0	0	0	0	0	0
coll_028	TCATACACTTGTCTTAAAGATTAAGCCATGCATGTCTAAATGCTTTGTTATTATAACATTAGATTGCAGACGGCTCATTATAACAGTTATTGTATTATTGAGATTATTTTATAGGTGGATACCTGTGGAAATTCTAGAGCTAATACATGTCACTAAAAATATATTCTTTGATATACTTACCATTTATTTGTTATCAAACCAAAATGCTTCAGCATTCTGGATGAATCATAGTAATGTTTGGAGAACGCTTTCATACGTGACAAATCATTCAAGTTTCTGACCTATCAGTTAGTCAGTAGTGTATTGGACTACTGAGGCGTTGACGGGTAACAGAGAATTAGGGTTCTGTTCCGGAGAGGGAGCCTGAGAAACAGCTACTACATCTAAGGAAGGCAGCAG…	Eukaryota;TSAR;Rhizaria;Radiolaria;Polycystinea;Nassellaria;Sphaerozoidae;Collozoum;Collozoum_amoeboides;	0.972863	0	0	0	0	0	0	0	0	0	0	0	0	0	0	0	0	0	0	0	0	0	0	0	0	0	0	0	0	0	0	0	0	0	0	0	0	0	0	0	0	0	0	0	0	0	0
coll_225	TCATACACTTACTTTAAAGATTAAGCCATGCATGTCTTAATGCTTTGTTTTTGTAACATTAGATTGCGGACGGCTCATTATAACAGTTATTGGATAATTGATCTTACTTTTTAGGTGGATACCCGTGGTAATTCTAGAGCTAATACATGTCATCAAAATGGTATATTTTTGAATATCATTGTTCTTTTTTATTTTTCGTAAAATCAAAATGTTTCGGCATAATGGTGGATGATTCCTAATTATCAATTTTGTATCGCATTTTAACATTGCGACTAATCATTTTCGCAACTGACTTATCAGTTGGTAGGTACTGTATTGGACTACTAAGGCGTTGACGGGTAACAGAGAATTAGGGTTCTGTTCCGGAGAGGGAGCCTGAGAAATAGCTACTACATCTAA…	Eukaryota;TSAR;Rhizaria;Radiolaria;Polycystinea;Nassellaria;Sphaerozoidae;Collozoum;Collozoum_pelagicum;	0.969863	0	0	0	0	0	0	0	0	0	0	0	0	0	0	0	0	0	0	0	0	0	0	0	0	0	0	0	0	0	0	0	0	0	0	0	0	0	0	0	0	0	0	0	0	0	0
coll_519	TCATATACTTTTCTTAAAGATTAAGCCATGTATGTCTCAGTTCTTTGATTGGTAAACAATAGATTGCGAATGGTTCAGTATAACAGTTACGATATGATTGAAATTTATTTTATGTGGATTACTGTGGGAAATCTTCAGCTAATACTTGATACACAGTATATATAAATAAAGAAAGGATATGTATATAGCTGTTATTTATTATTAAATTATAATGTTCCTACATTATTGTGGATTCTTAATAATTACGTACAGATTACTTTACAAGTAGCAATTCATTTAAGTTTCTGACCTATCAGTTAATTGGTTGCATCTTGAGCAATTGAGGCATTAACGGGTAACAGGGAATTAGAGTTCTATTCCGGAGAGGGAGTCTGAGATATAGCTACCACATCTAAGGAA…	Eukaryota;TSAR;Rhizaria;Radiolaria;Polycystinea;Nassellaria;Collosphaeridae;Collosphaera;Collosphaera_tuberosa;	1	0	0	0	0	0	0	0	0	0	0	1	1	2	2	2	0	1	0	1	2	0	0	2	1	2	1	1	1	4	0	2	0	1	0	2	0	8	0	0	0	0	4	0	1	1	0
coll_538	TCATATACTTTTCTTAAAGATTAAGCCATGTATGTCTCAGTTCTTTGATTGGTAAACAATAGATTGCGAATGGTTCAGTATAACAGTTACGATATGATTGAAATTTATTTTATGTGGATTACTGTGGGAAATCTTCAGCTAATACTTGATACACAGTATATATAAATAAAGAAAGGATATGTATATAGCTGTTATTTATTATTAAATTATAATGTTCCTACATTATTGTGGATTCTTAATAATTACGTACAGATTACTTTACAAGTAGCAATTCATTTAAGTTTCTGACCTATCAGTTAATTGGTTGCATCTTGAGCAATTGAGGCATTAACGGGTAACAGGGAATTAGAGTTCTATTCCGGAGAGGGAGTCTGAGATATAGCTACCACATCTAAGGAA…	Eukaryota;TSAR;Rhizaria;Radiolaria;Polycystinea;Nassellaria;Collosphaeridae;Collosphaera;Collosphaera_tuberosa;	1	0	0	0	0	0	0	0	1	0	0	1	2	1	1	0	0	1	1	0	3	0	1	1	1	0	1	2	0	0	2	3	0	0	0	1	0	1	0	1	0	0	25	0	0	0	0
coll_564	TCATATACTTTTCTTAAAGATTAAGCCATGTATGTCTCAGTTCTTTGATTGGTAAACAATAGATTGCGAATGGTTCAGTATAACAGTTACGATATGATTGAAATTTATTTTATGTGGATTACTGTGGGAAATCTTCAGCTAATACTTGATACACAGTATATATAAATAAAGAAAGGATATGTATATAGCTGTTATTTATTATTAAATTATAATGTTCCTACATTATTGTGGATTCTTAATAATTACGTACAGATTACTTTACAAGTAGCAATTCATTTAAGTTTCTGACCTATCAGTTAATTGGTTGCATCTTGAGCAATTGAGGCATTAACGGGTAACAGGGAATTAGAGTTCTATTCCGGAGAGGGAGTCTGAGATATAGCTACCACATCTAAGGAA…	Eukaryota;TSAR;Rhizaria;Radiolaria;Polycystinea;Nassellaria;Collosphaeridae;Collosphaera;Collosphaera_tuberosa;	1	0	0	0	0	0	0	0	0	0	0	1	1	2	2	0	3	0	2	1	1	1	0	1	2	2	2	1	2	5	0	0	0	0	0	0	0	21	0	0	0	0	0	2	0	3	0
coll_585	TCATATACTTTTCTTAAAGATTAAGCCATGTATGTCTCAGTTCTTTGATTGGTAAACAATAGATTGCGAATGGTTCAGTATAACAGTTACGATATGATTGAAATTTATTTTATGTGGATTACTGTGGGAAATCTTCAGCTACTACTTGATACACAGTATATATAAATAAAGAAAGGATATGTATATAGCTGTTATTTATTATTAAATTATAATGTTCCTACATTATTGTGGATTCTTAATAATTACGTACAGATTACTTTACAAGTAGCAATTCATTTAAGTTTCTGACCTATCAGTTAATTGGTTGCATCTTGAGCAATTGAGGCATTAACGGGTAACAGGGAATTAGAGTTCTATTCCGGAGAGGGAGTCTGAGATATAGCTACCACATCTAAGGAA…	Eukaryota;TSAR;Rhizaria;Radiolaria;Polycystinea;Nassellaria;Collosphaeridae;Collosphaera;Collosphaera_tuberosa;	1	0	0	0	0	0	0	0	1	0	0	2	2	2	2	0	3	4	1	0	0	0	1	0	1	1	1	1	4	2	2	0	0	1	0	1	0	0	0	0	0	0	0	0	0	0	0
coll_703	TCATATACTTTTCTTAAAGATTAAGCCATGTATGTCTCAGTTCTTTGATTGGTAAACAATAGATTGCGAATGGTTCAGTATAACAGTTACGATATGATTGAAATTTATTTTATGTGGATTACTGTGGGAAATCTTCAGCTAATACTTGATACACAGTATATATAAATAAAGAAAGGATATGTATATAGCTGTTATTTATTATTAAATTATAATGTTCCTACATTATTGTGGATTCTTAATAATTACGTACAGATTACTTTACAAGTAGCAATTCATTTAAGTTTCTGACCTATCAGTTAATTGGTTGCATCTTGAGCAATTGAGGCATTAACGGGTAACAGGGAATTAGAGTTCTATTCCGGAGAGGGAGTCTGAGATATAGCTACCACATCTAAGGAA…	Eukaryota;TSAR;Rhizaria;Radiolaria;Polycystinea;Nassellaria;Collosphaeridae;Collosphaera;Collosphaera_tuberosa;	1	0	0	0	0	0	0	0	1	0	0	2	2	1	1	0	0	0	2	2	0	0	0	1	0	1	4	0	4	0	0	0	1	1	0	1	0	1	0	0	0	0	0	0	0	0	0
coll_718	TCATATACTTTTCTTAAAGATTAAGCCATGTATGTCTCAGTTCTTTGATTGGTAAACAATAGATTGCGAATGGTTCAGTATAACAGTTACGATATGATTGAAATTTATTTTATGTGGATTACTGTGGGAAATCTTCAGCTAATACTTGATACACAGTATATATAAATAAAGAAAGGATATGTATATAGCTGTTATTTATTATTAAATTATAATGTTCCTACATTATTGTGGATTCTTAATAATTACGTACAGATTACTTTACAAGTAGCAATTCATTTAAGTTTCTGACCTATCAGTTAATTGGTTGCATCTTGAGCAATTGAGGCATTAACGGGTAACAGGGAATTAGAGTTCTATTCCGGAGAGGGAGTCTGAGATATAGCTACCACATCTAAGGAA…	Eukaryota;TSAR;Rhizaria;Radiolaria;Polycystinea;Nassellaria;Collosphaeridae;Collosphaera;Collosphaera_tuberosa;	1	0	0	0	0	0	0	0	0	1	0	0	1	1	0	1	0	0	3	1	1	1	0	0	2	1	1	1	0	0	3	2	0	0	0	0	0	0	0	1	0	0	0	6	0	2	8
coll_639	TCATACGCTTGTCTTAAAGATTAAGCCATGCATGTTTAAATGCTTTGTTTTATTTTAACATTAGATTGCAAATGGCTCATTATAACAGTTATTATATTATTGAGATTATTTTATAGGTGGATACTTATGAGAAAATTATTAAAAATATACGATTTTAAAATATTTATTTATTTGGCATTTATTTGCTTTCAAACCAAAATGTTTTATCATTATGGATGATTCATAGTAATGTTTGGAGAACGCTTCGATATGCGGCAGATCTTCACGGTTTCTGACCTATCAGTTAGTCAGTAGTATACTGGACTACTGAAGCGTTGACGGGTAACAGAGAATTAGGGTTCTGTTCCGGAGAAGGAGCCTGAGAAACAGCTACTATATCTAAGGAACGCAGCAGGCGCG…	Eukaryota;TSAR;Rhizaria;Radiolaria;Polycystinea;Nassellaria;Sphaerozoidae;Sphaerozoum;Sphaerozoum_armatum;	0.779532	0	0	0	0	0	0	0	0	0	0	0	0	0	0	0	0	0	0	0	0	0	0	0	0	0	0	0	0	0	0	0	0	0	0	0	0	0	0	0	0	0	0	0	0	0	0
coll_266	TCATACACTTACTTTAAAGATTAAGCCATGCATGTCTTAATGCTTTGTTTTTGTAACATTAGATTGCGGACGGCTCATTATAACAGTTTTTATTTAATTGAAATTATTTTTTAGGTGGATACCCGTGGTAATTCTAGAGCTAATACATGTCATAAAAATTGTATACTTTTTTATATGATTTATATTTGTTATGTTTTTGAACAATCAAAAATGCTTTCGGCATAATGGTGGATGATTCCTAATTATCAATTTTGTATCGCATTTTAACATTGCGACTAATCATTTTTGAATCTGACCTATCAGTTAGTACGTACTGTATTGGACTACTGAGGCGTTGACGGGTAACAGAGAATTAGGGTTCTGTTCCGGAGAGGGAGCCTGAGAAATAGCTACTACATC…	Eukaryota;TSAR;Rhizaria;Radiolaria;Polycystinea;Nassellaria;Sphaerozoidae;Collozoum;Collozoum_pelagicum;	0.8561	0	0	0	0	0	0	0	0	0	0	0	0	0	0	0	0	0	0	0	0	0	0	0	0	0	0	0	0	0	0	0	0	0	0	0	0	0	0	0	0	0	0	0	0	0	0
coll_776	TCATACGCTTGTCTTAAAGATTAAGCCATGCATGTTTAAATGCTTTGTTTTATTTTAACATTAGATTGCAAATGGCTCATTATAACAGTTATTATATTATTGAGATTATTTTATAGGTGGATACTTATGAGAAAATTATTAAAAATATACGATTTTAAAATATTTATTTATTTGGCATTTATTTGCTTTCAAACCAAAATGTTTTATCATTATGGATGATTCATAGTAATGTTTGGAGAACGCTTCGATATGCGGCAGATCTTCACGGTTTCTGACCTATCAGTTAGTCAGTAGTATACTGGACTACTGAAGCGTTGACGGGTAACAGAGAATTAGGGTTCTGTTCCGGAGAAGGAGCCTGAGAAACAGCTACTATATCTAAGGAACGCAGCAGGCGCG…	Eukaryota;TSAR;Rhizaria;Radiolaria;Polycystinea;Nassellaria;Sphaerozoidae;Sphaerozoum	0.999943	0	0	0	0	0	0	0	0	0	0	0	0	0	0	0	0	0	0	0	0	0	0	0	0	0	0	0	0	0	0	0	0	0	0	0	0	0	0	0	0	0	0	0	0	0	0
coll_053	TCATACACTTGTCTTAAAGATTAAGCCATGCATGTCTAAATGCTTTGTTATTTTAACATTAGATTGCGGACGGCTCATTATAACAGTTATTGTATTATTGAGATTACCTTTTAGGTGGATACCCGTGGTAATTCTAGAGCTAATACATGTCACTAAAAATATATATTCTTTTATATATTGAGCATTTATTTGTCATCAAACCAAAATGCTTTAGCATTGTGGATGATTCATAGTAATGTTTGGAGAACGCTTTAAATAGTCGACATATCATTCAAGTTTCTGACCTATCAGTTAGTCAGTAGTGTATTGGACTACTGAGGCGTTGACGGGTAACAGAGAATTAGGGTTCTGTTCCGGAGAGGGAGCCTGAGAAACAGCTACTACATCTAAGGAAGGCAG…	Eukaryota;TSAR;Rhizaria;Radiolaria;Polycystinea;Nassellaria;Sphaerozoidae;Collozoum;Collozoum_inerme;	0.996387	0	0	0	0	0	0	0	0	0	0	0	0	0	0	0	0	0	0	0	0	0	0	0	0	0	0	0	0	0	0	0	0	0	0	0	0	0	0	0	0	0	0	0	0	0	0
coll_070	TCATATACTTTTCTTAAAGATTAAGCCATGTATGTCTCAGTTCTTTGATTGGTAAACAATAGATTGCGAATGGTTCAGTATAACAGTTACGATATGATTGAAATTTATTTTATGTGGATTACTGTGGGAAGTCTTCAGCTAATACTTGATACACAGTATATATAAATAAAGAAAGGATATGTATATAGCTGTTATTTATTATTAAATTATAATGTTCCTACATTATTGTGGATTCTTAATAATTACGTACAGATTACTTTACAAGTAGCAATTCATTTAAGTTTCTGACCTATCAGTTAATTGGTTGCATCTTGAGCAATTGAGGCATTAACGGGTAACAGGGAATTAGAGTTCTATTCCGGAGAGGGAGTCTGAGATATAGCTACCACATCTAAGGAA…	Eukaryota;TSAR;Rhizaria;Radiolaria;Polycystinea;Nassellaria;Collosphaeridae;Collosphaera;Collosphaera_tuberosa;	1	0	0	0	0	0	0	0	0	0	0	0	0	0	0	0	0	0	0	0	3	0	0	0	0	0	0	0	0	0	0	0	0	0	0	0	0	0	0	0	0	0	0	0	1	2	1
coll_111	TCATACACTTGTCTTAAAGATTAAGCCATGCATGTCTAAATGCTTTGTTATGTTAACATTAGATTGCGGACGGCTCATTAGAACAGTTATTGTATTATTGAGATTACTTTATAGGTGGACACCCGTGGTAATTCTAGAGCTAATACATGTCACTAAAAATATATTCTTTTATATATTGAGCATTTATTTTTCATCAAACCAATATGCTTTAGCATTGTGGATGATTCAGAGTAATGTTCGTAGAACGCTTTAAATAGTCGACATATCATTCAAGTTTCTGACCTATCAGTTAGTCAGTAGTGTATTGGACTACTGAGGCGTTGACGGGTAACAGAGAATTAGGGTTCTGTTCCGGAGAGGGAGCCTGAGAAACAGCTACTACATCTAAGGAAGGCAGCA…	Eukaryota;TSAR;Rhizaria;Radiolaria;Polycystinea;Nassellaria;Sphaerozoidae;Collozoum;Collozoum_inerme;	0.734062	0	0	0	0	0	0	0	0	0	0	0	0	0	0	0	0	0	0	0	0	0	0	0	0	0	0	0	0	0	0	0	0	0	0	0	0	0	0	0	0	0	0	0	0	0	0
coll_114	TCATACACTTGTCTTAAAGATTAAGCCATGCATGTCTAAATGCTTTGTTATGTTAACATTAGATTGCGGACGGCTCATTAGAACAGTTATTGTATTATTGAGATTACTTTATAGGTGGACACCCGTGGTAATTCTAGAGCTAATACATGTCACTAAAAATATATTCTTTTATATATTGAGCATTTATTTTTCATCAAACCAATATGCTTTAGCATTGTGGATGATTCAGAGTAATGTTCGTAGAACGCTTTAAATAGTCGACATATCATTCAAGTTTCTGACCTATCAGTTAGTCAGTAGTGTATTGGACTACTGAGGCGTTGACGGGTAACAGAGAATTAGGGTTCTGTTCCGGAGAGGGAGCCTGAGAAACAGCTACTACATCTAAGGAAGGCAGCA…	Eukaryota;TSAR;Rhizaria;Radiolaria;Polycystinea;Nassellaria;Sphaerozoidae;Collozoum;Collozoum_inerme;	0.715837	0	0	0	0	0	0	0	0	0	0	0	0	0	0	0	0	0	0	0	0	0	0	0	0	0	0	0	0	0	0	0	0	0	0	0	0	0	0	0	0	0	0	0	0	0	0
coll_142	TCATATACTTTTCTTAAAGATTAAGCCATGTATGTCTCAGTTCTTTGATTGGTAAACAATAGATTGCGAATGGTTCAGTATAACAGTTACGATATGATTGAAATTTATTTTATGTGGATTACTGTGGGAAATCTTCAGCTAATACTTGATACACAGTATATATAAATAAAGAAAGGATATGTATATAGCTGTTATTTATTATTAAATTATAATGTTCCTACATTATTGTGGATTCTTAATAATTACGTACAGATTACTTTACAAGTAGCAATTCATTTAAGTTTCTGACCTATCAGTTAATTGGTTGCATCTTGAGCAATTGAGGCATTAACGGGTAACAGGGAATTAGAGTTCTATTCCGGAGAGGGAGTCTGAGATATAGCTACCACATCTAAGGAA…	Eukaryota;TSAR;Rhizaria;Radiolaria;Polycystinea;Nassellaria;Collosphaeridae;Collosphaera;Collosphaera_tuberosa;	1	0	0	0	0	0	0	0	0	0	0	0	1	0	3	0	0	0	1	0	0	5	0	0	1	1	1	1	0	0	0	2	2	1	0	1	0	0	0	2	0	353	0	0	0	0	0
coll_177	TCATATACTTTTCTTAAAGATTAAGCCATGTATGTCTCAGTTCTTTGATTGGTAAACAATAGATTGCGAATGGTTCAGTATAACAGTTACGATATGATTGAAATTTATTTTATGTGGATTACTGTGGGAAATCTTCAGCTAATACTTGATACACAGTATATATAAATAAAGAAAGGATATGTATATAGCTGTTATTTATTATTAAATTATAATGTTCCTACATTATTGTGGATTCTTAATAATTACGTACAGATTACTTTACAAGTAGCAATTCATTTAAGTTTCTGACCTATCAGTTAATTGGTTGCATCTTGAGCAATTGAGGCATTAACGGGTAAAAGGGAATTAGAGTTCTATTCCGGAGAGGGAGTCTGAGATATAGCTACCACATCTAAGGAA…	Eukaryota;TSAR;Rhizaria;Radiolaria;Polycystinea;Nassellaria;Collosphaeridae;Collosphaera;Collosphaera_tuberosa;	1	0	0	0	0	0	0	0	0	1	0	0	1	1	0	0	0	0	0	0	6	0	0	0	0	0	0	1	2	0	0	0	0	0	0	0	0	0	0	0	0	0	0	0	0	11	1
coll_181	TCATATACTTTTCCTAAAGATTAAGCCATGTATGTCTCAGTTCTTTGATTGGTAAACAATAGATTGCGAATGGTTCAGTATAACAGTTACGATATGATTGAAATTTATTTTATGTGGATTACTGTGGGAAATCTTCAGCTAATACTTGATACACAGTATATATAAATAAAGAAAGGATATGTATATAGCTGTTATTTATTATTAAATTATAATGTTCCTACATTATTGTGGATTCTTAATAATTACGTACAGATTACTTTACAAGTAGCAATTCATTTAAGTTTCTGACCTATCAGTTAATTGGTTGCATCTTGAGCAATTGAGGCATTAACGGGTAACAGGGAATTAGAGTTCTATTCCGGAGAGGGAGTCTGAGATATAGCTACCACATCTAAGGAA…	Eukaryota;TSAR;Rhizaria;Radiolaria;Polycystinea;Nassellaria;Collosphaeridae;Collosphaera;Collosphaera_tuberosa;	1	0	0	0	0	0	0	0	4	0	0	0	0	0	2	0	0	0	0	0	0	0	0	0	1	0	1	0	0	1	0	0	0	0	0	1	0	0	0	1	0	0	2	0	0	0	0
coll_190	TCATATACTTGTCTTAAAGATTAAGCCATGCATGTCTCAGCTCTTTGATTGGTAAACAATAGATTGCGAATGGTTCAGTGTAACAGTTACGATATGTTTGAAATTTAATATATGTGGATAACTGTGGGAACTCTTCAGCTAATACGTGATACACAGTATATCAATATATATATATAGGATATGTTTATGGTTGTTATTTAATATCAAATTATAATGTACTTACACTATTGTCGATTCATAATTATTACGAACAAATTACTTTATAAGTAGCAATTCATTTAAGTCTCTCACCTATCAGTTAATTATTTGCATCTTGAGGTATTGAGGCAATAACGGGTAACAGGGAATTAGGGTTCTATTCCGGAGAGGGAGTCTGAGAAATAGCTACTACATCTAAGG…	Eukaryota;TSAR;Rhizaria;Radiolaria;Polycystinea;Nassellaria;Collosphaeridae;Collosphaera;Collosphaera_tuberosa;	0.999296	35	122	0	80	0	0	0	0	0	0	0	0	0	0	0	0	0	0	0	0	0	0	0	0	0	0	0	0	0	0	0	0	0	0	0	0	0	0	0	0	0	0	0	0	0	0
coll_197	TCATACACTTGTCTTAAAGATTAAGCCATGCATGTCTAAATGCTTTGTTTTTGTAACATTAGATTGCGGACGGCTCATTATAACAGTTATTGTATTATTGAGATTACTTTATAGGTGGATACCTGTGGTAATTCTAGAGCTAATACATGTCACTAAAAATATATTCTTTTATATATTGAGCATTTATTTGTTATCAAACCAAAATGCTTCTGCATTGTGGATGATCCATAGTAATGTTTGGAGAACGCTTTAATACGTGACAAATCATTCAAGTTTCTGACCTATCAGTTAGTCAGTAGTGTATTGGACTACTGAGGCATTGACGGGTAACAGAGAATTAGGGTTCTGTTCCGGAGAGGGAGCCTGAGAAACAGCTACTACATCTAAGGAAGGCAGCAG…	Eukaryota;TSAR;Rhizaria;Radiolaria;Polycystinea;Nassellaria;Sphaerozoidae;Sphaerozoum;Sphaerozoum_strigulosum;	0.962653	0	0	0	0	0	0	0	0	0	0	0	0	0	0	0	0	0	0	0	0	0	0	0	0	0	0	0	0	0	0	0	0	0	0	0	0	0	0	0	0	0	0	0	0	0	0
coll_243	TCATATACTTTTCTTAAAGATTAAGCCATGTATGTCTCAGTTCTTTGATTGGTAAACAATAGATTGCGAATGGTTCAGTATAACAGTTACGATATGATTGAAATTTATTTTATGTGGATTACTGTGGGAAATCTTCAGCTAATACTTGATACACAGTATATATAAATAAAGAAAGGATATGTATATAGCTGTTATTTATTATTAAATTATAATGTTCCTACATTATTGTGGATTCTTAATAATTACGTACAGATTACTTTACAAGTAGCAATTCATTTAAGTTTCTGACCTATCAGTTAATTGGTTGCATCTTGAGCAATTGAGGCATTAACGGGTAACAGGGAATTAGAGTTCTATTCCGGAGAGGGAGTCTGAGATATAGCTACCACATCTAAGGAA…	Eukaryota;TSAR;Rhizaria;Radiolaria;Polycystinea;Nassellaria;Collosphaeridae;Collosphaera;Collosphaera_tuberosa;	1	0	0	0	0	0	0	0	0	1	0	0	0	0	0	4	0	0	1	1	2	0	0	0	0	1	2	1	3	0	1	1	0	0	0	2	0	0	0	2	0	0	0	0	0	1	0
coll_282	TCATATACTTGTCTTAAAGATTAAGCCATGCATGTCTCAGCTCTTTGATTGGTAAACAATAGATTGCGAATGGTTCAGTGTAACAGTTACGATATGTTTGAAATTTAATATATGTGGATAACTGTGGGAACTCTTCAGCTAATACGTGATACACAGTATATCAATATATATATATAGGATATGTTTATGGTTGTTATTTAATATCAAATTATAATGTACTTACACTATTGTCGATTCATAATTATTACGAACAAATTACTTTATAAGTAGCAATTCATTTAAGTCTCTCACCTATCAGTTAATTATTTGCATCTTGAGGTATTGAGGCAATAACGGGTAACAAGGAATTAGGGTTCTATTCCGGAGAGGGAGTCTGAGAAATAGCTACTACATCTAAGG…	Eukaryota;TSAR;Rhizaria;Radiolaria;Polycystinea;Nassellaria;Collosphaeridae;Collosphaera;Collosphaera_tuberosa;	0.99945	133	4	0	5	0	0	0	0	0	0	0	0	0	0	0	0	0	0	0	0	0	0	0	0	0	0	0	0	0	0	0	0	0	0	0	0	0	0	0	0	0	0	0	0	0	0
coll_281	TCATACACTTGTCTTAAAGATTAAGCCATGCATGTCTAAATGCTTTGCTTATTCTACATTAGATTGCGGACGGCTCATTATAACAGTTATTGTACTATTGAATTAACTTTTTACGTGGATACCTGTGGAAATTCTATAGCTAATACATGACATGACTGATATATCTTTTTGATGTATTAGGCTTTTATTTTTTTCAAATCAAAATGTTTCTACATTGTGGATGATTCGTAATAATGCTTATAGATCGCTTTACAAGCGACATTTCATTCAAGTTTCTGACCTATCAGTTAGTCAGTAGTGTATTGGACTATTGAGGCATTGACGGGTAACAGAGAATTAGGGTTCTGTTCCGGAGAGGGAGCCTGAGAAACAGCTACTACATCTAAGGAAGGCAGCAGG…	Eukaryota;TSAR;Rhizaria;Radiolaria;Polycystinea;Nassellaria;Collosphaeridae;Disolenia;Disolenia_quadrata;	0.957442	0	0	0	0	0	1	1	0	2	0	1	0	0	2	0	0	0	0	0	0	0	0	0	0	1	0	0	1	4	1	0	0	0	0	1	0	0	0	0	0	0	0	0	0	0	0
coll_168	TCATACACTTACTTTAAAGATTAAGCCATGCATGTCTTAATGCTTTGTTTTTGTAACATTAGATTGCGGACGGCTCATTAAAACAGTTATTATGTAATTGATCTTATTTTTTAGGTGGATAACCGTGGTAATTCTAGAGCTAATACATGTCATAAAAATTGTATATTTTTGTATACGATTGTTCTGGTTACTTTTTTAGAAAATCAAAATGTTACGGCATAATGGTGGATGATTCCTAATTATCAATTTTGTATCGCATTTTAACATTGCGAGTAATCATTTTTGTAACTGACTTATCAGTTGGTAGGTACTGTATTGGACTACTAAGGCGTTGACGGGTAACAGAGAATTAGGGTTCTGTTCCGGAGAGGGAGCCTGAGAAATAGCTACTACATCTAA…	Eukaryota;TSAR;Rhizaria;Radiolaria;Polycystinea;Nassellaria;Sphaerozoidae;Collozoum;Collozoum_pelagicum;	0.830032	0	0	0	0	0	0	0	0	0	0	0	0	0	0	0	0	0	0	0	0	0	0	0	0	0	0	0	0	0	0	0	0	0	0	0	0	0	0	0	0	0	0	0	0	0	0
coll_316	TCATATACTTGTCTTAAAGATTAAGCCATGCATGTCTCAGCTCTTTGATTGGTAAACAATAGATTGCGAATGGTTCAGTGTAACAGTTACGATATGTTTGAAATTTAATATATGTGGATAACTGTGGGAACTCTTCAGCTAATACGTGATACACAGTATATCAATATATATATATAGGATATGTTTATGGTTGTTATTTAATATCAAATTATAATGTACTTACACTATTGTCGATTCATAATTATTACGAACAAATTACTTTATAAGTAGCAATTCATTTAAGTCTCTCACCTATCAGTTAATTATTTGCATCTTGAGGTATTGAGGCAATAACGGGTAACAGGGAATTAGGGTTCTATTCCGGAGAGGGAGTCTGAGAAATAGCTACTACATCTAAGG…	Eukaryota;TSAR;Rhizaria;Radiolaria;Polycystinea;Nassellaria;Collosphaeridae;Collosphaera;Collosphaera_tuberosa;	0.999231	0	79	11	32	0	0	0	0	0	0	0	0	0	0	0	0	0	0	0	0	0	0	0	0	0	0	0	0	0	0	0	0	0	0	0	0	0	0	0	0	0	0	0	0	0	0
coll_335	TCATATACTTTTCTTAAAGATTAAGCCATGTATGTCTCAGTTCTTTGATTGGTAAACAATAGATTGCGAATGGTTCAGTATAACAGTTACGATATGATTGAAATTTATTTTATGTGGATTACTGTGGGAAATCTTCAGCTAATACTTGATACACAGTATATATAAATAAAGAAAGGATATGTATATAGCTGTTATTTATTATTAAATTATAATGTTCCTACATTATTGTGGATTCTTAATAATCACGTACAGATTACTTTACAAGTAGCAATTCATTTAAGTTTCTGACCTATCAGTTAATTGGTTGCATCTTGAGCAATTGAGGCATTAACGGGTAACAGGGAATTAGAGTTCTATTCCGGAGAGGGAGTCTGAGATATAGCTACCACATCTAAGGAA…	Eukaryota;TSAR;Rhizaria;Radiolaria;Polycystinea;Nassellaria;Collosphaeridae;Collosphaera;Collosphaera_tuberosa;	1	0	0	0	0	0	0	0	0	1	0	0	2	2	1	0	0	0	0	2	0	1	0	2	0	1	1	2	0	3	1	0	0	0	0	2	0	0	0	0	0	0	0	1	0	3	0
coll_344	TCATATACTTTTCTTAAAGATTAAGCCATGTATGTCTCAGTTCTTTGATTGGTAAACAATAGATTGCGAATGGTTCAGTATAACAGTTACGATATGATTGAAATTTATTTTATGTGGATTACTGTGGGAAATCTTCAGCTAATACTTGATACACAGTATATATAAATAAAGAAAGGATATGTATATAGCTGTTATTTATTATTAAATTATAATGTTCCTACATTATTGTGGATTCTTAATAATTACGTACAGATTACTTTACAAGTAGCAATTCATTTAAGTTTCTGACCTATCAGTTAATTGGTTGCATCTTGAGCAATTGAGGCATTAACGGGTAACAGGGAATTAGAGTTCTATTCCGGAGAGGGAGTCTGAGATATAGCTACCACATCTAAGGAA…	Eukaryota;TSAR;Rhizaria;Radiolaria;Polycystinea;Nassellaria;Collosphaeridae;Collosphaera;Collosphaera_tuberosa;	1	0	0	0	0	0	0	0	1	0	0	0	0	1	2	0	0	7	0	0	0	0	0	0	0	0	1	0	0	0	0	0	0	0	0	0	0	16	0	0	0	0	0	0	0	0	0
coll_373	TCATATACTTTTCTTAAAGATTAAGCCATGTATGTCTCAGTTCTTTGATTGGTAAACAATAGATTGCGAATGGTTCAGTATAACAGTTACGATATGATTGAAATTTATTTTATGTGGATTACTGTGGGAAATCTTCAGCTAATACTTGATACACAGTATATATAAATAAAGAAAGGATATGTATATAGCTGTTATTTATTATTAAATTATAATGTTCCTACATTATTGTGGATTCTTAATAATTACGTACAGATTACTTTACAAGTAGCAATTCATTTAAGTTTCTGACCTATCAGTTAATTGGTTGCATCTTGAGCAATTGAGGCATTAACGGGTAACAGGGAATTAGAGTTCTATCCCGGAGAGGGAGTCTGAGATATAGCTACCACATCTAAGGAA…	Eukaryota;TSAR;Rhizaria;Radiolaria;Polycystinea;Nassellaria;Collosphaeridae;Collosphaera;Collosphaera_tuberosa;	1	0	0	0	0	0	0	0	0	0	0	0	0	0	0	0	0	0	0	0	0	0	0	3	0	0	0	0	3	0	0	0	0	0	0	0	0	0	0	0	0	0	0	0	0	0	0
coll_391	TCATACACTTGTCTTAAAGATTAAGCCATGCATGTCTAAATGCTTTGTTTATGTAACATTAGATTGCGGACGGCTCATTATAACAGTTATTGTATTATTGAGATTACTTTTTAGGTGGATACCCGTGGTAATTCTAGAGCTAATACATGTCACTAAAAATATATTGTTTTATATATTGAGCATTTATTTGTTATCAAACCAAAATGCTTCTGCATTGTGGATGATCCATAGTAATGTTTGGAGAACGCTTTAATACGTGACAAATCATTCAAGTTTCTGACCTATCAGTTAGTCAGTAGTGTATTGGACTACTGAGGCGTTGACGGGTAACAGAGAATTAGGGTTCTGTTCCGGAGAGGGAGCCTGAGAAACAGCTACTACATCTAAGGAAGGCAGCAG…	Eukaryota;TSAR;Rhizaria;Radiolaria;Polycystinea;Nassellaria;Sphaerozoidae;Sphaerozoum;Sphaerozoum_brandtii;	0.735191	0	0	0	0	0	0	0	0	0	0	0	0	0	0	0	0	0	0	0	0	0	0	0	0	0	0	0	0	0	0	0	0	0	0	0	0	0	0	0	0	0	0	0	0	0	0
coll_414	TCATATACTTTTCTTAAAGATTAAGCCATGTATGTCTCAGTTCTTTGATTGGTAAACAATAGATTGCGAATGGTTCAGTATAACAGTTACGATATGATTGAAATTTATTTTATGTGGATTACTGTGGGAAATCTTCAGCTAATACTTGATACACAGTATATATAAATAAAGAAAGGATATGTATATAGCTGTTATTTATTATTAAATTATAACGTTCCTACATTATTGTGGATTCTTAATAATTACGTACAGATTACTTTACAAGTAGCAATTCATTTAAGTTTCTGACCTATCAGTTAATTGGTTGCATCTTGAGCAATTGAGGCATTAACGGGTAACAGGGAATTAGAGTTCTATTCCGGAGAGGGAGTCTGAGATATAGCTACCACATCTAAGGAA…	Eukaryota;TSAR;Rhizaria;Radiolaria;Polycystinea;Nassellaria;Collosphaeridae;Collosphaera;Collosphaera_tuberosa;	1	0	0	0	0	0	0	0	0	2	0	0	0	1	1	0	0	0	0	0	0	0	0	2	1	2	0	1	1	0	1	0	1	0	0	1	0	3	0	1	0	0	0	0	0	0	12
coll_413	TCATATACTTTTCTTAAAGATTAAGCCATGTATGTCTCAGTTCTTTGATTGGTAAACAATAGATTGCGAATGGTTCAGTATAACAGTTACGATATGATTGAAATTTATTTTATGTGGATTACTGTGGGAAATCTTCAGCTAATACTTGATACACAGTATATATAAATAAAGAAAGGATATGTATATAGCTGTTATTTATTATTAAATTATAATGTTCCTACATTATTGTGGATTCTTAATAATTACGTACAGATTACTTTACAAGTAGCAATTCATTTAAGTTTCTGACCTATCAGTTAATTGGTTGCATCTTGAGCAATTGAGGCATTAACGGGTAACAGGGAATTAGAGTTCTATTCCGGAGAGGGAGTCTGAGATATAGCTACCACATCTAAGGAA…	Eukaryota;TSAR;Rhizaria;Radiolaria;Polycystinea;Nassellaria;Collosphaeridae;Collosphaera;Collosphaera_tuberosa;	1	0	0	0	0	0	0	0	0	1	0	0	0	0	0	0	12	0	0	1	0	0	0	0	0	0	1	0	0	0	0	0	0	0	0	0	0	0	0	4	0	0	65	0	0	0	0
coll_470	TCATATACTTGTCTTAAAGATTAAGCCATGCATGTCTCAGCTCTTTGATTGGTAAACAATAGATTGCGAATGGTTCAGTGTAACAGTTACGATATGTTTGAAATTTAATATATGTGGATAACTGTGGGAACTCTTCAGCTAATACGTGATACACAGTATATCAATATATATATATAGGATATGTTTATGGTTGTTATTTAATATCAAATTATAATGTACTTACACTATTGTCGATTCATAATTATTACGAACAAATTACTTTATAAGTAGCAATTCATTTAAGTCTCTCACCTATCAGTTAATTATTTGCATCTTGAGGTATTGAGGCAATAACGGGTAACAGGGAATTAGGGTTCTATTCCGGAGAGGGAGTCTGAGAAATAGCTACTACATCTAAGG…	Eukaryota;TSAR;Rhizaria;Radiolaria;Polycystinea;Nassellaria;Collosphaeridae;Collosphaera;Collosphaera_tuberosa;	0.999609	13	49	0	12	0	0	0	0	0	0	0	0	0	0	0	0	0	0	0	0	0	0	0	0	0	0	0	0	0	0	0	0	0	0	0	0	0	0	0	0	0	0	0	0	0	0
coll_522	TCATATACTTTTCTTAAAGATTAAGCCATGTATGTCTCAGTTCTTTGATTGGTAAACAATAGATTGCGAATGGTTCAGTATAACAGTTACGATATGATTGAAATTTATTTTATGTGGATTACTGTGGGAAATCTTCAGCTAATACTTGATACACAGTATATATAAATAAAGAAAGGATATGTATATAGCTGTTATTTATTATTAAATTATAATGTTCCTACATTATTGTGGATTCTTAATAATTACGTACAGATTACTTTACAAGTAGCAATTCATTTAAGTTTCTGACCTATCAGTTAATTGGTTGCATCTTGAGCAATTGAGGCATTAACGGGTAACAGGGAATTAGAGTTCTATTCCGGAGAGGGAGTCTGAGATATAGCTACCACATCTAAGGAA…	Eukaryota;TSAR;Rhizaria;Radiolaria;Polycystinea;Nassellaria;Collosphaeridae;Collosphaera;Collosphaera_tuberosa;	1	0	0	0	0	0	0	0	1	1	0	0	1	0	1	0	2	0	0	1	0	0	1	0	1	2	1	3	2	1	0	3	0	0	0	0	0	0	0	0	0	0	40	0	0	0	0
coll_532	TCATATACTTTTCTTAAAGATTAAGCCATGTATGTCTCAGTTCTTTGATTGGTAAACAATAGATTGCGAATGGTTCAGTATAACAGTTACGATATGATTGAAATTTATTTTATGTGGATTACTGTGGGAAATCTTCAGCTAATACTTGATACACAGTATATATAAATAAAGAAAGGATATGTATATAGCTGTTATTTATTATTAAATTATAATGTTCCTACATTATTGTGGATTCTTAATAATTACGTACAGATTACTTTACAAGTAGCAATTCATTTAAGTTTCTGACCTATCAGTTAATTGGTTGCATCTTGAGCAATTGAGGCATTAACGGGTAACAGGGAATTAGAGTTCTATTCCGGAGAGGGAGTCTGAGATATAGCTACCACATCTAAGGAA…	Eukaryota;TSAR;Rhizaria;Radiolaria;Polycystinea;Nassellaria;Collosphaeridae;Collosphaera;Collosphaera_tuberosa;	1	0	0	0	0	0	0	0	0	0	0	1	0	0	1	0	1	0	1	1	0	0	0	0	1	0	0	0	0	0	1	0	0	0	0	0	0	9	0	1	0	0	33	1	11	0	0
coll_530	TCATATACTTTTCTTAAAGATTAAGCCATGTATGTCTCAGTTCTTTGATTGGTAAACAATAGATTGCGAATGGTTCAGTATAACAGTTACGATATGATTGAAATTTATTTTATGTGGATTACTGTGGGAAATCTTCAGCTAATACTTGATACACAGTATATATAAATAAAGAAAGGATATGTATATAGCTGTTATTTATTATTAAATTATAATGTTCCTACATTATTGTGGATTCTTAATAATTACGTACAGATTACTTTACAAGTAGCAATTCATTTAAGTTTCTGACCTATCAGTTAATTGGTTGCATCTTGAGCAATTGAGGCATTAACGGGTAACAGGGAATTAGAGTTCTATTCCGGAGAGGGAGTCTGAGATATAGCTACCACATCTAAGGAA…	Eukaryota;TSAR;Rhizaria;Radiolaria;Polycystinea;Nassellaria;Collosphaeridae;Collosphaera;Collosphaera_tuberosa;	1	0	0	0	0	0	0	0	1	2	0	0	0	0	1	1	1	0	1	0	0	2	1	2	2	1	5	2	2	1	0	2	0	1	0	0	0	3	0	1	0	0	2	2	0	1	0
coll_545	TCATACACTTACTTTAAAGATTAAGCCATGCATGTCTTAATGCTTTGTTTTTGTAACATTAGATTGCGGACGGCTCATTATAACAGTTTTTGTATAATTGAAATTATTTTTTAGGTGGATACCCGTGGTAATTCTAGAGCTAATACATGTCATAAAAATTGTATACTTGTTTATATGATTTATATTTTTTATGTTTTTTAAAAATCAAAATATGTTTTGGCATAATGGTGGATGATTCCTAATTATCAATTTTGTATCGCATTTTAACATTGCGACTAATCATTTTAGAATCTGACCTATCAGTTAGTACGTACTGTATTGGACTACTGAGGCGTTGACGGGTAACAGAGAATTAGGGTTCTGTTCCGGAGAGGGAGCCTGAGAAATAGCTACTACATC…	Eukaryota;TSAR;Rhizaria;Radiolaria;Polycystinea;Nassellaria;Sphaerozoidae;Collozoum;Collozoum_pelagicum;	0.874419	0	0	0	0	0	0	0	0	0	0	0	0	0	0	0	0	0	0	0	0	0	0	0	0	0	0	0	0	0	0	0	0	0	0	0	0	0	0	0	0	0	0	0	0	0	0
coll_614	TCATATACTTTTCTTAAAGATTAAGCCATGTATGTCTCAGTTCTTTGATTGGTAAACAATAGATTGCGAATGGTTCAGTATAACAGTTACGATATGATTGAAATTTATTTTATGTGGATTACTGTGGGAAATCTTCAGCTAATACTTGATACACAGTATATATAAATAAAGAAAGGATATGTATATAGCTGTTATTTATTATTAAATTATAATGTTCCTACATTATTGTGGATTCTTAATAATTACGTACAGATTACTTTACAAGTAGCAATTCATTTAAGTTTCTGACCTATCAGTTAATTGGTTGCATCTTGAGCAATTGAGGCATTAACGGGTAACAGGGAATTAGAGTTCTATTCCGGAGAGGGAGTCTGAGATATAGCTACCACATCTAAGGAA…	Eukaryota;TSAR;Rhizaria;Radiolaria;Polycystinea;Nassellaria;Collosphaeridae;Collosphaera;Collosphaera_tuberosa;	1	0	0	0	0	0	0	0	4	1	0	0	0	0	2	0	0	0	0	2	0	0	0	0	0	0	0	2	4	0	0	0	0	0	0	0	0	1	0	0	0	0	0	0	0	0	0
coll_630	TCATATACTTTTCTTAAAGATTAAGCCATGTATGTCTCAGTTCTTTGATTGGTAAACAATAGATTGCGAATGGTTCAGTATAACAGTTACGATATGATTGAAATTTATTTTATGTGGATTACTGTGGGAAATCTTCAGCTAATACTTGATACACAGTATATATAAATAAAGAAAGGATATGTATATAGCTGTTATTTATTATTAAATTATAATGTTCCTACATTATTGTGGATTCTTAATAATTACGTACAGATTACTTTACAAGTAGCAATTCATTTAAGTTTCTGACCTATCAGTTAATTGGTTGCATCTTGAGCAATTGAGGCATTAACGGGTAACAGGGAATTAGAGTTCTATTCCGGAGAGGGAGTCTGAGATATAGCTACCACATCTAAGGAA…	Eukaryota;TSAR;Rhizaria;Radiolaria;Polycystinea;Nassellaria;Collosphaeridae;Collosphaera;Collosphaera_tuberosa;	1	0	0	0	0	0	0	0	0	1	0	1	1	0	1	0	0	0	0	0	0	0	0	1	0	3	2	1	4	0	0	0	0	0	0	0	0	0	0	0	0	0	0	0	0	0	0
coll_330	TCATACACTTACTTTAAAGATTAAGCCATGCATGTCTTAATGCTTTGTTTTTGTAACATTAGATTGCGGACGGCTCATTACAACAGTTTTTATTTAATTGAAATTATTTTTTAGGTGGATACCCGTGGTAATTCTAGAGCTAATACATGTCATAAAAATTGTATACTTTTTTATATGATTTATATTTGTTATGTTTTTGAACAATCAAAAATGCTTTGGGCATAATGGTGGATGATTCCTAATTATCAATTTTGTATCGCATTTTAACATTGCGACTAATCATTTTTGAATCTGACCTATCAGTTAGTACGTACTGTATTGGACTACTGAGGCGTTGACGGGTAACAGAGAATTAGGGTTCTGTTCCGGAGAGGGAGCCTGAGAAATAGCTACTACATC…	Eukaryota;TSAR;Rhizaria;Radiolaria;Polycystinea;Nassellaria;Sphaerozoidae	0.998269	0	0	0	0	0	0	0	0	0	0	0	0	0	0	0	0	0	0	0	0	0	0	0	0	0	0	0	0	0	0	0	0	0	0	0	0	0	0	0	0	0	0	0	0	0	0
coll_675	TCATATACTTGTCTTAAAGATTAAGCCATGCATGTCTCAGCTCTTTGATTGGTAAACAATAGATTGCGAATGGTTCAGTGTAACAGTTACGATATGTTTGAAATTTAATATATGTGGATAACTGTGGGAACTCTTCAGCTAATACGTGATACACAGTATATCAATATATATATATAGGATATGTTTATGGTTGTTATTTAATATCAAATTATAATGTACTTACACTATTGTCGATTCATAATTATTACGAACAAATTACTTTATAAGTAGCAATTCATTTAAGTCTCTCACCTATCAGTTAATTATTTGCATCTTGAGGTATTGAGGCAATAACGGGTAACAGGGAATTAGGGTTCTATTCCGGAGAGGGAGTCTGAGAAATAGCTACTACATCTAAGG…	Eukaryota;TSAR;Rhizaria;Radiolaria;Polycystinea;Nassellaria;Collosphaeridae;Collosphaera;Collosphaera_tuberosa;	0.999297	15	23	0	4	0	0	0	0	0	0	0	0	0	0	0	0	0	0	0	0	0	0	0	0	0	0	0	0	0	0	0	0	0	0	0	0	0	0	0	0	0	0	0	0	0	0
coll_670	TCATATACTTTTCTTAAAGATTAAGCCATGTATGTCTCAGTTCTTTGATTGGTAAACAATAGATTGCGAATGGTTCAGTATAACAGTTACGATATGATTGAAATTTATTTTATGTGGATTACTGTGGGAAATCTTCAGCTAATACTTGATACACAGTATATATAAATAAAGAAAGGATATGTATATAGCTGTTATTTATTATTAAATTATAATGTTCCTACATTATTGTGGATTCTTAATAATTACGTACAGATTACTTTACAAGTAGCAATTCATTTAAGTTTCTGACCTATCAGTTAATTGGTTGCATCTTGAGCAATTGAGGCATTAACGGGTAACAGGGAATTAGAGTTCTATTCCGGAGAGGGAGTCTGAGATATAGCTACCACATCTAAGGAA…	Eukaryota;TSAR;Rhizaria;Radiolaria;Polycystinea;Nassellaria;Collosphaeridae;Collosphaera;Collosphaera_tuberosa;	1	0	0	0	0	0	0	0	0	2	0	0	1	1	1	1	11	0	0	0	0	0	4	2	1	1	0	0	0	2	0	0	0	0	0	1	0	5	0	1	0	1	1	1	1	0	0
coll_455	TCATACACTTACTTTAAAGATTAAGCCATGCATGTCTTAATGCTTTGTTTTTGTAACATTAGATTGCGGACGGCTCATTAAAACAGTTATTATGTAATTGATCTTATTTTTTAGGTGGATACCCGTGGTAATTCTAGAGCTAATACATGTCATAAAAATTGTATATTTTTGTATATGATTGTTCTGGTTACTTTTTTTGAAAATCAAAATGTTACGGCATAATGGTGGATGATTCCTAATTATCAATTTTGTATCGCATTTTAACATTGCGACTAATCATTTTTGTAACTGACTTATCAGTTGGTAGGTACTGTATTGGACTACTAAGGCGTTGACGGGTAACAGAGAATTAGGGTTCTGTTCCGGAGAGGGAGCCTGAGAAATAGCTACTACATCTAA…	Eukaryota;TSAR;Rhizaria;Radiolaria;Polycystinea;Nassellaria;Sphaerozoidae;Collozoum;Collozoum_pelagicum;	0.818777	0	0	0	0	0	0	0	0	0	0	0	0	0	0	0	0	0	0	0	0	0	0	0	0	0	0	0	0	0	0	0	0	0	0	0	0	0	0	0	0	0	0	0	0	0	0
coll_296	TCATACACTTACTTTAAAGATTAAGCCATGCATGTCTTAATGCTTTGTTTTTGTAACATTAGATTGCGGACGGCTCATTATAACAGTTTTTGTATAATTGAAATTATTTTTTAGGTGGATACCCGTGGTAATTCTAGAGCTAATACATGTCATAAAAATTGTATACTTTTTTATATGATTTATATTTTTTATGTTTTTTAAAAATCAAAATATGTTTTGGCATAATGGTGGATGATTCCTAATTATCAATTTTGTATCGCATTTTAACATTGCGACTAATCATTTTAGAATCTGACCTATCAGTTAGTACGTACTGTATTGGACTACTGAGGCGTTGACGGGTAACAGAGAATTAGGGTTCTGTTCCGGAGAGGGAGCCTGAGAAATAGCTACTACATC…	Eukaryota;TSAR;Rhizaria;Radiolaria;Polycystinea;Nassellaria;Sphaerozoidae;Collozoum;Collozoum_pelagicum;	0.890349	0	0	0	0	0	0	0	0	0	0	0	0	0	0	0	0	0	0	0	0	0	0	0	0	0	0	0	0	0	0	0	0	0	0	0	0	0	0	0	0	0	0	0	0	0	0
coll_721	TCATACACTTGTCTTAAAGATTAAGCCATGCATGTCTAAATGCTTTGTTATTTTAACATTAGATTGCGGACGGCTCATTATAACAGTTATTGTATTATTGAGATTACTTTACAGGTGGATACCCGTGGTAATTCTAGAGCTAATACATGTCACAAAAAATATATACTTTTATATATTGAGCATTTATTTGTCCTCAAACCAAAATGCTTTAGCATTGCGGATGATTCATAATAATGTTTGGAGAACGCTTTAAACAGTCGACATATCATTCAAGTTTCTGACCTATCAGTTAGTCAGTAGTGTATTGGACTACTGAGGCGTTGACGGGTAACAGAGAATTAGGGTTCTATTCCGGAGAGGGAGCCTGAGAAACAGCTACTACATCTAAGGAAGGCAGCA…	Eukaryota;TSAR;Rhizaria;Radiolaria;Polycystinea;Nassellaria;Sphaerozoidae;Collozoum;Collozoum_sp.;	0.999278	0	0	0	0	0	0	0	0	0	0	0	0	0	0	0	0	0	0	0	0	0	0	0	0	0	0	0	0	0	0	0	0	0	0	0	0	0	0	0	0	0	0	0	0	0	0
coll_277	TCATACACTTGTCTTAAAGATTAAGCCATGCATGTCTAAATGATTTGTTTTTTCTTAACATTAGATTGCAGACGGCTCATTATAACAGTTATTGTATTATTGACGCTAAATTTTAGGTGGATACCTGTGGTAATTCTAGAGCTAATACATGCCACACAAAATGTACATTTGCGTATATTATTAAGGTATTATTTTTTTTCAAATTAAAATGTTTCGGCAGTATGGATGATTCATAGTAATGGTTTTAGAACGCGATTGAGTACGCGCCCTGTTATGTAAGTTTCTGACCTATCAGTTAGTCAGTAGTGTATTGGACTACTGAGGCGTTGACGGGTAACAGAGAATTAGGGTTCTGTTCCGGAGAGGGAGCCTGAGAAACAGCTACTACATCTAAGGAAG…	Eukaryota;TSAR;Rhizaria;Radiolaria;Polycystinea;Nassellaria;Sphaerozoidae;Collozoum;Collozoum_pelagicum;	1	0	0	0	0	0	0	0	0	0	0	0	0	0	0	0	0	0	0	0	0	0	0	0	0	0	0	0	0	0	0	0	0	0	0	0	0	0	0	0	0	0	0	0	0	0	0
coll_555	TCATATACTTTTCTTAAAGATTAAGCCATGTATGTCTCAGTTCTTTGATTGGTAAACAATAGATTGCGAATGGTTCAGTATAACAGTTACGATATGATTGAAATTTATTTTATGTGGATTACTGTGGGAAATCTTCAGCTAATACTTGATACACAGTATATATAAATAAAGAAAGGATATGTATATAGCTGTTATTTATTATTAAATTATAATGTTCCTACATTATTGTGGATTCTTAATAATTACGTACAGATTACTTTACAAGTAGCAATTCATTTAAGTTTCTGACCTATCAGTTAATTGGTTGCATCTTGAGCAATTGAGGCATTAACGGGTAACATGGAATTAGAGTTCTATTCCGGAGAGGGAGTCTGAGATATAGCTACCACATCTAAGGAA…	Eukaryota;TSAR;Rhizaria;Radiolaria;Polycystinea;Nassellaria;Collosphaeridae;Collosphaera;Collosphaera_tuberosa;	1	0	0	0	0	0	0	0	4	1	0	0	2	2	0	2	0	0	0	2	0	0	3	1	2	0	0	2	0	0	0	0	0	1	0	0	0	0	0	2	0	0	0	4	0	2	0
coll_751	TCATACACTTACTTTAAAGATTAAGCCATGCATGTCTTAATGCTTTGTTTTTGTAACATTAGATTGCGGACGGCTCATTATAACAGTTTTTATCTTGATGATTTAATTTTTTAGGTGGATACCCGTGGTAATTCTAGAGCTAATACATGTCATAAAAATTGTATATTTTTTTATAGTATATTATCTTTTTTTATTAGTCTTAAAAATCAACATATGTTTTGGCATACTGGTGGATGATTCCTAATGATCAATTTTGTATCGCATTTTACTATTGCGACTAATCATTTGAAGTTCTGACTTATCAGTTGATCAGTTCTGTATTGGACTACTGAGGCGTTGACGGGTAACAGAGAATTAGGGTTCTGTTCCGGAGAGGGAGCCTGAGAAATAGCTACTACA…	Eukaryota;TSAR;Rhizaria;Radiolaria;Polycystinea;Nassellaria;Sphaerozoidae	0.999929	0	0	0	0	0	0	0	0	0	0	0	0	0	0	0	0	0	0	0	0	0	0	0	0	0	0	0	0	0	0	0	0	0	0	0	0	0	0	0	0	0	0	0	0	0	0
coll_757	TCATATACTTGTCTTAAAGATTAAGCCATGCATGTCTCAGCTCTTTGATTGGTAAACAATAGATTGCGAATGGTTCAGTGTAACAGTTACGATATGTTTGAAATTTAATATATGTGGATAACTGTGGGAACTCTTCAGCTAATACGTGATATATATGTAGGATATGTTTATGGTTGTTATTTAATATCAAATTATAATGTACTTACACTATTGTCGATTCATAATTATTACGAACAAATTACTTTACAAGTAGCAATTCATTTAAGTCTCTCACCTATCAGTTAATTATTTGCATCTTGAGGTATTGAGGCAATAACGGGTAACAGGGAATTAGGGTTCTATTCCGGAGAGGGAGTCTGAGAAATAGCTACTACATCTAAGGAAGGCAGCAGGCGCGTA…	Eukaryota;TSAR;Rhizaria;Radiolaria;Polycystinea;Nassellaria;Collosphaeridae;Collosphaera;Collosphaera_tuberosa;	0.99938	19	4	0	8	0	0	0	0	0	0	0	0	0	0	0	0	0	0	0	0	0	0	0	0	0	0	0	0	0	0	0	0	0	0	0	0	0	0	0	0	0	0	0	0	0	0
coll_744	TCATATACTTGTCTTAAAGATTAAGCCATGCATGTCTCAGCTCTTTGATTGGTAAACAATAGATTGCGAATGGTTCAGTGTAACAGTTACGATATGTTTGAAATTTAATATATGTGGATAACTGTGGGAACTCTTCAGCTAATACGTGATACACAGTATATCAATATATATATATAGGATATGTTTATGGTTATTATTTAATATCAAATTATAATGTACTTACACTATTGTCGATTCATAATTATTACGAACAAATTACTTTACAAGTAGCAATTCATTTAAGTCTCTCACCTATCAGTTAATTATTTGCATCTTGAGGTATTGAGGCAATAACGGGTAACAGGGAATTAGGATTCTATTCCGGAGAGGGAGTCTGAGAAATAGCTACTACATCTAAGG…	Eukaryota;TSAR;Rhizaria;Radiolaria;Polycystinea;Nassellaria;Collosphaeridae;Collosphaera;Collosphaera_tuberosa;	0.999832	14	11	0	6	0	0	0	0	0	0	0	0	0	0	0	0	0	0	0	0	0	0	0	0	0	0	0	0	0	0	0	0	0	0	0	0	0	0	0	0	0	0	0	0	0	0
coll_804	TCATATACTTGTCTTAAAGATTAAGCCATGCATGTCTCAGCTCTTTGATTGGTAAACAATAGATTGCGAATGGTTCAGTGTAACAGTTACGATATGTTTGAAATTTAATATATGTGGATAACTGTGGGAACTCTTCAGCTAATACGTGATACACAGTATATCAATATATATATATAAGATATGTTTATGGTTGTTATTTAATATCAAATTATAATGTACTTACACTATTGTCGATTCATAATTATTACGAACAAATTACTTTACAAGTAGCAATTCATTTAAGTCTCTCACCTATCAGTTAATTATTTGCATCTTGAGGTATTGAGGCAATAACGGGTAACAGGGAATTAGGGTTCTATTCCGGAGAGGGAGTCTGAGAAATAGCTACTACATCTAAGG…	Eukaryota;TSAR;Rhizaria;Radiolaria;Polycystinea;Nassellaria;Collosphaeridae;Collosphaera;Collosphaera_tuberosa;	0.999153	14	4	0	8	0	0	0	0	0	0	0	0	0	0	0	0	0	0	0	0	0	0	0	0	0	0	0	0	0	0	0	0	0	0	0	0	0	0	0	0	0	0	0	0	0	0
coll_386	TCATACACTTACTTTAAAGATTAAGCCATGCATGTCTTAATGCTTTGTTTTTGTAACATTAGATTGCGGACGGCTCATTACAACAGTTTTTATATTGTTGAATTCATTTTTTAGGTGGATACCCGTGGTAATTCTAGAGCTAATACATGTCATAAAAATTGTATATTTTTTTATAGTATACGATCGTTTTATTAGTTTTTAAAATCAAAATATGTTACGGCATAATGGTGGATGATTCCTAATGACCTATTTTGTATCGCATTTTACTATTGCGACTAATCATTTTAAGATCTGCCTTATCAGTTGATCAGTTCTGTATTGGACTACTGAGGCGTTGACGGGTAACAGAGAATTAGGGTTCTTTTCCGGAGAGGGAGCCTGAGAAATAGCTACTACATC…	Eukaryota;TSAR;Rhizaria;Radiolaria;Polycystinea;Nassellaria;Sphaerozoidae;Collozoum;Collozoum_pelagicum;	0.917412	0	0	0	0	0	0	0	0	0	0	0	0	0	0	0	0	0	0	0	0	0	0	0	0	0	0	0	0	0	0	0	0	0	0	0	0	0	0	0	0	0	0	0	0	0	0
coll_824	TCATACACTTGTCTTAAAGATTAAGCCATGCATGTCTAAATGCTTTGTTTTTGTAACATTAGATTGCGGACGGCTCATTATAACAGTTATTGTATTATTGAGATTACTTTTTAGGTGGATACCCGTGGTAATTCTAGAGCTAATACATGTCACTAAAAATATATTCTTTTATATATTGAGCATTTATTTGTCATCAAACCAAAATGCTTTAGCATTGTGGATGATTCATAGTAATGTTTGGAGAACGCTTTAAATAGACGGCAAATCATTCAAGTTTCTGACCTATCAGTTAGTCAGTAGTGTATTGGACTACTGAGGCGTTGACGGGTAACAGAGAATTAGGGTTCTGTTCCGGAGAGGGAGCCTGAGAAACAGCTACTACATCTAAGGAAGGCAGCA…	Eukaryota;TSAR;Rhizaria;Radiolaria;Polycystinea;Nassellaria;Sphaerozoidae;Collozoum;Collozoum_pelagicum;	0.906621	0	0	0	0	0	0	0	0	0	0	0	0	0	0	0	0	0	0	0	0	0	0	0	0	0	0	0	0	0	0	0	0	0	0	0	0	0	0	0	0	0	0	0	0	0	0
coll_873	TCATACACTTGTCTTAAAGATTAAGCCATGCATGTCTAAATGCTTTGTTTATGTAACATTAGATTGCGGACGGCTCATTATTACAGTTATTGTATTTTTGAGATTACTTTATAGGTGGATACTTGTGGTAATTCTAGAGCTAATACATGTCACTAAAAATATATTCTTTTATATATTGAGCATTTATTTGCTATCAAACCAAAATGCTTCTGCATTGTGGATGATCCATAGTAATGTTTGGAGAACGCTTTAATACGTGACAAATCATTCAAGTTTCTGACCTATCAGTTAGTCAGTAGTGTATTGGACTACTGAGGCATTGACGGGTAACAGAGAATTAGGGTTCTGTTCCGGAGAGGGAGCCTGAGAAACAGCTACTACATCTAAGGAAGGCAGCAG…	Eukaryota;TSAR;Rhizaria;Radiolaria;Polycystinea;Nassellaria;Sphaerozoidae;Sphaerozoum;Sphaerozoum_strigulosum;	0.923836	0	0	0	0	0	0	0	0	0	0	0	0	0	0	0	0	0	0	0	0	0	0	0	0	0	0	0	0	0	0	0	0	0	0	0	0	0	0	0	0	0	0	0	0	0	0
coll_820	TCATACACTTGTCTTAAAGATTAAGCCATGCATATCTAAATGCTATGTTTTTATAACATTAGATTGCGGACGGCTCATTATAACAGTTATTGTATTATTGAGATTACATTATAGGTGGATACCCGTGGTAATTCTAGAGCTAATACATGTCACTAAAAATATATTCTTTTATATATTGAGCATTTATTTGTCATCAAACCAAAATGCATTAGCATTGTGGATGATTCATAGTAATGTTTGGAGAACGCTTTAAATAGTCGACATATCATTCAAGTTTCTGACCTATCAGTTAGTCAGTAGTGTATTGGACTACTGAGGCGTTGACGGGTAACAGAGAATTAGGGTTCTGTTCCGGAGAGGGAGCCTGAGAAACAGCTACTACATCTAAGGAAGGCAGCA…	Eukaryota;TSAR;Rhizaria;Radiolaria;Polycystinea;Nassellaria;Sphaerozoidae;Collozoum;Collozoum_inerme;	0.99651	0	0	0	0	0	0	0	0	0	0	0	0	0	0	0	0	0	0	0	0	0	0	0	0	0	0	0	0	0	0	0	0	0	0	0	0	0	0	0	0	0	0	0	0	0	0
coll_900	TCATACACTTACTTTAAAGATTAAGCCATGCATGTCTTAATGCTTTGTTTTTGTAACATTAGATTGCGGACGGCTCATTATAACAGTTTTTATCTTGATGATTTAATTTTTTAGGTGGATACCCGTGGTAATTCTAGAGCTAATACATGTCATAAAAATTGTATATTTTTTTATAGTATATTATCTTTTTTTATTAGTCTTAAAAATCAACATATGTTTTGGCATACTGGTGGATGATTCCTAATGATCAATTTTGTATCGCATTTTACTATTGCGACTAATCATTTGAAGTTCTGACTTATCAGTTGATCAGTTCTGTATTGGACTACTGAGGCGTTGACGGGTAACAGAGAATTAGGGTTCTGTTCCGGAGAGGGAGCCTGAGAAATAGCTACTACA…	Eukaryota;TSAR;Rhizaria;Radiolaria;Polycystinea;Nassellaria;Sphaerozoidae;Collozoum	0.758517	0	0	0	0	0	0	0	0	0	0	0	0	0	0	0	0	0	0	0	0	0	0	0	0	0	0	0	0	0	0	0	0	0	0	0	0	0	0	0	0	0	0	0	0	0	0
coll_006	TCATACACTTGTTTAAAAGATTAAGCCATGCATGTCTAAGTGCTTTGATGGTTCTTCATTAGACTGTAGACAGCTCATTATACCAGTTATTCTATGTTTGATAGTGTCGTATAGGTGGATACCTGTGGTAATTCTAGATCTAATACATGTCAAAATGATATTATATATATACATATGTATTTATTGGGCTTTAATTTTTATCAAACCAAAGTGCGTCAACACTGTGGATGAATCAAAGTAAAGATTGTAAATCGCAATACACGTGATACGTCATTCAAGTTTCTGACCTATCAGTTAGTGAGTAGTGTCTAGGACTATTGAGGCATTAACGGGTAACGGAGAATTAGGGTTCTATTCCGGAGAAGGAGCCTGAGAGACAGCTACTACATCTAAGGAAGG…	Eukaryota;TSAR;Rhizaria;Radiolaria;Polycystinea;Nassellaria;Collophidiidae;Collophidium	0.831395	0	0	0	0	0	0	0	0	0	0	0	0	0	0	0	0	0	0	0	0	0	0	0	0	0	0	0	0	0	0	0	0	0	0	0	0	0	0	0	0	0	0	0	0	0	0
coll_030	TCATACACTTGTCTTAAAGATTAAGCCATGCATGTCTAAATGCTTTGTTATTTTAACATTAGATTGCGGACGGCTCATTATAACAGTTATTGTATATTATTGAGATTACCTTTTAGGTGGATACCCGTGGTAATTCTAGAGCTAATACATGTCACTAAAAATATATATTCTTTTATATATTGAGCATTTATTTGTCATCAAACCAAAATGCTTTAGCATTGTGGATGATTCATAGTAATGTTTGGAGAACGCTTTAAATAGTCGACATATCATTCAAGTTTCTGACCTATCAGTTAGTCAGTAGTGTATTGGACTACTGAGGCGTTGACGGGTAACAGAGAATTAGGGTTCTGTTCCGGAGAGGGAGCCTGAGAAACAGCTACTACATCTAAGGAAGGC…	Eukaryota;TSAR;Rhizaria;Radiolaria;Polycystinea;Nassellaria;Sphaerozoidae;Collozoum;Collozoum_inerme;	0.995526	0	0	0	0	0	0	0	0	0	0	0	0	0	0	0	0	0	0	0	0	0	0	0	0	0	0	0	0	0	0	0	0	0	0	0	0	0	0	0	0	0	0	0	0	0	0
coll_037	TCATATACTTGTTTTAAAGAGTAAGCCATGCATGTCTTAGTTAGTTGGTTATTATACAATAAATTGTGGATGGCTCATTAAAACAGTTATTATTAATATGAAATAATTTTTTATTTGGATAACTTTAGAAATTCTTCAGCTAATACATGGTATATTGGATATTTTTCATAAATGATATATTTGCTTTTATATTTAATCAAATTAATGTGTTTCTACATTATAGAAGAGTCATATTATTAATTACAGATCGCAATACATAATGTGGCAACTCATTTGAATTTCTGACTTATCAGTTAATCAGTAGTGTATTGGTTTATTGAGGCACTTACAGGTAACAGAGAATTAGGGTTTTGTTCCGGAGAGGGAGTCTGAGAAATGGCTACCACATCTAAGGAAGGC…	Eukaryota;TSAR;Rhizaria;Radiolaria;Polycystinea;Nassellaria;Collosphaeridae;Disolenia;Disolenia_zanguebarica;	0.99996	0	0	0	0	0	0	0	0	0	0	0	0	0	0	0	0	0	0	0	0	0	0	0	0	0	0	0	0	0	0	0	0	0	0	0	0	0	0	0	0	0	0	0	0	0	0
coll_079	TCATACACTTGTCTTAAAGATTAAGCCATGCATGTCTAAATGCTTTGCTTATTCTACATTAGATTGCGGACGGCTCATTATAACAGTTATTGTACTATTGAATTAACTTTTTACGTGGATACCTGTGGAAATTCTATAGCTAATACATGATATGACTGATATATCTTTTGATATATTAGGCTTTTATTTTTTTTTCAAATCAAAATGTTTCTGCATTGTGGATGATTCGTAATAATGCTTATAGATCGCTTTACAAGTGACATTTCATTCAAGTTTCTGACCTATCAGTTAGTCAGTAGTGTATTGGACTATTGAGGCATTGACGGGTAACAGAGAATTAGGGTTCTGTTCCGGAGAGGGAGCCTGAGAAACAGCTACTACATCTAAGGAAGGCAGCAG…	Eukaryota;TSAR;Rhizaria;Radiolaria;Polycystinea;Nassellaria;Collosphaeridae;Disolenia;Disolenia_quadrata;	0.982424	0	0	0	0	0	0	0	0	0	0	0	0	0	0	0	0	0	0	0	0	0	0	0	0	0	0	0	0	0	0	0	0	0	0	0	0	0	0	0	0	0	0	0	0	0	0
coll_082	TCATACACTTGTCTTAAAGATTAAGCCATGCATGTCTAAATGCTTTGTTTATTCTACATTAGATTGTGGACGGCTCATTATAACAGTTATTGTACTATTGAATTAACTTTTTACGTGGATACCTATGGAAATTCTATAGCTAATACATGACATGACCAATATATCTTTTTGATACATTGGGCTTTTATTTTTTTCAAATCAAAATGTTTCTACATTGTGGATGATTCGTAGTAATGCTTATAGATCGCTTTACAAGTGACATTTCATTCAAGTTTCTGACCTATCAGTTAGTCAGTAGTGTATTGGACTATTGAGGCATTGACGGGTAACAGAGAATTAGGGTTCTGTTCCGGAGAGGGAGCCTGAGAAACAGCTACTACATCTAAGGAAGGCAGCAGG…	Eukaryota;TSAR;Rhizaria;Radiolaria;Polycystinea;Nassellaria;Collosphaeridae;Disolenia;Disolenia_quadrata;	0.941406	0	0	0	0	73	0	0	0	0	0	0	0	0	0	0	0	0	0	0	0	0	0	0	0	0	0	0	0	0	0	0	0	0	0	0	0	0	0	0	0	0	0	0	0	1	0
coll_098	TCATACTCTTGTTTTTAAGGTTAAGCCATGCATGTCTAAATGCTTTGTTTTTGTAACATTAGATTGCGGACGGCTCATTATAACAGTTTTTGTATTATGGAAATAATTTTTCCCTTGGATAACCGTTGCAATTCTAGGGCTAATACATGTCACAAAAATTGTATTATACTTTTTATATTATTGACATTTATTTTTTAAAACTATTTTCCTGAATTATGGATGATTCATAGTAATCTTTTTAGAACGCGATTTACAAAACCGGCATATTTTATAAGTTTCTGACCTATCAGTTATTCAGTAGTGTATTGGACCACTGAGGCGTTGACGGGTAACAGAGAATTAGGGTTCTATTCCGGAGAGGGAGCCTGAGAAACAGCTACTACATCTAAGGAAGGCAGC…	Eukaryota;TSAR;Rhizaria;Radiolaria;Polycystinea;Nassellaria;Sphaerozoidae	0.997915	0	0	0	0	0	0	0	0	0	0	0	0	0	0	0	0	0	0	0	0	0	0	0	0	0	0	0	0	0	0	0	0	0	0	0	0	0	0	0	0	0	0	0	0	0	0
coll_104	TCATATACTTTTCTTAAAGATTAAGCCATGTATGTCTCAGTTCTTTGATTGGTAAACAATAGATTGCGAATGGTTCAGTATAACAGTTACGATATGATTGAAATTTATTTTATGTGGATTACTGTGGGAAATCTTCAGCTAATACTTGATACACAGTATATATAAATAAAGAAAGGATATGTATATAGCTGTTATTTATTATTAAATTATAATGTTCCTACATTATTGTGGATTCTTAATAATTACGTACAGATTACTTTACAAGTAGCAATTCATTTAAGTTTCTGACCTATCAGTTAATTGGTTGCATCTTGAGCAATTGAGGCATTAACGGGTAACAGGGAATTAGAGTTCTATTCCGGAGAGGGAGTCTGAGATATAGCTACCACATCTAAGGAA…	Eukaryota;TSAR;Rhizaria;Radiolaria;Polycystinea;Nassellaria;Collosphaeridae;Collosphaera;Collosphaera_tuberosa;	1	0	0	0	0	0	0	0	0	0	0	0	0	0	3	0	0	0	0	0	0	0	1	0	0	0	0	0	0	0	0	0	0	0	0	0	0	0	0	0	0	491	0	0	0	0	0
coll_136	TCATATACTTTTCTTAAAGATTAAGCCATGTATGTCTCAGTTCTTTGATTGGTAAACAATAGATTGCGAATGGTTCAGTATAACAGTTACGATATGATTGAAATTTATTTTATGTGGATTACTGTGGGAAATCTTCAGCTAATACTTGATACACAGTATATATAAATAAAGAAAGGATATGTATATAGCTGTTATTTATTATTAAATTATAATGTTCCTACATTATTGTGGATTCTTAATAATTACGTACAGATTACTTTACAAGTAGCAATTCATTTAAGTTTCTGACCTATCAGTTAATTGGTTGCATCTTGAGCAATTGAGGCATTAACGGGTAACAGGGAATTAGAGTTCTATTCCGGAGAGGGAGTCTGAGATATAGCTACCACATCTAAGGAA…	Eukaryota;TSAR;Rhizaria;Radiolaria;Polycystinea;Nassellaria;Collosphaeridae;Collosphaera;Collosphaera_tuberosa;	1	0	0	0	0	0	0	0	0	1	0	0	0	0	0	0	0	0	3	0	0	0	0	0	0	0	1	0	0	0	1	0	0	1	0	0	0	0	1	1	0	0	0	0	0	0	0
coll_144	TCATAGACTTGTCTTAAAGATTAAGCCATGCATGTCTAAATGCTTTGTTTTATTAACATTAGATTGCGGACGGCTCATTATAACAGTTATTGTATTATTGAGATTACTTTATAGGTGGATACCCGTGGTAATTCTAGAGCTAATACATGTCACTAAAAATATATTCTTTTATATATTGAGCATTTATTTGTCATCAAACCAAAATGCTTTAGCATTGTGGATGATTCATAGTAATGTTTGGAGAACGCTTTAAATAGTCGACATATCATTCAAGTTTCTGACCTATCAGTTAGTCAGTAGTGTATTGGACTACTGAGGCATTGACGGGTAACAGAGAATTAGGGTTCTGTTCCGGAGAGGGAGCCTGAGAAACAGCTACTACATCTAAGGAAGGCAGCA…	Eukaryota;TSAR;Rhizaria;Radiolaria;Polycystinea;Nassellaria;Sphaerozoidae;Collozoum;Collozoum_inerme;	0.96783	0	0	0	0	0	0	0	0	0	0	0	0	0	0	0	0	0	0	0	0	0	0	0	0	0	0	0	0	0	0	0	0	0	0	0	0	0	0	0	0	0	0	0	0	0	0
coll_149	TCATATACTTTTCTTAAAGATTAAGCCATGTATGTCTCAGTTCTTTGATTGGTAAACAATAGATTGCGAATGGTTCAGTATAACAGTTGCGATATGATTGAAATTTATTTTATGTGGATTACTGTGGGAAATCTTCAGCTAATACTTGATACACAGTATATATAAATAAAGAAAGGATATGTATATAGCTGTTATTTATTATTAAATTATAATGTACCTACATTATTGTGGATTCTTAATAATTACGTACAGATTACTTTACAAGTAGCAATTCATTTAAGTTTCTGACCTATCAGTTAATTGGTTGCATCTTGAGCAATTGAGGCATTAACGGGTAACAGGGAATTAGAGTTCTATTCCGGAGAGGGAGTCTGAGATATAGCTACCACATCTAAGGAA…	Eukaryota;TSAR;Rhizaria;Radiolaria;Polycystinea;Nassellaria;Collosphaeridae;Collosphaera;Collosphaera_tuberosa;	1	0	0	0	0	0	0	1	0	0	0	1	1	0	1	0	0	0	0	1	0	0	3	0	1	0	0	0	0	0	0	1	0	0	343	1	0	0	0	0	0	0	0	0	1	0	0
coll_185	TCATATACTTTTCTTAAAGATTAAGCCATGTATGTCTCAGTTCTTTGATTGGTAAACAATAGATTGCGAATGGTTCAGTATAACAGTTACGATATGATTGAAATTTATTTTATGTGGATTACTGTGGGAAATCTTCAGCTAATACTTGATACACAGTATATATAAATAAAGAAAGGATATGTATATAGCTGTCCTACATTATTGTGGATTCTTAATAATTACGTACAGATTACTTTACAAGTAGCAATTCATTTAAGTTTCTGACCTATCAGTTAATTGGTTGCATCTTGAGCAATTGAGGCATTAACGGGTAACAGGGAATTAGAGTTCTATTCCGGAGAGGGAGTCTGAGATATAGCTACCACATCTAAGGAAGGCAGCAGGCGCGTAAATTACCCA…	Eukaryota;TSAR;Rhizaria;Radiolaria;Polycystinea;Nassellaria;Collosphaeridae;Collosphaera;Collosphaera_tuberosa;	1	0	0	0	0	0	0	0	0	0	0	0	0	0	0	1	0	0	0	0	0	0	0	0	0	1	2	0	0	0	1	0	0	0	0	0	0	0	247	0	0	0	0	3	0	0	0
coll_194	TCATATACTTTTCTTAAAGATTAAGCCATGTATGTCTCAGTTCTTTGATTGGTAAACAATAGATTGCGAATGGTTCAGTATAACAGTTACGATATGATTGAAATTTATTTTATGTGGATTACTGTGGGAAATCTTCAGCTAATACTTGATACACAGTATATATAAATAAAGAAAGGATATGTATATAGCTGTTATTTATTATTAAATTATAATGTTCCTACATTATTGTGGATTCTTAATAATTACGTACAGATTACTTTACAAGTAGCAATTCATTTAAGTTTCTGACCTATCAGTTAATTGGTTGCATCTTGAGCAATTGAGGCATTAACGGGTAACAGGGAATTAGAGTTCTATTCCGGAGAGGGAGTCTGAGATATAGCTACCACATCTAAGGAA…	Eukaryota;TSAR;Rhizaria;Radiolaria;Polycystinea;Nassellaria;Collosphaeridae;Collosphaera;Collosphaera_tuberosa;	1	0	0	0	0	0	0	0	0	1	0	0	0	3	0	0	0	0	2	2	0	0	0	0	0	0	1	0	1	2	2	0	0	0	0	0	0	0	0	0	0	0	0	0	0	0	0
coll_200	TCATACACTTGTCTTAAAGATTAAGCCATGCATGTCTAAATGCTTTGTTATGTTAACATTAGATTGCGGACGGCTCATTAGAACAGTTATTGTATTATTGAGATTACTTTATAGGTGGACACCCGTGGTAATTCTAGAGCTAATACATGTCACTAAAAATATATTCTTTTATATATTGAGCATTTATTTTTCATCAAACCAATATGCTTTAGCATTGTGGATGATTCAGAGTAATGTTCGTAGAACGCTTTAAATAGTCGACATATCATTCAAGTTTCTGACCTATCAGTTAGTCAGTAGTGTATTGGACTACTGAGGCGTTGACGGGTAACAGAGAATTAGGGTTCTGTTCCGGAGAGGGAGCCTGAGAAACAGCTACTACATCTAAGGAAGGCAGCA…	Eukaryota;TSAR;Rhizaria;Radiolaria;Polycystinea;Nassellaria;Sphaerozoidae;Collozoum;Collozoum_inerme;	0.761549	0	0	0	0	0	0	0	0	0	0	0	0	0	0	0	0	0	0	0	0	0	0	0	0	0	0	0	0	0	0	0	0	0	0	0	0	0	0	0	0	0	0	0	0	0	0
coll_227	TCATATACTTTTCTTAAAGATTAAGCCATGTATGTCTCAGTTCTTTGATTGGTAAACAATAGATTGCGAATGGTTCAGTATAACAGTTACGATATGATTGAAATTTATTTTATGTGGATTACTGTGGGAAATCTTCAGCTAATACTTGATACACAGTATATATAAATAAAGAAAGGATATGTATATAGCTGTTATTTATTATTAAATTATAATGTTCCTACATTATTGTGGATTCTTAATAATTACGTACAGATTACTTTACAAGTAGCAATTCATTTAAGTTTCTGACCTATCAGTTAATTGGTTGCATCTTGAGCAATTGAGGCATTAACGGGTAACAGGGAATTAGAGTTCTATTCCGGAGAGGGAGTCTGAGATATAGCTACCACATCTAAGGAA…	Eukaryota;TSAR;Rhizaria;Radiolaria;Polycystinea;Nassellaria;Collosphaeridae;Collosphaera;Collosphaera_tuberosa;	1	0	0	0	0	0	0	0	0	1	0	0	0	1	1	0	0	0	0	0	0	0	0	0	0	0	0	0	1	0	2	0	1	0	0	0	0	0	0	1	0	0	0	0	1	1	0
coll_212	TCATACACTTGTCTTAAAGATTAAGCCATGCATGTCTAAATGATTTGTTTTTTCTTAACATTAGATTGCAGACGGCTCATTATAACAGTTATTGTATTATTGACGTTAAATTTTAGGTGGATACCTGTAGTAATTCTAGAGCTAATACATGCCACACAAAATTTACATTTGCGTATATTATTAAGGTATTATTTTTTTTCAAATTAAAATGTTTCGGCAGTATGGATGATTCATAGTAATGGTTTTAGAACGCGATTGAGTACGCGCCCTGTTATGTAAGTTTCTGACCTATCAGTTAGTCAGTAGTGTATTGGACTACTGAGGCGTTGACGGGTAACAGAGAATTAGGGTTCTGTTCCGGAGAGGGAGCCTGAGAAACAGCTACTACATCTAAGGAAG…	Eukaryota;TSAR;Rhizaria;Radiolaria;Polycystinea;Nassellaria;Sphaerozoidae;Collozoum;Collozoum_pelagicum;	1	0	0	0	0	0	0	0	0	0	0	0	0	0	0	0	0	0	0	0	0	0	0	0	0	0	0	0	0	0	0	0	0	0	0	0	0	0	0	0	0	0	0	0	0	0	0
coll_172	TCATACACTTGTCTTAAAGATTAAGCCATGCATGTCTAAATGATTTGTTTTTTCTTAACATTAGATTGCAGACGGCTCATTATAACAGTTATTGTATTATTGACGTTAAATTTTAGGTGGATACCTGTGGTAATTCTAGAGCTAATACATGCCACACAAAATGTACATTTACGTATATTATTAAGGTATTATTTTTTTTCAAATTAAAATGTTTCGGCAGTATGGATGATTCATAGTAATGGTTTTAGAACGCGATTGAGTACGCGCCCTGTTATGTAAGTTTCTGACCTATCAGTTAGTCAGTAGTGTATTGGACTACTGAGGCGTTGACGGGTAACAGAGAATTAGGGTTCTGTTCCGGAGAGGGAGCCTGAGAAACAGCTACTACATCTAAGGAAG…	Eukaryota;TSAR;Rhizaria;Radiolaria;Polycystinea;Nassellaria;Sphaerozoidae;Collozoum;Collozoum_pelagicum;	1	0	0	0	0	0	0	0	0	0	0	0	0	0	0	0	0	0	0	0	0	0	0	0	0	0	0	0	0	0	0	0	0	0	0	0	0	0	0	0	0	0	0	0	0	0	0
coll_265	TCATATACTTGTCTTAAAGATTATGCCATGCATGTCTCAGCTCTTTGATTGGTAAACAATAGATTGCGAATGGTTCAGTGTAACAGTTACGATATGTTTGAAATTTAATATATGTGGATAACTGTGGGAACTCTTCAGCTAATACGTGATACACAGTATATCAATATATATATATAGGATATGTTTATGGTTGTTATTTAATATCAAATTATAATGTACTTACACTATTGTCGATTCATAATTATTACGAACAAATTACTTTATAAGTAGCAATTCATTTAAGTCTCTCACCTATCAGTTAATTATTTGCATCTTGAGGTATTGAGGCAATAACGGGTAACAGGGAATTAGGGTTCTATTCCGGAGAGGGAGTCTGAGAAATAGCTACTACATCTAAGG…	Eukaryota;TSAR;Rhizaria;Radiolaria;Polycystinea;Nassellaria;Collosphaeridae;Collosphaera;Collosphaera_tuberosa;	0.999789	0	13	0	2	0	0	0	0	0	0	0	0	0	0	0	0	0	0	0	0	0	0	0	0	0	0	0	0	0	0	0	0	0	0	0	0	0	0	0	0	0	0	0	0	0	0
coll_283	TCATATACTTGTCTTAAAGATTAAGCCATGCATGTCTCAGCTCTTTGATTGGTAAACAATAGATTGCGAATGGTTCAGTGTAACAGTTACGATATGTTTGAAATTTAGTATATGTGGATAACTGTGGGAACTCTTCAGCTAATACGTGATACACAGTATAACAATATATATATAGGACATGTTTATGGTTGTTATTTAATATCAAATTATAATGTACTTACAGTATTGTCGATTCATAATTATTACGAACAGATTACTTTACAAGTAGCAATTCATTTAAGTTTCTGACCTATCAGTTAATTATTTGCATCTTGAGGTATTGAGGCAATAACGGGTAACAGGGAATTAGGGTTCTATTCCGGAGAGGGAGTCTGAGAAATAGCTACTACATCTAAGGAA…	Eukaryota;TSAR;Rhizaria;Radiolaria;Polycystinea;Nassellaria;Collosphaeridae;Collosphaera;Collosphaera_tuberosa;	0.99968	0	0	0	0	0	0	0	0	0	0	0	0	0	0	0	0	0	0	0	0	0	0	0	0	0	0	0	0	0	0	0	0	0	0	0	0	0	0	0	0	0	9	0	0	0	0
coll_300	TCATATACTTGTCTTAAAGATTAAGCCATGCATGTCTCAGCTCTTTGATTGGTAAACAATAGATTGCGAATGGTTCAGTGTAACAGTTACGATATGTTTGAAATTTAATATATGTGGATAACTGTGGGAACTCTTCAGCTAATACGTGATACACAGTATATCAATATATATATATAGGATATGTTTATGGTTGTTATTTAATATCAAATTATAATGTACTTACACTATTGTCGATTCATAATTATTACGAACAAATTACTTTATAAGTAGCAATTCATTTAAGTCTCTCACCTATCAGTTAATTATTTGCATCTTGAGGTATTGAGGCAATAACGGGTAACAGGGAATTAGGGTTCTATTCCGGAGAGGGAGTCTGAGAAATAGCTACTACATCTAAGG…	Eukaryota;TSAR;Rhizaria;Radiolaria;Polycystinea;Nassellaria;Collosphaeridae;Collosphaera;Collosphaera_tuberosa;	0.999647	0	59	0	72	0	0	0	0	0	0	0	0	0	0	0	0	0	0	0	0	0	0	0	0	0	0	0	0	0	0	0	0	0	0	0	0	0	0	0	0	0	0	0	0	0	0
coll_311	TCATATACTTGTCTTAAAGATTAAGCCATGCATGTCTCAGCTCTTTGATTGGTAAACAATAGATTGCGAATGGTTCAGTGTAACAGTTACGATATGTTTGAAATTTAATATATGTGGATAACTGTGGGAACTCTTCAGCTAATACGTGATACACAGTATATCAATATATATATATAGGATATGTTTATGGTTGTTATTTAATATCAAATTATAATGTACTTACACTATTGTCGATTCATAATTATTACGAACAAATTACTTTACAAGTAGCAATTCATTTAAGTCTCTCACCTATCAGTTAATTATTTGCATCTTGAGGTATTGAGGCAATAACGGGTAACAGGGAATTAGGGTTCTATTCCGGAGAGGGAGTCTGAGAAATAGCTACTACATCTAAGG…	Eukaryota;TSAR;Rhizaria;Radiolaria;Polycystinea;Nassellaria;Collosphaeridae;Collosphaera;Collosphaera_tuberosa;	0.999522	0	77	1	46	0	0	0	0	0	0	0	0	0	0	0	0	0	0	0	0	0	0	0	0	0	0	0	0	0	0	0	0	0	0	0	0	0	0	0	0	0	0	0	0	0	0
coll_314	TCATATACTTTTCTTAAAGATTAAGCCATGTATGTCTCAGTTCTTTGATTGGTAAACAATAGATTGCGAATGGTTCAGTATAACAGTTACGATATGATTGAAATTTATTTTATGTGGATTACTGTGGGAAATCTTCAGCTAATACTTGATACACAGTATATATAAATAAAGAAAGGATATGTATATAGCTGTTATTTATTATTAAATTATAATGTTCCTACATTATTGTGGATTCTTAATAATTACGTACAGATTACTTTACAAGCAGCAATTCATTTAAGTTTCTGACCTATCAGTTAATTGGTTGCATCTTGAGCAATTGAGGCATTAACGGGTAACAGGGAATTAGAGTTCTATTCCGGAGAGGGAGTCTGAGATATAGCTACCACATCTAAGGAA…	Eukaryota;TSAR;Rhizaria;Radiolaria;Polycystinea;Nassellaria;Collosphaeridae;Collosphaera;Collosphaera_tuberosa;	1	0	0	0	0	0	0	0	0	0	0	0	1	0	0	1	0	0	0	1	0	0	0	0	0	1	1	1	3	0	0	0	0	1	0	1	0	0	0	0	0	0	0	1	0	0	0
coll_315	TCATATACTTGTCTTAAAGATTAAGCCATGCATGTCTCAGCTCTTTGATTGGTAAACAATAGATTGCGAATGGTTCAGTGTAACAGTTACGATATGTTTGAAATTTAATATATGTGGATAACTGTGGGAACTCTTCAGCTAATACGTGATACACAGTATATCAATATATATATATAGGATATGTTTATGGTTGTTATTTAATATCAAATTATAATGTACTTACACTATTGTCGATTCATAATTATTACGAACAAATTACTTTACAAGTAGCAATTCATTTAAGTCTCTCACCTATCAGTTAATTATTTGCATCTTGAGGTATTGAGGCAATAACGGGTAACAGGGAATTAGGGTTCTATTCCGGAGAGGGAGTCTGAGAAATAGCTACTACATCTAAGG…	Eukaryota;TSAR;Rhizaria;Radiolaria;Polycystinea;Nassellaria;Collosphaeridae;Collosphaera;Collosphaera_tuberosa;	0.999561	113	9	0	0	0	0	0	0	0	0	0	0	0	0	0	0	0	0	0	0	0	0	0	0	0	0	0	0	0	0	0	0	0	0	0	0	0	0	0	0	0	0	0	0	0	0
coll_333	TCATATACTTGTCTTAAAGATTAAGCCATGCATGTCTCAGCTCTTTGATTGGTAAACAATAGATTGCGAATGGTTCAGTGTAACAGTTACGATATGTTTGAAATTTAATATATGTGGATAACTGTGGGAACTCTTCAGCTAATACGTGATACACAGTATATCAATATATATATATAGGATATGTTTATGGTTGTTATTTAATATCAAATTATAATGTACTTACACTATTGTCGATTCATAATTATTACGAACAAATTACTTTACAAGTAGCAATTCATTTAAGTCTCTCACCTATCAGTTAATTATTTGCATCTTGAGGCAATAACGGGTAACAGGGAATTAGGATTCTATTCCGGAGAGGGAGTCTGAGAAATAGCTACTACATCTAAGGAAGGCAGC…	Eukaryota;TSAR;Rhizaria;Radiolaria;Polycystinea;Nassellaria;Collosphaeridae;Collosphaera;Collosphaera_tuberosa;	0.999862	1	6	0	2	0	0	0	0	0	0	0	0	0	0	0	0	0	0	0	0	0	0	0	0	0	0	0	0	0	0	0	0	0	0	0	0	0	0	0	0	0	0	0	0	0	0
coll_361	TCATATACTTGTCTTAAAGATTAAGCCATGCATGTCTCAGCTCTTTGATTGGTAAACAATAGATTGCGAATGGTTCAGTGTAACAGTTACGATATGTTTGAAATTTAATATATGTGGATAACTGTGGGAACTCTTCAGCTAATACGTGATACACAGTATATCAATATATATATATAGGATATGTTTATGGTTGTTATTTAATATCAAATTATAATGTACTTACACTATTGTCGATTCATAATTATTACGAACAAATTACTTTATAAGTAGCAATTCATTTAAGTCTCTCACCTATCAGTTAATTATTTGCATCTTGAGGTATTGAGGCAATAACGGGTAACAGGGAATTAGGGTTCTATTCCGGAGAGGGAGTCTGAGAAATAGCTACTACATCTAAGG…	Eukaryota;TSAR;Rhizaria;Radiolaria;Polycystinea;Nassellaria;Collosphaeridae;Collosphaera;Collosphaera_tuberosa;	0.999442	103	3	0	0	0	0	0	0	0	0	0	0	0	0	0	0	0	0	0	0	0	0	0	0	0	0	0	0	0	0	0	0	0	0	0	0	0	0	0	0	0	0	0	0	0	0
coll_378	TCATATACTTGTCTTAAAGATTAAGCCATGCATGTCTCAGCTCTTTGATTGGTAAACAATAGATTGCGAATGGTTCAGTGTAACAGTTACGATATGTTTGAAATTTAATATATGTGGATAACTGTGGGAACTCTTCAGCTAATACGTGATACACAGTATATCAATATATATATATAGGATATGTTTATGGTTGTTATTTAATATCAAATTATAATGTACTTACACTATTGTCGATTCATAATTATTACGAACAAATTACTTTATAAGTAGCAATTCATTTAAGTCTCTCACCTATCAGTTAATTATTTGCATCTTGAGGTATTGAGGCAATAACGGGTAACAGGGAATTAGGGTTCTATTCCGGAGAGGGAGTCTGAGAAATAGCTACTACATCTAAGG…	Eukaryota;TSAR;Rhizaria;Radiolaria;Polycystinea;Nassellaria;Collosphaeridae;Collosphaera;Collosphaera_tuberosa;	0.999701	86	12	0	1	0	0	0	0	0	0	0	0	0	0	0	0	0	0	0	0	0	0	0	0	0	0	0	0	0	0	0	0	0	0	0	0	0	0	0	0	0	0	0	0	0	0
coll_379	TCATATACTTGTCTTAAAGATTAAGCCATGCATGTCTCAGCTCTTTGATTGGTAAACAATAGATTGCGAATGGTTCAGTGTAACAGTTACGATATGTTTGAAATTTAATATATGTGGATAACTGTGGGAACTCTTCAGCTAATACGTGATACACAGTATATCAATATATATATATAGGATATGTTTATGGTTGTTATTTAATATCAAATTATAATGTACTTACACTATTGTCGATTCATAATTATTACGAACAAATTACTTTATAAGTAGCAATTCATTTAAGTCTCTCACCTATCAGTTAATTATTTGCATCTTGAGGTATTGAGGCAATAACGGGTAACAGGGAATTAGGGTTCTATTCCGGAGAGGGAGTCTGAGAAATAGCTACTACATCTAAGG…	Eukaryota;TSAR;Rhizaria;Radiolaria;Polycystinea;Nassellaria;Collosphaeridae;Collosphaera;Collosphaera_tuberosa;	0.999561	0	1	0	20	0	0	0	0	0	0	0	0	0	0	0	0	0	0	0	0	0	0	0	0	0	0	0	0	0	0	0	0	0	0	0	0	0	0	0	0	0	0	0	0	0	0
coll_372	TCATATACTTTTCTTAAAGATTAAGCCATGTATGTCTCAGTTCTTTGATTGGTAAACAATAGATTGCGAATGGTTCAGTATAACAGTTACGATATGATTGAAATTTATTTTATGTGGATTACTGTGGGAAATCTTCAGCTAATACTTGATACACAGTATATATAAATAAAGAAAGGATATGTATATAGCTGTTATTTATTATTAAATTATAATGTTCCTACATTATTGTGGATTCTTAATAATTACGTACAGATTACTTTACAAGTAGCAATTCATTTAAGTTTCTGACCTATCAGTTAATTGGTTGCATCTTGAGCAATTGAGGCATTAACGGGTAACAGGGAATTAGAGTTCTATTCCGGAGAGGGAGTCTGAGATATAGCTACCACATCTAAGGAA…	Eukaryota;TSAR;Rhizaria;Radiolaria;Polycystinea;Nassellaria;Collosphaeridae;Collosphaera;Collosphaera_tuberosa;	1	0	0	0	0	0	0	0	0	0	0	0	0	1	1	0	0	0	0	0	1	0	0	0	0	0	0	0	2	0	2	0	0	0	0	1	0	0	0	0	0	0	5	0	0	0	0
coll_390	TCATATACTTTTCTTAAAGATTAAGCCATGTATGTCTCAGTTCTTTGATTGGTAAACAATAGATTGCGAATGGTTCAGTATAACAGTTACGATATGATTGAAATTTATTTTATGTGGATTACTGTGGGAAATCTTCAGCTAATACTTGATACAAAGTATATATAAATAAAGAAATGTATATAGCTGTTATTTATTATTAAATTATAATGTTCCTACATTATTGTGGATTCTTAATAATTACGTACAGATTACTTTACAAGTAGCAATTCATTTAAGTTTCTGACCTATCAGTTAATTGGTTGCATCTTGAGCAATTGAGGCATTAACGGGTAACAGGGAATTAGAGTTCTATTCCGGAGAGGGAGTCTGAGATATAGCTACCACATCTAAGGAAGGCAG…	Eukaryota;TSAR;Rhizaria;Radiolaria;Polycystinea;Nassellaria;Collosphaeridae;Collosphaera;Collosphaera_tuberosa;	1	0	0	0	0	0	0	0	0	0	0	1	0	0	1	0	0	0	0	1	0	0	0	1	0	0	0	0	1	0	0	1	0	0	0	0	0	0	0	0	0	0	0	4	0	0	0
coll_355	TCATACACTTACTTTAAAGATTAAGCCATGCATGTCTTAATGCTTTGTTTTTGTAACATTAGATTGCGGACGGCTCATTAAAACAGTTAGTATGTAATTGATCTTATTTTTTAGGTGGATAACCGTGGTAATTCTAGAGCTAATACATGTCATAAAAATTGTATATTTTTGTATACGATTGTTCTGGTTACTTTTTTAGAAAATCAAAATGTTACGGCATAATGGTGGATGATTCCTAATTATCAATTTTGTATCGCATTTTAACATTGCGAGTAATCATTTTTGTAACTGACTTATCAGTTGGTAGGTACTGTATTGGACTACTAAGGCGTTGACGGGTAACAGAGAATTAGGGTTCTGTTCCGGAGAGGGAGCCTGAGAAATAGCTACTACATCTAA…	Eukaryota;TSAR;Rhizaria;Radiolaria;Polycystinea;Nassellaria;Sphaerozoidae;Collozoum;Collozoum_pelagicum;	0.72756	0	0	0	0	0	0	0	0	0	0	0	0	0	0	0	0	0	0	0	0	0	0	0	0	0	0	0	0	0	0	0	0	0	0	0	0	0	0	0	0	0	0	0	0	0	0
coll_404	TCATACACTTACTTTAAAGATTAAGCCATGCATGTCTTAATGCTTTGTTTTTGTAACATTAGATTGCGGACGGCTCATTAGAATAGTTTTTATCTTGTTGATCTTATTTTTTAGGTGGATACCCGTGGTAATTCTAGAGCTAATACATGTCATAAAAATTCTTTGTTTATTATTTTTAAAAATCAGATTGTTTAGGCATAATGGTGGATGATTCCTAATGATCAATTTTGTATCGCATTTTACTATTGCGACTAATCATTTGAAGATCTAACTTATCAGTTGATCAGTTCTGTATTGGACTACTGAGGCGTTGACGGGTAACAGAGAATTAGGGTTCTGTTCCGGAGAGGGAGCCTGAGAAATAGCTACTACATCTAAGGAAGGCAGCAGGCGCGTAAA…	Eukaryota;TSAR;Rhizaria;Radiolaria;Polycystinea;Nassellaria;Sphaerozoidae;Collozoum;Collozoum_pelagicum;	0.893507	0	0	0	0	0	0	0	0	0	0	0	0	0	0	0	0	0	0	0	0	0	0	0	0	0	0	0	0	0	0	0	0	0	0	0	0	0	0	0	0	0	0	0	0	0	0
coll_290	TCATACACTTGTCTTAAAGATTAAGCCATGCATGTCTAAATGCTTTGTTATTTTAACATTAGATTGCGGACGGCTCATTATAACAGTTATTGTATTATTGAGATTACTTTATAGGTGGATACCCGTGGTAATTCTAGAGCTAATACATGTCACTAAAAATATATTCTTTTATATATTGAGCATTTATTTGTCATCAAACCAAAATGCTTTAGCATTGTGGATGATTCATAGTAATGTTTGGAGAACGCTTTAAATAGTCGACATATCATTCAAGTTTCTGACCTATCAGTTAGTCAGTAGTGTATTGGACTACTGAGGCGTTGACGGGTAACAGAGAATTAGGGTTCTGTTCCGGAGAGGGAGCCTGAGAAACAGCTACTACATCTAAGGAAGGCAGCA…	Eukaryota;TSAR;Rhizaria;Radiolaria;Polycystinea;Nassellaria;Sphaerozoidae;Collozoum;Collozoum_inerme;	0.992965	0	0	0	0	0	0	0	0	0	0	0	0	0	0	0	0	0	0	0	0	0	0	0	0	0	0	0	0	0	0	0	0	0	0	0	0	0	0	0	0	0	0	0	0	0	0
coll_412	TCATATACTTTTCTTAAAGATTAAGCCATGTATGTCTCAGTTCTTTGATTGGTAAACAATAGATTGCGAATGGTTCAGTATAACAGTTACGATATGATTGAAATTTATTTTATGTGGATTGCTGTGGGAAATCTTCAGCTAATACTTGATACACAGTATATATAAATAAAGAAAGGATATGTATATAGCTGTTATTTATTATTAAATTATAATGTTCCTACATTATTGTGGATTCTTAATAATTACGTACAGATTACTTTACAAGTAGCAATTCATTTAAGTTTCTGACCTATCAGTTAATTGGTTGCATCTTGAGCAATTGAGGCATTAACGGGTAACAGGGAATTAGAGTTCTATTCCGGAGAGGGAGTCTGAGATATAGCTACCACATCTAAGGAA…	Eukaryota;TSAR;Rhizaria;Radiolaria;Polycystinea;Nassellaria;Collosphaeridae;Collosphaera;Collosphaera_tuberosa;	1	0	0	0	0	0	0	0	0	1	0	1	0	1	3	1	0	0	1	0	0	1	0	1	0	1	2	1	2	0	1	1	0	0	0	2	0	0	0	0	0	0	0	0	0	0	0
coll_440	TCATATACTTGTCTTAAAGATTAAGCCATGCATGTCTCAGCTCTTTGATTGGTAAACAATAGATTGCGAATGGTTCAGTGTAACAGTTACGATATGTTTGAAATTTAATATATGTGGATAACTGTGGGAACTCTTCAGCTAATACGTGATACACAGTATATCAATATATATATATAGGATATGTTTATGGTTGTTATTTAATATCAAATTATAATGTACTTACACTATTGTCGATTCATAATTATTACGAACAAATTACTTTATAAGTAGCAATTCATTTAAGTCTCTCACCTATCAGTTAATTATTTGCATCTTGAGGTATTGAGGCAATAACGGGTAACAGGGAATTAGGGTTCTATTCCGGAGAGGGAGTCTGAGAAATAGCTACTACATCTAAGG…	Eukaryota;TSAR;Rhizaria;Radiolaria;Polycystinea;Nassellaria;Collosphaeridae;Collosphaera;Collosphaera_tuberosa;	0.999569	75	1	0	3	0	0	0	0	0	0	0	0	0	0	0	0	0	0	0	0	0	0	0	0	0	0	0	0	0	0	0	0	0	0	0	0	0	0	0	0	0	0	0	0	0	0
coll_454	TCATATACTTTTCTTAAAGATTAAGCCATGTATGTCTCAGTTCTTTGATTGGTAAACAATAGATTGCGAATGGTTCAGTATAACAGTTACGATATGATTGAAATTTATTTTATGTGGATTACTGTGGGAAATCTTCAGCTAATACTTGATACACAGTATATATAAATAAAGAAAGGATATGTATATAGCTGTTATTTATTATTAAATTATAATGTTCCTACATTATTGTGGATTCTTAATAATTACGTACAGATTACTTTACAAGTAGCAATTCATTTAAGTTTCTGACCTATCAGTTAATTGGTTGCATCTTGAGCAATTGAGGCATTAACGGGTAACAGGGAATTAGAGTTCTATTCCGGAGAGGGAGTCTGAGATATAGCTACCACATCTAAGGAA…	Eukaryota;TSAR;Rhizaria;Radiolaria;Polycystinea;Nassellaria;Collosphaeridae;Collosphaera;Collosphaera_tuberosa;	1	0	0	0	0	0	0	0	0	1	0	1	3	0	0	0	0	0	1	0	0	0	0	0	1	0	0	0	2	0	0	0	0	1	0	0	0	0	0	1	0	0	0	0	0	0	0
coll_468	TCATATACTTGTCTTAAAGATTAAGCCATGCATGTCTCAGCTCTTTGATTGGTAAACAATAGATTGCGAATGGTTCAGTGTAACAGTTACGATATGTTTGAAATTTAATATATGTGGATAACTGTGGGAACTCTTCAGCTAATACGTGATACACAGTATATCAATATATATATATTATAGGATATGTTTATGGTTGTTATTTAATATCAAATTATAATGTACTTACACTATTGTCGATTCATAATTATTACGAACAAATTACTTTACAAGTAGCAATTCATTTAAGTCTCTCACCTATCAGTTAATTATTTGCATCTTGAGGTATTGAGGCAATAACGGGTAACAGGGAATTAGGGTTCTATTCCGGAGAGGGAGTCTGAGAAATAGCTACTACATCTA…	Eukaryota;TSAR;Rhizaria;Radiolaria;Polycystinea;Nassellaria;Collosphaeridae;Collosphaera;Collosphaera_tuberosa;	0.999855	67	2	0	7	0	0	0	0	0	0	0	0	0	0	0	0	0	0	0	0	0	0	0	0	0	0	0	0	0	0	0	0	0	0	0	0	0	0	0	0	0	0	0	0	0	0
coll_481	TCATATACTTTTCTTAAAGATTAAGCCATGTATGTCTCAGTTCTTTGATTGGTAAACAATAGATTGCGAATGGTTCAGTATAACAGTTACGATATGATTGAAATTTATTTTATGTGGATTACTGTGGGAAATCTTCAGCTAATACTTGATACACAGTATATATAAATAAAGAAAGGATATGTATATAGCTGTTATTTATTATTAAATTATAATGTTCCTACATTATTGTGGATTCTTAATAATTACGTACAGATTACTTTACAAGTAGCAATTCATTTAAGTTTCTGACCTATCAGTTAATTGGTTGCATCTTGAGCAATTGAGGCATTAACGGGTAACAGGGAATTAGAGTTCTATTCCGGAGAGGGAGTCTGAGATATAGCTACCACATCTAAGGAA…	Eukaryota;TSAR;Rhizaria;Radiolaria;Polycystinea;Nassellaria;Collosphaeridae;Collosphaera;Collosphaera_tuberosa;	1	0	0	0	0	0	0	0	7	0	0	0	1	0	0	0	0	0	0	0	0	0	0	0	0	0	0	0	0	1	0	0	0	0	0	0	0	0	0	0	0	0	0	0	0	0	0
coll_482	TCATATACTTTTCTTAAAGATTAAGCCATGTATGTCTCAGTTCTTTGATTGGTAAACAATAGATTGCGAATGGTTCAGTATAACAGTTACGATATGATTGAAATTTATTTTATGTGGATTACTGTGGGAAATCTTCAGCTCATACTTGATACACAGTATATATAAATAAAGAAAGGATATGTATATAGCTGTTATTTATTATTAAATTATAATGTTCCTACATTATTGTGGATTCTTAATAATTACGTACAGATTACTTTACAAGTAGCAATTCATTTAAGTTTCTGACCTATCAGTTAATTGGTTGCATCTTGAGCAATTGAGGCATTAACGGGTAACAGGGAATTAGAGTTCTATTCCGGAGAGGGAGTCTGAGATATAGCTACCACATCTAAGGAA…	Eukaryota;TSAR;Rhizaria;Radiolaria;Polycystinea;Nassellaria;Collosphaeridae;Collosphaera;Collosphaera_tuberosa;	1	0	0	0	0	0	0	0	3	0	0	0	0	0	0	0	2	0	0	2	0	0	0	0	0	0	0	0	1	0	2	0	0	0	0	0	0	1	0	0	0	0	0	0	0	0	0
coll_513	TCATATACTTTTCTTAAAGATTAAGCCATGTATGTCTCAGTTCTTTGATTGGTAAACAATAGATTGCGAATGGTTCAGTATAACAGTTACGATATGATTGAAATTTATTTTATGTGGATTACTGTGGGAAATCTTCAGCTAATACTTGATACACAGTATATATAAATAAAGAAAGGATATGTATATAGCTGTTATTTATTATTAAATTATAATGTTCCTACATTATTGTGGATTCTTAATAATTACGTACAGATTACTTTACAAGTAGCAATTCATTTAAGTTTCTGACCTATCAGTTAATTGGTTGCATCTTGAGCAATTGAGGCATTAACGGGTAACAGGGAATTAGAGTTCTATTCCGGAGAGGGAGTCTGAGATATAGCTACCACATCTAAGGAA…	Eukaryota;TSAR;Rhizaria;Radiolaria;Polycystinea;Nassellaria;Collosphaeridae;Collosphaera;Collosphaera_tuberosa;	1	0	0	0	0	0	0	0	8	1	0	0	0	0	1	0	0	0	0	2	0	0	0	2	0	0	1	1	1	1	0	0	0	0	0	0	0	0	0	0	0	0	0	2	0	2	0
coll_524	TCATATACTTTTCTTAAAGATTAAGCCATGTATGTCTCAGTTCTTTGATTGGTAAACAATAGATTGCGAATGGTTCAGTATAACAGTTACGATATGATTGAAATTTATTTTATGTGGATTACTGTGGGAAATCTTCAGCTAATACTTGATACACAGTATATATAAATAAAGAAAGGATATGTATATAGCTGTTATTTATTATTAAATTATAATGTTCCTACATTATTGTGGATTCTTAATAATTACGTACAGATTACTTTACAAGTAGCAATTCATTTAAGTTTCTGACCTATCAGTTAATTGGTTGCATCTTGAGCAATTGAGGCATTAACGGGTAACAGGGAATTAGAGTTCTATTCCGGAGAGGGAGTCTGAGATATAGCTACCACATCTAAGGAA…	Eukaryota;TSAR;Rhizaria;Radiolaria;Polycystinea;Nassellaria;Collosphaeridae;Collosphaera;Collosphaera_tuberosa;	1	0	0	0	0	0	0	0	0	0	0	0	1	1	1	0	0	0	1	0	0	2	0	0	1	3	0	1	0	0	0	0	0	1	0	1	0	0	0	1	0	0	0	0	0	1	0
coll_533	TCATATACTTTTCTTAAAGATTAAGCCATGTATGTCTCAGTTCTTTGATTGGTAAACAATAGATTGCGAATGGTTCAGTATAACAGTTACGATATGATTGAAATTTATTTTATGTGGATTACTGTGGGAAATCTTCAGCTAATACTTGATACACAGTATATATAAATAAAGAAAGGATATGTATATAGCTGTTATTTATTATTAAATTATAATGTTCCTACATTATTGTGGATTCTTAATAATTACGTACAGATTACTTTACAAGTAGCAATTCATTTAAGTTTTTGACCTATCAGTTAATTGGTTGCATCTTGAGCAATTGAGGCATTAACGGGTAACAGGGAATTAGAGTTCTATTCCGGAGAGGGAGTCTGAGATATAGCTACCACATCTAAGGAA…	Eukaryota;TSAR;Rhizaria;Radiolaria;Polycystinea;Nassellaria;Collosphaeridae;Collosphaera;Collosphaera_tuberosa;	1	0	0	0	0	0	0	0	0	0	0	0	1	0	0	12	0	0	0	0	0	0	0	0	0	1	0	0	0	0	1	0	0	0	0	1	0	0	0	0	0	0	0	0	0	0	0
coll_547	TCATATACTTTTCTTAAAGATTAAGCCATGTATGTCTCAGTTCTTTGATTGGTAAACAATAGATTGCGAATGGTTCAGTATAACAGTTACGATATGATTGAAATTTATTTTATGTGGATTACTGTGGGAAATCTTCAGCTAATACTTGATACACAGTATATATAAATAAAGAAAGGATATGTATATAGCTGTTATTTATTATTAAATTATAATGTTCCTACATTATTGTGGATTCTTAATAATTACGTACAGATTACTTTACAAGTAGCAATTCATTTAAGTTTCTGACCTATCAGTTAATTGGTTGCATCTTGAGCAATTGAGGCATTAACGGGTAACAGGGAATTAGAGTTCTATTCCGGAGAGGGAGTCTGAGATATAGCTACCACATCTAAGGAA…	Eukaryota;TSAR;Rhizaria;Radiolaria;Polycystinea;Nassellaria;Collosphaeridae;Collosphaera;Collosphaera_tuberosa;	1	0	0	0	0	0	0	0	0	0	0	0	0	0	0	0	0	0	0	0	0	0	0	0	0	0	0	0	0	0	0	0	0	0	0	0	0	0	0	0	0	0	56	0	0	0	4
coll_269	TCATACACTTGTCTTAAAGATTAAGCCATGCATGTCTAAATGATTTGTTTTTTCTTAACATTAGATTGCAGACGGCTCATTATAACAGTTATTGTATTATTGACGTTAAATTTTAGGTGGATACCTGTGGTAATTCTAGAGCTAATACATGCCACACAAAATGTACATTTGCGTATATTATTAAGGTATTATTTTTTTTCAAATTAAAATGTTTCGGCAGTATGGATGATTCATAGTAATGGTTTTAGAACGCGATTGAGTACGCGCCCTGTTATGTAAGTTTCTGACCTATCAGTTAGTCAGTAGTGTATTGGACTACTGAGGCGTTGACGGGTAACAGAGAATTAGGGTTCTGTTCCGGAGAGGGAGCCTGAGAAACAGCTACTACATCTAAGGAAG…	Eukaryota;TSAR;Rhizaria;Radiolaria;Polycystinea;Nassellaria;Sphaerozoidae;Collozoum;Collozoum_pelagicum;	1	0	0	0	0	0	0	0	0	0	0	0	0	0	0	0	0	0	0	0	0	0	0	0	0	0	0	0	0	0	0	0	0	0	0	0	0	0	0	0	0	0	0	0	0	0	0
coll_544	TCATACACTTGTCTTAAAGATTAAGCCATGCATGTCTAAATGCTTTGTTTATGTAACATTAGATTGCGGACGGCTCATTATAACAGTTATTGTATTATTGAGATTACTTTTTAGGTGGATACCCGTGGTAATTCTAGAGCTAATACATGTCACTAAAAATATATTGTTTTATATATTGAGCATTTATTTGTTATCAAACCAAAATGCTTCTGCATTGTGGATGATCCATAGTAATGTTTGGAGAACGCTTTAATACGTGACAAATCATTCAAGTTTCTGACCTATCAGTTAGTCAGTAGTGTATTGGACTACTGAGGCGTTGACGGGTAACAGAGAATTAGGGTTCTGTTCCGGAGAGGGAGCCTGAGAAACAGCTACTACATCTAAGGAAGGCAGCAG…	Eukaryota;TSAR;Rhizaria;Radiolaria;Polycystinea;Nassellaria;Sphaerozoidae;Sphaerozoum;Sphaerozoum_brandtii;	0.831833	0	0	0	0	0	0	0	0	0	0	0	0	0	0	0	0	0	0	0	0	0	0	0	0	0	0	0	0	0	0	0	0	0	0	0	0	0	0	0	0	0	0	0	0	0	0
coll_608	TCATATACTTTTCTTAAAGATTAAGCCATGTATGTCTCAATTCTTTGATTGGTAAACAATAGATTGCGAATGGTTCAGTATAACAGTTACGATATGATTGAAATTTATTTTATGTGGATTACTGTGGGAAATCTTCAGCTAATACTTGATACACAGTATATATAAATAAAGAAAGGATATGTATATAGCTGTTATTTATTATTAAATTATAATGTTCCTACATTATTGTGGATTCTTAATAATTACGTACAGATTACTTTACAAGTAGCAATTCATTTAAGTTTCTGACCTATCAGTTAATTGGTTGCATCTTGAGCAATTGAGGCATTAACGGGTAACAGGGAATTAGAGTTCTATTCCGGAGAGGGAGTCTGAGATATAGCTACCACATCTAAGGAA…	Eukaryota;TSAR;Rhizaria;Radiolaria;Polycystinea;Nassellaria;Collosphaeridae;Collosphaera;Collosphaera_tuberosa;	1	0	0	0	0	0	0	0	0	0	0	0	0	0	0	0	0	0	0	0	0	0	0	0	0	0	0	0	0	0	0	0	0	0	0	0	0	10	0	0	0	0	0	0	0	0	0
coll_640	TCATATACTTTTCTTAAAGATTAAGCCATGTATGTCTCAGTTCTTTGATTGGTAAACAATAGATTGCGAATGGTTCAGTATAACAGTTACGATATGATTGAAATTTATTTTATGTGGATTACTGTGGGAAATCTTCAGCTAATACTTGATACACAGTATACATAAATAAAGAAAGGATATGTATATAGCTGTTATTTATTATTAAATTATAATGTTCCTACATTATTGTGGATTCTTAATAATTACGTACAGATTACTTTACAAGTAGCAATTCATTTAAGTTTCTGACCTATCAGTTAATTGGTTGCATCTTGAGCAATTGAGGCATTAACGGGTAACAGGGAATTAGAGTTCTATTCCGGAGAGGGAGTCTGAGATATAGCTACCACATCTAAGGAA…	Eukaryota;TSAR;Rhizaria;Radiolaria;Polycystinea;Nassellaria;Collosphaeridae;Collosphaera;Collosphaera_tuberosa;	1	0	0	0	0	0	0	0	0	0	0	0	0	0	0	0	0	0	0	1	0	0	6	0	0	0	0	0	0	0	0	0	0	0	0	1	0	0	0	0	0	0	0	0	0	0	0
coll_652	TCATATACTTTTCTTAAAGATTAAGCCATGTATGTCTCAGTTCTTTGATTGGTAAACAATAGATTGCGAATGGTTCAGTATAACAGTTACGATATGATTGAAATTTATTTTATGTGGATTACTGTGGGAAATCTTCAGCTAATACTTGATACACAGTATATATAAATAAAGAAAGGATATGTATATAGCTGTTATTTATTTTTAAATTATAATGTTCCTACATTATTGTGGATTCTTAATAATTACGTACAGATTACTTTACAAGTAGCAATTCATTTAAGTTTCTGACCTATCAGTTAATTGGTTGCATCTTGAGCAATTGAGGCATTAACGGGTAACAGGGAATTAGAGTTCTATTCCGGAGAGGGAGTCTGATATATAGCTACCACATCTAAGGAA…	Eukaryota;TSAR;Rhizaria;Radiolaria;Polycystinea;Nassellaria;Collosphaeridae;Collosphaera;Collosphaera_tuberosa;	1	0	0	0	0	0	0	0	0	0	0	0	0	0	0	0	0	0	0	0	0	0	0	0	0	0	0	0	0	0	0	1	0	0	0	0	0	37	0	0	0	0	0	0	0	0	0
coll_658	TCATATACTTTTCTTAAAGATTAAGCCATGTATGTCTCAGTTCTTTGATTGGTAAACAATAGATTGCGAATGGTTCAGTATAACAGTTACGATATGATTGAAATTTATTTTATGTGGATTACTGTGGGAAATCTTCAGCTAATACTTGATACACAGTATATATAAATAAAGAAAGGATATGTATATAGCTGTTATTTATTATTAAATTATAATGTTCCTACATTATTGTGGATTCTTAATAATTACGTACAGATTACTTTACAAGTAGCAATTCATTTAAGTTTCTGACCTATCAGTTAATTGGTTGCATCTTGAGCAATTGAGGCATTAACGGGTAACAGGGAATTAGAGTTCTATTCCGGAGAGGGAGTCTGAGATATAGCTACCACATCTAAGGAA…	Eukaryota;TSAR;Rhizaria;Radiolaria;Polycystinea;Nassellaria;Collosphaeridae;Collosphaera;Collosphaera_tuberosa;	1	0	0	0	0	0	0	0	0	1	0	0	2	1	0	0	0	0	1	0	2	1	0	0	2	0	1	0	0	0	0	0	0	1	0	1	0	6	0	0	0	0	24	0	0	0	0
coll_726	TCATATACTTGTCTTAAAGATTAAGCCATGCATGTCTCAGCTCTTTGATTGGGAAACAATAGATTGCGAATGGTTCAGTGTAACAGTTACGATATTGTCTCAGCTCTTTGATTGGTAAACAATAGATTGCGAATGGTTCAGTGTAACAGTTACGATATGTTTGAAATTTAATATATGTGGATAACTGTGGGAACTCTTCAGCTAATACGTGATACACAGTATATCAATGTATATATATAGGATATGTTTATGGTTGTTATTTAATATCAAATTATAATGTACTTACACTATTGTCGATTCATAATTATTACGAACAAATTACTTTACAAGTAGCAATTCATTTAAGTCTCTCACCTATCAGTTAATTATTTGCATCTTGAGGTATTGAGGCAATAACGG…	Eukaryota;TSAR;Rhizaria;Radiolaria;Polycystinea;Nassellaria;Collosphaeridae;Collosphaera;Collosphaera_tuberosa;	0.999899	0	17	0	20	0	0	0	0	0	0	0	0	0	0	0	0	0	0	0	0	0	0	0	0	0	0	0	0	0	0	0	0	0	0	0	0	0	0	0	0	0	0	0	0	0	0
coll_730	TCATATACTTGTCTTAAAGATTAAGCCATGCATGTCTCAGCTCTTTGATTGGTAAACAATAGATTGCGAATGGTTCAGTGTAACAGTTACGATATGTTTGAAATTTAATATATGTGGATAACTGTGGGAACTCTTCAGCTAATACGTGATACACAGTATATCAATATATATATATAGGATATGTTTATGGTTGTTATTTAATATCAAATTATAATGTACTTACACTATTGTCGATTCATAATTATTACGAACAAATTACTTTATAAGTAGCAATTCATTTAAGTCTCTCACCTATCAGTTAATTATTTGCATCTTGAGGTATTGAGGCAATAACGGGTAACAGGGAATTAGGGTTCTATTCCGGAGAGGGAGTCTGAGAAATAGCTACTACATCTAAGG…	Eukaryota;TSAR;Rhizaria;Radiolaria;Polycystinea;Nassellaria;Collosphaeridae;Collosphaera;Collosphaera_tuberosa;	0.999498	25	6	0	2	0	0	0	0	0	0	0	0	0	0	0	0	0	0	0	0	0	0	0	0	0	0	0	0	0	0	0	0	0	0	0	0	0	0	0	0	0	0	0	0	0	0
coll_789	TCATACACTTGTCTTAAAGATTAAGCCATGCATGTCTAAATGCTTTGCTTACTCTACATTAGATTGCGGACGGCTCATTATAACAGTTATTGTACTTTTGAATTAACCTTATACGTGGATACCTGTGGAAATTCTATAGCTAATACATGACATGACTGATATATCTGTTTGATATTTCAGGCTTTTGTTTCTTTCAAATCAAAATGTTTCTACATTGCGGATGATTCGTAATAATGCTTATAGATCGCTTTACAAGTGGCATTTCATTCAAGTTTCTGACCTATCAGTTAGTCAGTAGTGTATTGGACTATTGAGGCATTGACGGGTAACAGAGAATTAGGGTTCTGTTCCGGAGAGGGAGCCTGAGAAACAGCTACTACATCTAAGGAAGGCAGCAGG…	Eukaryota;TSAR;Rhizaria;Radiolaria;Polycystinea;Nassellaria;Collosphaeridae;Disolenia;Disolenia_quadrata;	0.978777	0	0	0	0	0	0	0	0	0	0	0	0	0	0	0	0	0	0	0	0	0	0	0	0	0	0	0	0	1	0	0	0	0	0	0	0	0	0	0	0	0	0	0	0	0	0
coll_808	TCATATACTTTTCTTAAAGATTAAGCCATGTATGTCTCAGTTCTTTGATTGGTAAACAATAGATTGCGAATGGTTCAGTATAACAGTTACGATATGATTGAAATTTATTTTATGTGGATTACTGTGGGAAATCTTCAGCTAATACTTGATACACAGTATATATAAATAAAGAAAGGATATGTATATAGCTGTTATTTATTATTAAATTATAATGTTCCTACATTATTGTGGATTCTTAATAATTACGTACAGATTACTTTACAAGTAGCAATTCATTTAAGTTTCTGAACTATCAGTTAATTGGTTGCATCTTGAGCAATTGAGGCATTAACGGGTAACAGGGAATTAGAGTTCTATTCCGGAGAGGGAGTCTGAGATATAGCTACCACATCTAAGGAA…	Eukaryota;TSAR;Rhizaria;Radiolaria;Polycystinea;Nassellaria;Collosphaeridae;Collosphaera;Collosphaera_tuberosa;	1	0	0	0	0	0	0	0	0	0	0	0	0	0	0	5	0	0	0	0	0	0	0	0	0	0	0	0	0	0	0	0	0	0	0	0	0	0	0	0	0	2	0	0	0	0	0
coll_813	TCATATACTTGTCTTAAAGATTAAGCCATGCATGTCTCAGCTCTTTGATTGGTAAACAATAGATTGTGAATGGTTCAGTATAACAGTTACGATATGTTTGTGATTTAATTTATGTGGATAATTGTGGGAACTCTTCAGCTAATACGTGGTACACAGCATATAAATATATATATAGGATATGTTTATGGTTGTTATTTAATATCAAATTATAATGTATTTACACTATTGTCGGTTCATAATTATTACGAACAGATTACTTTACAAGTAGCAATTCATTTATGTTTCTGACCTATCAGTTAATTATTTACATCTTGAGGTATTGAGGCATTAACGGGTAACAGGGAACTAGGGTTCTGTTCCGGAGAGGGAGTCTGAGAAATAGCTACCACATCTAAGGAA…	Eukaryota;TSAR;Rhizaria;Radiolaria;Polycystinea;Nassellaria;Collosphaeridae;Collosphaera;Collosphaera_tuberosa;	0.999403	0	0	0	0	0	0	0	0	0	0	0	0	0	0	0	0	1	1	0	0	0	0	0	0	0	0	0	0	0	0	0	0	0	0	0	0	0	0	0	0	0	0	0	0	0	0
coll_827	TCATATACTTGTCTTAAAGATTAAGCCATGCATGTCTCAGCTCTTTGATTGGTAAACAATAGATTGCGAATGGTTCAGTGTAACAGTTACGATATGTTTGAAATTTAATATATGTGGATAACTGTGGGAACTCTTCAGCTAATACGTGATACACAGTATATCAATATATATATATAGGATATGTTTATGGTTGTTATTTAATATCAAATTATAATGTACTTACACTATTGTCGATTCATAATTATTACGAACAAATTACTTTACAAGTAGCAATTCATTTAAGTCTCTCACCTATCAGTTAATTATTTGCATCTTGAGCTTTTGAGGCAATAACGGGTAACAGGGAATTAGGGTTCTATTCCGGAGAGGGAGTCTGAGAAATAGCTACTACATCTAAGG…	Eukaryota;TSAR;Rhizaria;Radiolaria;Polycystinea;Nassellaria;Collosphaeridae;Collosphaera;Collosphaera_tuberosa;	0.99972	0	3	0	20	0	0	0	0	0	0	0	0	0	0	0	0	0	0	0	0	0	0	0	0	0	0	0	0	0	0	0	0	0	0	0	0	0	0	0	0	0	0	0	0	0	0
coll_799	TCATATACTTGTCTTAAAGATTAAGCCATGTATGTCTAAATGCTTTGTATATGTAACATGAGATTGCGGTGCTAATACATGTCATAAAAATTGTATATTTTTATATTATTGAATTATTATATAATCAAAATGTTTCGGCATAATTGTGGATGATTTTTAATAATTAATTTTTAACGCATTTTGACATGCGACTTATCATTTTAGCATCTGACCTATCAGTTATTTAGCAGTGTATTGGACTACTGAGGCATTGACGGGTAACAGAGAATTATGGTTCTGTTCCGGAGAGGAAGCCTGCGATACAGCTTCTACTTCTAAGGAAGGCAGCAGGCGCGTAAATTACCCAATTTTGATAAAGAGAGGTAGTGACAAGAAATCCCAAGATTTTTCCTTATGGAT…	Eukaryota;TSAR;Rhizaria;Radiolaria;Polycystinea;Nassellaria;Sphaerozoidae;Collozoum	0.718192	0	0	0	0	0	0	0	0	0	0	0	0	0	0	0	0	0	0	0	0	0	0	0	0	0	0	0	0	0	0	0	0	0	0	0	0	0	0	0	0	0	0	0	0	0	0
coll_862	TCATATACTTGTCTTAAAGATTAAGCCATGCATGTCTCAGCTCTTTGATTGGTAAACAATAGATTGCGAATGGTTCAGTGTAACAGTTACGATATGTTTGAAATTTAATACATGTGGATAACTGTGGGAACTCTTCAGCTAATACGTGATACACAGTATATCAATATATATATATAGGATATGTTTATGGTTGTTATTTAATATCAAATTATAATGTATTTACACTATTGTCGATTCATAATTATTACGAACAAATTACTTTATAAGTAGCAATTCATTTAAGTCTCTCACCTATCAGTTAATTATTTGCATCTTGAGGTATTGAGGCAATAACGGGTAACAGGGAATTAGGGTTCTATTCCGGAGAGGGAGTCTGAGAAATAGCTACTACATCTAAGG…	Eukaryota;TSAR;Rhizaria;Radiolaria;Polycystinea;Nassellaria;Collosphaeridae;Collosphaera;Collosphaera_tuberosa;	0.999535	0	8	0	11	0	0	0	0	0	0	0	0	0	0	0	0	0	0	0	0	0	0	0	0	0	0	0	0	0	0	0	0	0	0	0	0	0	0	0	0	0	0	0	0	0	0
coll_880	TCATACACTTACTTTAAAGATTAAGCCATGCATGTCTTAATGCTTTGTTTTTGTAACATTAGATTGCGGACGGCTCATTATAACAGTTTTTGTATAATTGAAATTATTTTTTAGGTGGATACCCGTGGTAATTCTAGAGCTAATACATGTCATAAAAATTGTATACTTGTTTATATGATTTATATTTTTTATGTTTTTTAAAAATCAAAATATGTTTTGGCATAATGGTGGATGATTCCTAATTATCAATTTTGTATCGCATTTTAACATTGCGACTAATCATTTTAGAATCTGACCTATCAGTTAGTACGTACTGTATTGGACTACTGAGGCGTTGACGGGTAACAGAGAATTAGGGTTCTGTTCCGGAGAGGGAGCCTGAGAAATAGCTACTACATC…	Eukaryota;TSAR;Rhizaria;Radiolaria;Polycystinea;Nassellaria;Sphaerozoidae;Sphaerozoum	0.952865	0	0	0	0	0	0	0	0	0	0	0	0	0	0	0	0	0	0	0	0	0	0	0	0	0	0	0	0	0	0	0	0	0	0	0	0	0	0	0	0	0	0	0	0	0	0
coll_729	TCATACACTTGTCTTAAAGATTAAGCCATGCATGTCTAAATGCTTTGTTATTTTAACATTAGATTGCGGACGGCTCATTATAACAGTTATTGTATTATTGAGATTACTTTATAGGTGGATACCCGTGGTAATTCTAGAGCTAATACATGTCACTAAAAATATATTCTTTTATATATTGAGCATTTATTTGTCATCAAACCAAAATGCTTTAGCATTGTGGATGATTCATAGTAATGTTTGGAGAACGCTTTAAATAGTCGACATATCATACAAGTTTCTGACCTATCAGTTAGTCAGTAGTGTATTGGACTACTGAGGCGTTGACGGGTAACAGAGAATTAGGGTTCTGTTCCGGAGAGGGAGCCTGAGAAACAGCTACTACATCTAAGGAAGGCAGCA…	Eukaryota;TSAR;Rhizaria;Radiolaria;Polycystinea;Nassellaria;Sphaerozoidae;Collozoum;Collozoum_inerme;	0.931929	0	0	0	0	0	0	0	0	0	0	0	0	0	0	0	0	0	0	0	0	0	0	0	0	0	0	0	0	0	0	0	0	0	0	0	0	0	0	0	0	0	0	0	0	0	0
coll_204	TCATACACTTGTCTTAAAGATTAAGCCATGCATGTCTAAATGCTTTGTTATTATAACATTAGATTGCAGACGGCTCATTATAACAGTTATTGTATTATTGAGATTATTTTATAGGTGGATACCTGTGGAAATTCTAGAGCTAATACATGTCACTAAAAATATATTCTTTGATATACTTACCATTTATTTGTTATCAAACCAAAATGCTTCAGCATTCTGGATGAATCATAGTAATGTTTGGAGAACGCTTTCATACGTGACAAATCATTCAAGTTTCTGACCTATCAGTTAGTCAGTAGTGTATTGGACTACTGAGGCGTTGACGGGTAACAGAGAATTAGGGTTCTGTTCCGGAGAGGGAGCCTGAGAAACAGCTACTACATCTAAGGAAGGCAGCAG…	Eukaryota;TSAR;Rhizaria;Radiolaria;Polycystinea;Nassellaria;Sphaerozoidae;Collozoum;Collozoum_amoeboides;	0.987609	0	0	0	0	0	0	0	0	0	0	0	0	0	0	0	0	0	0	0	0	0	0	0	0	0	0	0	0	0	0	0	0	0	0	0	0	0	0	0	0	0	0	0	0	0	0
coll_050	TCATATACTTTTCTTAAAGATTAAGCCATGTATGTCTCAGTTCTTTGATTGGTAAACAATAGATTGCGAATGGTTCAGTATAACAGTTACGATATGATTGAAATTTATTTTATGTGGATTACTGTGGGAAATCTTCAGCTAATACTTGATACACAGTATATATAAATAAAGAAAGGATATGTATATAGCTGTTATTTATTATTAAATTATAATGTTCCTACATTATTGTGGATTCTTAATAATTACGTACAGATTACTTTACAAGTAGCAATTCATTTAAGTTTCTGACCTATCAGTTAATTGGTTGCATCTTGAGCAATTGAGGCATTAACGGGTAACAGGGAATTAGAGTTCTATTCCGGAGAGGGAGTCTGAGATATAGCTACCACATCTAAGGAA…	Eukaryota;TSAR;Rhizaria;Radiolaria;Polycystinea;Nassellaria;Collosphaeridae;Collosphaera;Collosphaera_tuberosa;	1	0	0	0	0	0	0	0	0	0	0	1	0	0	0	0	0	0	1	0	0	0	0	2	0	0	0	0	0	0	1	0	0	0	0	0	0	0	0	0	0	0	0	0	0	1	0
coll_068	TCATACACTTGTCTTAAAGATTAAGCCATGCATGTCTAAATGATTTGTTTTTTCTTAACATTAGATTGCAGACGGCTCATTATAACAGTTATTGTATTATTGACGTTAAATTTTAGGTGGATACCTGTAGTAATTCTAGAGCTAATACATGCCACACAAAATTTACATTTGCGTATATTATTAAGGTATTATTTTTTTTCAAATTAAAATGTTTCGGCAGTATGGATGATTCATAGTAATGGTTTTAGAACGCGATTGAGTACGCGCCCTGTTATGTAAGTTTCTGACCTATCAGTTAGTCAGTAGTGTATTGGACTACTGAGGCGTTGACGGGTAACAGAGAATTAGGGTTCTGTTCCGGAGAGGGAGCCTGAGAAACAGCTACTACATCTAAGGAAG…	Eukaryota;TSAR;Rhizaria;Radiolaria;Polycystinea;Nassellaria;Sphaerozoidae;Collozoum;Collozoum_pelagicum;	1	0	0	0	0	0	0	0	0	0	0	0	0	0	0	0	0	0	0	0	0	0	0	0	0	0	0	0	0	0	0	0	0	0	0	0	0	0	0	0	0	0	0	0	0	0	0
coll_069	TCATATACTTGTTTTAAAGAGTAAGCCATGCATGTCTTAGTTAGTTGGTTATTATACAATAAATTGTGGATGGCTCATTAAAACAGTTATTATTAATATGAAATAATTTTTTATTTGGATAACTTTAGAAATTCTTCAGCTAATACATGGTATATTGGATATTTTTCATAAATGATATATTTGCTTTTATATTTAATCAAATTAATGTGTTTCTACATTATAGAAGAGTCATATTATTAATTACAGATCGCAATACATAATGTGGCAACTCATTTGAATTTCTTACTTATCAGTTAATCAGTAGTGTATTGGTTTATTGAGGCACTTACAGGTAACAGAGAATTAGGGTTTTGTTCCGGAGAGGGAGTCTGAGAAATGGCTACCACATCTAAGGAAGGC…	Eukaryota;TSAR;Rhizaria;Radiolaria;Polycystinea;Nassellaria;Collosphaeridae;Disolenia;Disolenia_zanguebarica;	0.999949	0	0	0	0	0	0	0	0	0	0	0	1	0	0	0	0	0	0	0	0	0	0	0	0	0	0	0	0	0	0	0	0	0	0	0	0	0	0	0	0	0	0	0	0	0	0
coll_091	TCATATACTTTTCTTAAAGATTAAGCCATGTATGTCTCAGTTCTTTGATTGGTAAACAATAGATTGCGAATGGTTCAGTATAACAGTTACGATATGATTGAAATTTATTTTATGTGGATTACTGTGGGAAATCTTCAGCTAATACTTGATACACAGTATATATAAATAAAGAAAGGATATGTATATAGCTGTTATTTATTATTAAATTATAATGTTCCTACATTATTGTGGATTCTTAATAATTACGTACAGATTACTTTACAAGTAGCAATTCATTTAAGTTTCTGACCTATCAATTAATTGGTTGCATCTTGAGCAATTGAGGCATTAACGGGTAACAGGGAATTAGAGTTCTATTCCGGAGAGGGAGTCTGAGATATAGCTACCACATCTAAGGAA…	Eukaryota;TSAR;Rhizaria;Radiolaria;Polycystinea;Nassellaria;Collosphaeridae;Collosphaera;Collosphaera_tuberosa;	1	0	0	0	0	0	0	0	0	0	0	0	0	0	0	0	0	0	0	0	0	0	0	0	0	0	0	0	0	0	0	0	0	0	0	0	0	0	0	0	0	0	0	0	0	0	0
coll_094	TCATACACTTGTCTTAAAGATTAAGCCATGCATGTCTAAATGCTTTGTTATTTTAACATTAGATTGCGGACGGCTCATTATAACAGTTATTGTATTATTGAGATTACCTTTTAGGTGGATACCCGTGGTAATTCTAGAGCTAATACATGTCACTAAAAATATATATTCTTTTATATATTGAGCATTTATTTGTCATCAAACCAAAATGCTTTAGCATTGTGGATGATTCATAGTAATGTTTGGAGAACGCTTTAAATAGTCGACATATCATTCAAGTTTCTGACCTATCAGTTAGTCAGTAGTGTATTGGACTACTGAGGCGTTGACGGGTAACAGAGAATTAGGGTTCTGTTCCGGAGAGGGAGCCTGAGAAACAGCTACTACATCTAAGGAAGGCAG…	Eukaryota;TSAR;Rhizaria;Radiolaria;Polycystinea;Nassellaria;Sphaerozoidae;Collozoum;Collozoum_inerme;	0.994024	0	0	0	0	0	0	0	0	0	0	0	0	0	0	0	0	0	0	0	0	0	0	0	0	0	0	0	0	0	0	0	0	0	0	0	0	0	0	0	0	0	0	0	0	0	0
coll_099	TCATACACTTGTCTTAAAGATTAAGCCATGCATGTCTAAATGCTTTGTTATTTAACATTAGATTGCGGACGGCTCATTATAACAATTATGGTATTATTGAGATTACTTTATAGGTGGATACCCGTGGTAATTCTAGAGCTAATACATGTCACTAAAAATATATTCTTTTATATATTGAGCATTTATTTGTCATCAAACCAAAATGCTTTAGCATTGTGGATGATTCATAGTAATGTTTGCAGAACACTTTAAATAGTCGACATATCATTCAAGTTTCTGACCTATCAGTTAGTCAGTAATGTATTGGACTACTGAGGCTTTGACGGGTAACAGAGAATTAGGGTTCTGTTCCGGAGAGGGAGCCTGAGAAACAGCTACTACATCTAAGGAAGGCAGCAG…	Eukaryota;TSAR;Rhizaria;Radiolaria;Polycystinea;Nassellaria;Sphaerozoidae;Collozoum;Collozoum_inerme;	0.996004	0	0	0	0	0	0	0	0	0	0	0	0	0	0	0	0	0	0	0	0	0	0	0	0	0	0	0	0	0	0	0	0	0	0	0	0	0	0	0	0	0	0	0	0	0	0
coll_100	TCATATACTTGTCTTAAAGATTAAGCCATGCATGTCTCAGCTCTTTGATTGGTAAACAATAGATTGCGAATGGTTCAGTGTAACAGTTACGATATGTTTGAAATTTAATATATGTGGATAACTGTGGGAACTCTTCAGCTAATACGTGATACACAGTATATCAATATATATATATAGGATATGTTTATGGTTGTTATTTAATATCAAAGTATAATGTACTTACACTATTGTCGATTCATAATTATTACGAACAAATTACTTTACAAGTAGCAATTCATTTAAGTCTCTCACCTATCAGTTAATTATTTGCATCTTGAGGTATTGAGGCAATAACGGGTAACAGGGAATTAGGGTTCTATTCCGGAGAGGGAGTCTGAGAAATAGCTACTACATCTAAGG…	Eukaryota;TSAR;Rhizaria;Radiolaria;Polycystinea;Nassellaria;Collosphaeridae;Collosphaera;Collosphaera_tuberosa;	0.999727	1	1	0	0	0	0	0	0	0	0	0	0	0	0	0	0	0	0	0	0	0	0	0	0	0	0	0	0	0	0	0	0	0	0	0	0	0	0	0	0	0	0	0	0	0	0
coll_102	TCATACACTTGTCTTAAAGATTAAGCCATGCATGTCTAAATGCTTTGTTATTTAACATTAGATTGCGGACGGCTCATTATAACAATTATGGTATTATTGAGATTACTTTATAGGTGGATACCCGTGGTAATTCTAGAGCTAATACATGTCACTAAAAATATATTCTTTTATATATTGAGCATTTATTTGTCATCAAACCAAAATGCTTTAGCATTGTGGATGATTCATAGTAATGTTTGCAGAACACTTTAAATAGTCGACATATCATTCAAGTTTCTGACCTATCAGTTAGTCAGTAATGTATTGGACTACTGAGGCTTTGACGGGTAACAGAGAATTAGGGTTCTGTTCCGGAGAGGGAGCCTGAGAAACAGCTACTACATCTAAGGAAGGCAGCAG…	Eukaryota;TSAR;Rhizaria;Radiolaria;Polycystinea;Nassellaria;Sphaerozoidae;Collozoum;Collozoum_inerme;	0.988343	0	0	0	0	0	0	0	0	0	0	0	0	0	0	0	0	0	0	0	0	0	0	0	0	0	0	0	0	0	0	0	0	0	0	0	0	0	0	0	0	0	0	0	0	0	0
coll_106	TCATACACTTGTCTTAAAGATTAAGCCATGCATGTCTAAATGCTTTGTTATTTTAACATTAGATTGCGGACGGCTCATTATAACAGTTATTGTATTATTGAGATTACCTTTTAGGTGGATACCCGTGGTAATTCTAGAGCTAATACATGTCACTAAAAATATATATTCTTTTATATATTGAGCATTTATTTGTCATCAAACCAAAATGCTTTAGCATTGTGGATGATTCATAGTAATGTTTGGAGAACGTTTTAAATAGTCGACATATCATTCAAGTTTCTGACCTATCAGTTAGTCAGTAGTGTATTGGACTACTGAGGCGTTGACGGGTAACAGAGAATTAGGGTTCTGTTCCGGAGAGGGAGCCTGAGAAACAGCTACTACATCTAAGGAAGGCAG…	Eukaryota;TSAR;Rhizaria;Radiolaria;Polycystinea;Nassellaria;Sphaerozoidae;Collozoum;Collozoum_inerme;	0.996157	0	0	0	0	0	0	0	0	0	0	0	0	0	0	0	0	0	0	0	0	0	0	0	0	0	0	0	0	0	0	0	0	0	0	0	0	0	0	0	0	0	0	0	0	0	0
coll_107	TCATATACTTGTTTTAAAGAGTAAGCCATGCATGTCTTAGTTAGTTGGTTATTATACAATAAATTGTGGATGGCTCATTAAAACAGTTATTATTAATATGAAATAATTTTTTATTTGGATAACTTTAGAAATTCTTCAGCTAATACATGGTATATTGGATATTTTTCATAAATGATATATTTGCTTTTATATTTAATCAAATTAATGTGTTTCTACATTATAGAAGAGTCATATTATTAATTACAGATCGCAATACATAATGTGGCAACTCATTTGAATTTCTGACTTATCAGTTAATCAGTAGTGTATTGGTTTATTGAGGCACTTACAGGTAACAGAGAATTAGGGTTTTGTTCCGGAGAGGGAGTCTGAGAAATGGCTACCACATCTAAGGAAGGC…	Eukaryota;TSAR;Rhizaria;Radiolaria;Polycystinea;Nassellaria;Collosphaeridae;Disolenia;Disolenia_zanguebarica;	0.999958	0	0	0	0	0	0	0	0	0	0	0	0	0	0	0	0	0	0	0	0	0	0	0	0	0	0	0	0	0	0	0	0	0	0	0	0	0	0	0	0	0	0	0	0	0	0
coll_108	TCATATACTTGTTTTAAAGAGTAAGCCATGCATGTCTTAGTTAGTTGGTTATTATACAATAAATTGTGGATGGCTCATTAAAACAGTTATTATTAATATGAAATAATTTTTTATTTGGATAACTTTAGAAATTCTTCAGCTAATACATGGTATATTGGATATTTTTCATAAATGATATATTTGCTTTTATATTTAATCAAATTAATGTGTTTCTACATTATAGAAGAGTCATATTATTAATTACAGATCGCAATACATAATGTGGCAACTCATTTGAATTTCTGACTTATCAGTTAATCAGTAGTGTATTGGTTTATTGAGGCACTTACAGGTAACAGAGAATTAGGGTTTTGTTCCGGAGAGGGAGTCTGAGAAATGGCTACCACATCTAAGGAAGGC…	Eukaryota;TSAR;Rhizaria;Radiolaria;Polycystinea;Nassellaria;Collosphaeridae;Disolenia;Disolenia_zanguebarica;	0.999962	0	0	0	0	0	0	0	0	0	0	0	0	0	0	0	0	0	0	0	0	0	0	0	0	0	0	0	0	0	0	0	0	0	0	0	0	0	0	0	0	0	0	0	0	0	0
coll_131	TCATACACTTGTCTTAAAGATTAAGCCATGCATGTCTAAATGCTTTGTTATTTTAACATTAGATTGCGGACGGCTCATTATAACAGTTATTGTATTATTGAGATTACCTTTTAGGTGGATACCCGTGGTAATTCTAGAGCTAATACATGTCACTAAAAATATATATTCTTTTATATATTGAGCATTTATTTGTCATCAAACCAAAATGCTTTAGCATTGTGGATGATTCATAGTAATGTTTGGAGAACGCTTTAAATAGTCGACATATCATTCAAGTTTCTGACCTATCAGTTAGTCAGTAGTGTATTGGACTACTGAGGCGTTGACGGGTAACAGAGAATTAGGGTTCTGTTCCGGAGAGGGAGCCTGAGAAACAGCTACTACATCTAAGGAAGGCAG…	Eukaryota;TSAR;Rhizaria;Radiolaria;Polycystinea;Nassellaria;Sphaerozoidae;Collozoum;Collozoum_inerme;	0.996893	0	0	0	0	0	0	0	0	0	0	0	0	0	0	0	0	0	0	0	0	0	0	0	0	0	0	0	0	0	0	0	0	0	0	0	0	0	0	0	0	0	0	0	0	0	0
coll_139	TCATATACTTGTCTTAAAGATTAAGCCATGTATGTCTCAGTTCTTTGATTGGTACCCAATAGATTGCGAATGGTTCAGTATAACAGTTATGATATGAATGAAATTTATTTTATGTGGATTACTGTGGGAAATCTTCAGCTAATACTTGATGCACAGTATATATAAATAAAAATAGGATATGTATATAGCTGTTATTTATTATTAAATTTTAATGTACCGACATTATTGTGGATTCCTAATAATTACGTACAGATTACTTTACAAGTAGCAATTCATTTAAGTTTCTGACCTATCAGTTAATTGGTTGCATCTGGAGCAATTGAGGCATTAACGGGTAACAGGAAATTAGAGTTCTATTCCGGAGAGGGAGTCTGAGATATAGCTACCACATCTAAGGAA…	Eukaryota;TSAR;Rhizaria;Radiolaria;Polycystinea;Nassellaria;Collosphaeridae;Collosphaera;Collosphaera_tuberosa;	1	0	0	0	0	0	0	0	0	0	0	0	0	0	0	0	0	0	0	0	0	0	0	0	0	0	0	0	0	0	0	0	0	0	0	0	0	0	0	0	383	0	0	0	0	0	0
coll_121	TCATACACTTGTTTAAAAGATTAAGCCATGCATGTCTAAGTGCTTTGATGGTTCTTCATTAGACTGTAGACAGCTCATTATACCAGTTATTCTATGTTTGATAGTGTCGTATAGGTGGATACCTGTGGTAATTCTAGATCTAATACATGTCAAAATGATATTATATATATACATATGTATTTATTGGGCTTTAATTTTTATCAAACCAAAGTGCGTCAACACTGTGGATGAATCAAAGTAAATATTGTAAATCGCAATACACGTGATACGTCATTCAAGTTTCTGACCTATCAGTTAGTGAGTAGTGTCTAGGACTATTGAGGCATTAACGGGTAACGGAGAATTAGGGTTCTATTCCGGAGAAGGAGCCTGAGAGACAGCTACTACATCTAAGGAAGG…	Eukaryota;TSAR;Rhizaria;Radiolaria;Polycystinea;Nassellaria;Collophidiidae;Collophidium	0.854178	0	0	0	0	0	0	0	0	0	0	0	0	0	0	0	0	0	0	0	0	0	0	0	0	0	0	0	0	0	0	0	0	0	0	0	0	0	0	0	0	0	0	0	0	0	0
coll_152	TCATATACTTTTCTTAAAGATTAAGCCATGTATGTCTCAGTTCTTTGATTGGTAAACAATAGATTGCGAATGGTTCAGTATAACAGTTACGATATGATTGAAATTTATTTTATGTGGATTACTGTGGGAAATCTTCAGCTAATACTTGATACACAGTATATATAAATAAAGAAAGGATATGTATATAGCTGTTATTTATTATTAAATTATAATGTTCCTACATTATTGTGGATTCTTAATAATTACGTACAGATTACTTTACAAGTAGCAATTCATTTAAGTTTCTGACCTATCAGTTAATTGGTTGCATCTTGAGCAATTGAGGCATTAACGGGTAACAGGGAATTAGAGTTCTATTCCGGAGAGGGAGTCTGAGATATAGCTACCACATCTAAGGAA…	Eukaryota;TSAR;Rhizaria;Radiolaria;Polycystinea;Nassellaria;Collosphaeridae;Collosphaera;Collosphaera_tuberosa;	1	0	0	0	0	0	0	0	0	0	0	0	0	0	0	0	0	0	0	0	0	0	0	0	0	0	0	0	0	0	0	1	0	0	341	1	0	0	0	0	0	0	0	0	0	0	0
coll_154	TCATATACTTTTCTTAAAGATTAAGTCATGTATGTCTCAGTTCTTTGATTGGTAAACAATAGATTGCGAATGGTTCAGTATAACAGTTACGATATGATTGAAATTTATTTTATGTGGATTACTGTGGGAAATCTTCAGCTAATACTTGATACACAGTATATATAAATAAAGAAAGGATATGTATATAGCTGTTATTTATTATTAAATTATAATGTTCCTACATTATTGTGGATTCTTAATAATTACGTACAGATTACTTTACAAGTAGCAATTCATTTAAGTTTCTGACCTATCAGTTAATTGGTTGCATCTTGAGCAATTGAGGCATTAACGGGTAACAGGGAATTAGAGTTCTATTCCGGAGAGGGAGTCTGAGATATAGCTACCACATCTAAGGAA…	Eukaryota;TSAR;Rhizaria;Radiolaria;Polycystinea;Nassellaria;Collosphaeridae;Collosphaera;Collosphaera_tuberosa;	1	0	0	0	0	0	0	0	0	0	0	0	0	0	0	0	0	0	0	0	0	0	0	0	0	0	0	0	0	0	0	0	0	0	0	0	0	0	0	0	0	0	0	0	0	2	1
coll_158	TCATATACTTTTCTTAAAGATTAAGCCATGTATGTCTCAGTTCTTTGATTGGTAAACAATAGATTGCGAATGGTTCAGTATAACAGTTACGATATGATTGAAATTTATTTTATGTGGATTACTGTGGGAAATCTTCAGCTAATACTTGATACACAGTATATATAAATAAAGAAAGGATATGTATATAGCTGTTATTTATTATTAAATTATAATGTTCCTACATTATTGTGGATTCTTAATAATTACGTACAGATTACTTTACAAGTAGCAATTCATTTAAGTTTCTGACCTATCAGTTAATTGGTTGCATCTTGAGCAATTGAGGCATTAACGGGTAACAGGGAATTAGAGTTCTATTCCGGAGAGGGAGTCTGAGATATAGCTACCACATCTAAGGAA…	Eukaryota;TSAR;Rhizaria;Radiolaria;Polycystinea;Nassellaria;Collosphaeridae;Collosphaera;Collosphaera_tuberosa;	1	0	0	0	0	0	0	0	0	0	0	0	0	0	1	0	0	0	0	0	0	0	0	0	0	0	0	0	0	0	0	0	0	0	0	0	0	0	0	0	0	328	0	0	0	0	0
coll_160	TCATATACTTTTCTTAAAGATTAAGCCATGTATGTCTCAGTTCTTTGATTGGTAAACAATAGATTGCGAATGGTTCAGTATAACAGTTACGATATGATTGAAATTTATTTTATGTGGATTACTGTGGGAAATTTTCAGCTAATACTTGATACACAGTATATATAAATAAAGAAAGGATATGTATATAGCTGTTATTTATTATTAAATTATAATGTTCCTACATTATTGTGGATTCTTAATAATTACGTACAGATTACTTTACTAGTAGCAATTCATTTAAGTTTCTGACCTATCAGTTAATTGGTTGCATCTTGAGCAATTGAGGCATTAACGGGTAACAGGGAATTAGAGTTCTATTCCGGAGAGGGAGTCTGAGATATAGCTACCACATCTAAGGAA…	Eukaryota;TSAR;Rhizaria;Radiolaria;Polycystinea;Nassellaria;Collosphaeridae;Collosphaera;Collosphaera_tuberosa;	1	0	0	0	0	0	0	0	0	0	0	0	0	0	0	0	0	0	0	0	0	0	0	0	0	0	0	0	0	0	0	0	0	0	0	0	0	0	0	0	0	0	0	0	0	0	0
coll_161	TCATACACTTGTCTTAAAGATTAAGCCATGCATGTCTAAATGATTTGTTTTTTCTTAACATTAGATTGCAGACGGCTCATTATAACAGTTATTGTATTATTGACGTTAAATTTTAGGTGGATACCTGTAGTAATTCTAGAGCTAATACATGCCACACAAAATTTACATTTGCGTATATTATTAAGGTATTATTTTTTTTCAAATTAAAATGTTTCGGCAGTATGGATGATTCATAGTAATGGTTTTAGAACGCGATTGAGTACGCGCCCTGTTATGTAAGTTTCTGACCTATCAGTTAGTCAGTAGTGTATTGGACTACTGAGGCGTTGACGGGTAACAGAGAATTAGGGTTCTGTTCCGGAGAGGGAGCCTGAGAAACAGCTACTACATCTAAGGAAG…	Eukaryota;TSAR;Rhizaria;Radiolaria;Polycystinea;Nassellaria;Sphaerozoidae;Collozoum;Collozoum_pelagicum;	1	0	0	0	0	0	0	0	0	0	0	0	0	0	0	0	0	0	0	0	0	0	0	0	0	0	0	0	0	0	0	0	0	0	0	0	0	0	0	0	0	0	0	0	0	0	0
coll_130	TCATACACTTGTTTAAAAGATTAAGCCATGCATGTCTAAGTGCTTTGATGGTTCTTCATTAGACTGTAGACAGCTCATTATACCAGTTATTCTATGTTTGATAGTGTCGTATAGGTGGATACCTGTGGTAATTCTAGATCTAATACATGTCAAAATGATATTATATATATACATATGTATTTATTGGGCTTTAATTTTTATCAAACCAAAGTGCGTCAACACTGTGGATGAATCAAAGTAAAGATTGTAAATCGCAATACACGTGATACGTCATTCAAGTTTCTGACCTATCAGTTAGTGAGTAGTGTCTAGGACTATTGAGGCATTAACGGGTAACGGAGAATTAGGGTTCTATTCCGGAGAAGGAGCCTGAGAGACAGCTACTACATCTAAGGAAGG…	Eukaryota;TSAR;Rhizaria;Radiolaria;Polycystinea;Nassellaria;Collophidiidae;Collophidium	0.824302	0	0	0	0	0	0	0	0	0	0	0	0	0	0	0	0	0	0	0	0	0	0	0	0	0	0	0	0	0	0	0	0	0	0	0	0	0	0	0	0	0	0	0	0	0	0
coll_170	TCATATACTTGTTTTAAAGAGTAAGCCATGCATGTCTTAGTTAGTTGGTTATTATACAATAAATTGTGGATGGCTCATTAAAACAGTTATTATTAATATGAAATAATTTTTTATTTGGATAACTTTAGAAATTCTTCAGCTAATACATGGTATATTGGATATTTTTCATAAATGATATATTTGCTTTTATATTTAATCAAATTAATGTGTTTCTACATTATAGAAGAGTCATATTATTAATTACAGATCGCAATACATAATGTGGCAACTCATTTGAATTTCTGACTTATCAGTTAATCAGTAGTGTATTGGTTTATTGAGGCACTTACAGGTAACAGAGAATTAGGGTTTTGTTCCGAAGAGGGAGTCTGAGAAATGGCTACCACATCTAAGGAAGGC…	Eukaryota;TSAR;Rhizaria;Radiolaria;Polycystinea;Nassellaria;Collosphaeridae;Disolenia;Disolenia_zanguebarica;	0.999978	0	0	0	0	0	0	0	0	0	0	0	1	0	0	0	0	0	0	0	0	0	0	0	0	0	0	0	0	0	0	0	0	0	0	0	0	0	0	0	0	0	0	0	0	0	0
coll_150	TCATACACTTGTCTTAAAGATTAAGCCATGCATGTCTAAATGATTTGTTTTTTCTTAACATTAGATTGCAGACGGCTCATTATAACAGTTATTGTATTATTGACGTTAAATTTTAGGTGGATACCTGTGGTAATTCTAGAGCTAATACATGCCACACAAAATGTACATTTACGTATATTATTAAGGTATTATTTTTTTTCAAATTAAAATGTTTCGGCAGTATGGATGATTCATAGTAATGGTTTTAGAACGCGATTGAGTACGCGCCCTGTTATGTAAGTTTCTGACCTATCAGTTAGTCAGTAGTGTATTGGACTACTGAGGCGTTGACGGGTAACAGAGAATTAGGGTTCTGTTCCGGAGAGGGAGCCTGAGAAACAGCTACTACATCTAAGGAAG…	Eukaryota;TSAR;Rhizaria;Radiolaria;Polycystinea;Nassellaria;Sphaerozoidae;Collozoum;Collozoum_pelagicum;	1	0	0	0	0	0	0	0	0	0	0	0	0	0	0	0	0	0	0	0	0	0	0	0	0	0	0	0	0	0	0	0	0	0	0	0	0	0	0	0	0	0	0	0	0	0	0
coll_174	TCATATACTTTTCTTAAAGATTAAGCCATGTATGTCTCAGTTCTTTGATTGGTAAACAATAGATTGCGAATGGTTCAGTATAACAGTTACGATATGATTGAAATTTATTTTATGTGGATTACTGTGGGAAATCTTCAGCTAATACTTGATACACAGTATATATAAATAAAGAAAGGATATGTATATAGCTGTTATTTATTATTAAATTATAATGTTCCTACATTATTGTGGATTCTTAATAATTACGTACAGATTACTTTACAAGTAGCAATTCATTTAAGTTTCTGACCTATCAGTTAATTGGTTGCATCTTGAGCAATTGAGGCATTAACGGGTAACAGGGAATTAGAGTTCTATTCCGGAGAGGGAGTCTGAGATATAGCTACCACATCTAAGGAA…	Eukaryota;TSAR;Rhizaria;Radiolaria;Polycystinea;Nassellaria;Collosphaeridae;Collosphaera;Collosphaera_tuberosa;	1	0	0	0	0	0	0	0	0	0	0	0	0	0	1	0	0	0	0	0	0	0	0	0	0	0	0	0	0	0	0	0	0	0	0	0	0	0	0	0	0	0	0	0	0	0	0
coll_178	TCATATACTTGTTTTAAAGAGTAAGCCATGCATGTCTTAGTTAGTTGGTTATTATACAATAAATTGTGGATGGCTCATTAAAACAGTTATTATTAATATGAAATAATTTTTTATTTGGATAACTTTAGAAATTCTTCAGCTAATACATGGTATATTGGATATTTTTCATAAATGATATATTTGCTTTTATATTTAATCAAATTAATGTGTTTCTACATTATAGAAGAGTCATATTATTAATTACAGATCGCAATACATAATGTGGCAACTCATTTGAATTTCTGACTTATCAGTTAATCAGTAGTGTATTGGTTTACTGAGGCACTTACAGGTAACAGAGAATTAGGGTTTTGTTCCGGAGAGGGAGTCTGAGAAATGGCTACCACATCTAAGGAAGGC…	Eukaryota;TSAR;Rhizaria;Radiolaria;Polycystinea;Nassellaria;Collosphaeridae;Disolenia;Disolenia_zanguebarica;	0.99996	0	0	0	0	0	0	0	0	0	0	0	1	0	0	0	0	0	0	0	0	0	0	0	0	0	0	0	0	0	0	0	0	0	0	0	0	0	0	0	0	0	0	0	0	0	0
coll_179	TCATATACTTTTCTTAAAGATTAAGCCATGTATGTCTCAGTTCTTTGATTGGTAAACAATAGATTGCGAATGATTCAGTATAACAGTTACGGTATGATTGAAATTTATTTTATGTGGATTACTGTGGGAAATCTTCAGCTAATACTTGATACACAGTATATATAAATAAAGAAAGGATATGTATATAGCTGTTATTTATTATTAAATTATAATGTTCCTACATTATTGTGGATTCTTAATAATTACGTACAGATTACTTTACAAGTAGCAATTCATTTAAGTTTCTGACCTATCAGTTAATTGGTTGCATCTTGAGCAATTGAGGCATTAACGGGTAACAGGGAATTAGAGTTCTATTACGGAGAGGGAGTCTGAGATATAGCTACCACATCTAAGGAA…	Eukaryota;TSAR;Rhizaria;Radiolaria;Polycystinea;Nassellaria;Collosphaeridae;Collosphaera;Collosphaera_tuberosa;	1	0	0	0	0	0	0	0	0	0	0	0	0	0	0	0	0	0	0	0	0	0	0	0	0	0	0	0	0	0	0	0	0	0	0	0	0	0	0	0	0	0	0	0	0	0	0
coll_180	TCATATACTTGTTTTAAAGAGTAAGCCATGCATGTCTTAGTTAGTTGGTTATTATACAATAAATTGTGGATGGCTCATTAAAACAGTTATTATTAATATGAAATAATTTTTTATTTGGATAACTTTAGAAATTCTTCAGCTAATACATAGTATATTGGATATTTTTCATAAATGATATATTTGCTTTTATATTTAATCAAATTAATGTGTTTCTACATTATAGAAGAGTCATATTATTAATTACAGATCGCAATACATAATGTGGCAACTCATTTGAATTTCTGACTTATCAGTTAATCAGTAGTGTATTGGTTTATTGAGGCACTTACAGGTAACAGAGAATTAGGGTTTTGTTCCGGAGAGGGAGTCTGAGAAATGGCTACCACATCTAAGGAAGGC…	Eukaryota;TSAR;Rhizaria;Radiolaria;Polycystinea;Nassellaria;Collosphaeridae;Disolenia;Disolenia_zanguebarica;	0.999959	0	0	0	0	0	0	0	0	0	0	0	0	0	0	0	0	0	0	0	0	0	0	0	0	0	0	0	0	0	0	0	0	0	0	0	0	0	0	0	0	0	0	0	0	0	0
coll_188	TCATATACTTTTCTTAAAGATTAAGCCATGTATGTCTCAGTTCTTTGATTGGTAAACAATAGATTGCGAATGGTTCAGTATAACAGTTACGATATGATTGAAATTTATTTTATGTGGATTACTGTGGGAAATCTTCAGCGAATACTTGATACACAGTATATATAAATAAAGAAAGGATATGTATATAGCTGTTATTTATTATTAAATTATAATGTTCCTACATTATTGTGGATTCTTAATAATTACGTACAGATTACTTTACAAGTAGCAATTCATTTAAGTTTCTGACCTATCAGTTAATTGGTTGCATCTTGAGCAATTGAGGCATTAACGGGTAACAGGGAATTAGAGTTCTATTCCGGAGAGGGAGTCTGAGATATAGCTACCACATCTAAGGAA…	Eukaryota;TSAR;Rhizaria;Radiolaria;Polycystinea;Nassellaria;Collosphaeridae;Collosphaera;Collosphaera_tuberosa;	1	0	0	0	0	0	0	0	0	0	0	0	0	0	0	0	0	0	0	0	0	0	0	0	0	0	0	0	0	0	0	0	0	0	0	0	0	0	0	0	0	0	0	0	0	0	2
coll_195	TCATAGACTTGTCTTAAAGATTAAGCCATGCATGTCTAAATGCTTTGTTTTATTAACATTAGATTGCGGACGGCTCATTATAACAGTTATTGTATTATTGAGATTACTTTATAGGTGGATACCCGTGGTAATTCTAGAGCTAATACATGTCACTAAAAATATATTCTTTTATATATTGAGCATTTATTTGTCATCAAACCAAAATGCTTTAGCATTGTGGATGATTCATAGTAATGTTTGGAGAACGCTTTAAATAGTCGACATATCATTCAAGTTTCTGACCTATCAGTTAGTCAGTAGTGTATTGGACTACTGAGGCATTGACGGGTAACAGAGAATTAGGGTTCTGTTCCGGAGAGGGAGCCTGAGAAACAGCTACTACATCTAAGGAAGGCAGCA…	Eukaryota;TSAR;Rhizaria;Radiolaria;Polycystinea;Nassellaria;Sphaerozoidae;Collozoum;Collozoum_inerme;	0.711979	0	0	0	0	0	0	0	0	0	0	0	0	0	0	0	0	0	0	0	0	0	0	0	0	0	0	0	0	0	0	0	0	0	0	0	0	0	0	0	0	0	0	0	0	0	0
coll_199	TCATATACTTTTCTTAAAGATTAAGCCATGTATGTCTCAGTTCTTTGATTGGTAAACAATAGATTGCGAATGGTTCAGTATAACAGTTACGATATGATTGAAATTTATTTTATGTGGATTACTGTGGGAAATCTTCAGCTAATACTTGATACACAGTATATATAAATAAAGAAAGGATATGTATATAGCTGTTATTTATTATTAAATTATAATGTTCCTACATTATTGTGGATTCTTAATAATTACGTACAGATTACTTTACAAGTAGCAATTCATTTAAGTTTCTGACCTATCAGTTAATTGGTTGCATCTTGAGCAATTGAGGCATTAACGGGTAACAGGGAATTAGAGTTCTATTCCGGAGAGGGAGTCTGAGATATAGCTACCACATCTAAGGAA…	Eukaryota;TSAR;Rhizaria;Radiolaria;Polycystinea;Nassellaria;Collosphaeridae;Collosphaera;Collosphaera_tuberosa;	1	0	0	0	0	0	0	0	1	0	0	0	0	1	1	0	0	0	0	0	0	0	0	0	0	0	0	0	0	0	0	0	0	1	0	0	0	0	0	0	0	0	0	1	0	0	0
coll_201	TCATATACTTTTCTTAAAGATTAAGCCATGTATGTCTCAGTTCTTTGATTGGTAAACAATAGATTGCGAATGGTTCAGTATAACAGTTACGATATGATTGAAATTTATTTTATGTGGATTACTGTGGGAAATCTTCAGCTAATACTTGATACACAGTATATATAAATAAAGAAAGGATATGTATATAGCTGTTATTTATTATTAAATTATAATGTTCCTACATTATTGTGGATTCTTAATAATTACGTACAGATTACTTTACAAGTAGCAATTCATTTAAGTTTCTGACCTATCAGTTAATTGGTTGCATCTTGAGCAATTGAGGCATTAACGGGTAACAGGGAATTAGAGTTCTATTCCGGAGAGGGAGTCTGAGATATAGCTACCACATCTAAGGAA…	Eukaryota;TSAR;Rhizaria;Radiolaria;Polycystinea;Nassellaria;Collosphaeridae;Collosphaera;Collosphaera_tuberosa;	1	0	0	0	0	0	0	0	0	0	0	0	0	1	0	1	0	0	0	0	0	0	0	0	0	0	0	0	0	0	0	0	0	0	0	0	0	0	224	0	0	0	0	0	0	0	0
coll_206	TCATATACTTTTCTTAAAGATTAAGCCATGTATGTCTCAGTTCTTTGATTGGTAAACAATAGATTGCGAATGGTTCAGTATAACAGTTGCGATATGATTGAAATTTATTTTATGTGGATTACTGTGGGAAATCTTCAGCTAATACTTGATACACAGTATATATAAATAAAGAAAGGATATGTATATAGCTGTTATTTATTATTAAATTATAATGTACCTACATTATTGTGGATTCTTAATAATTACGTACAGATTACTTTACAAGTAGCAATTCATTTAAGTTTCTGACCTATCAGTTAATTGGTTGCATCTTGAGCAATTGAGGCATTAACGGGTAACAGGGAATTAGAGTTCTATTCCGGAGAGGGAGTCTGAGATATAGCTACCACATCTAAGGAA…	Eukaryota;TSAR;Rhizaria;Radiolaria;Polycystinea;Nassellaria;Collosphaeridae;Collosphaera;Collosphaera_tuberosa;	1	0	0	0	0	0	0	0	0	0	0	0	0	0	0	0	0	0	0	0	0	0	0	0	0	0	0	0	0	0	0	0	0	0	214	0	0	0	0	0	0	1	0	0	0	0	0
coll_209	TCATATACTTGTTTTAAAGAGTAAGCCATGCATGTCTTAGTTAGTTGGTTATTATACAATAAATTGTGGATGGCTCATTAAAACAGTTATTATTAATATGAAATAATTTTTTATTTGGATAACTTTAGAAATTCTTCAGCTAATACATGGTATATTGGATATTTTTCATAAATGATATATTTGCTTTTATATTTAATCAAATTAATGTGTTTCTACATTATAGAAGAGTCATATTATTAATTACAGATCGCAATACATAATGTGGCAACTCATTTGAATTTCTGACTTATCAGTTAATCAGTAGTGTATTGGTTTATTGAGGCACTTACAGGTAACAGAGAATTGGGGTTTTGTTCCGGAGAGGGAGTCTGAGAAATGGCTACCACATCTAAGGAAGGC…	Eukaryota;TSAR;Rhizaria;Radiolaria;Polycystinea;Nassellaria;Collosphaeridae;Disolenia;Disolenia_zanguebarica;	0.999959	0	0	0	0	0	0	0	0	0	0	0	0	0	0	0	0	0	0	0	0	0	0	0	0	0	0	0	0	0	0	0	0	0	0	0	0	0	0	0	0	0	0	0	0	0	0
coll_214	TCATATACTTTTCTTAAAGATTAAGCCATGTATGTCTCAGTTCTTTGATTGGTAAACAATAGATTGCGAATGGTTCAGTATAACAGTTACGATATGATTGAAATTTATTTTATGTGGATTACTGTGGGAAATCTTCAGCTAATACTTGATACACAGTATATATAAATAAAGAAAGGATATGTATATAGCTGTTATTTATTATTAAATTATAATGTTCCTACATTATTGTGGATTCTTAATAATTACGTACAGATTACTTTACAAGTAGCAATTCATTTAAGTTTCTGACCTATCAGTTAATTGGTTGCATCTTGAGCAATTGAGGCATTAATGGGTAACAGGGAATTAGAGTTCTATTCCGGAGAGGGAGTCTGAGATATAGCTACCACATCTAAGGAA…	Eukaryota;TSAR;Rhizaria;Radiolaria;Polycystinea;Nassellaria;Collosphaeridae;Collosphaera;Collosphaera_tuberosa;	1	0	0	0	0	0	0	0	0	0	0	0	0	0	0	0	0	0	1	0	0	0	0	0	0	0	0	0	0	0	0	0	0	0	0	0	0	0	0	0	0	0	0	0	0	0	0
coll_208	TCATAGACTTGTCTTAAAGATTAAGCCATGCATGTCTAAATGCTTTGTTTTATTAACATTAGATTGCGGACGGCTCATTATAACAGTTATTGTATTATTGAGATTACTTTATAGGTGGATACCCGTGGTAATTCTAGAGCTAATACATGTCACTAAAAATATATTCTTTTATATATTGAGCATTTATTTGTCATCAAACCAAAATGCTTTAGCATTGTGGATGATTCATAGTAATGTTTGGAGAACGCTTTAAATAGTCGACATATCATTCAAGTTTCTGACCTATCAGTTAGTCAGTAGTGTATTGGACTACTGAGGCATTGACGGGTAACAGAGAATTAGGGTTCTGTTCCGGAGAGGGAGCCTGAGAAACAGCTACTACATCTAAGGAAGGCAGCA…	Eukaryota;TSAR;Rhizaria;Radiolaria;Polycystinea;Nassellaria;Sphaerozoidae;Collozoum;Collozoum_inerme;	0.75688	0	0	0	0	0	0	0	0	0	0	0	0	0	0	0	0	0	0	0	0	0	0	0	0	0	0	0	0	0	0	0	0	0	0	0	0	0	0	0	0	0	0	0	0	0	0
coll_216	TCATACACTTGTCTTAAAGATTAAGCCATGCATGTCTAAATGCTTTGTTATTTTAACATTAGATTGCGGACGGCTCATTATAACAGTTATTGTATTATTGAGATTACCTTTTAGGTGGATACCCGTGGTAATTCTAGAGCTAATACATGTCACTAAAAATATATATTCTTTTATATATTGAGCATTTATTTGTCATCAAACCAAAATGCTTTAGCATTGTGGATGATTCATAGTAATGTTTGGAGAACGCTTTAAATAGTCGACATATCATTCAAGTTTCTGACCTATCAGTTAGTCAGTAGTGTATTGGACTACTGAGGCGTTGACGGGTAACAGAGAATTAGGGTTCTGTTCCGGAGAGGGAGCCTGAGAAACAGCTACTACATCTAAGGAAGGCAG…	Eukaryota;TSAR;Rhizaria;Radiolaria;Polycystinea;Nassellaria;Sphaerozoidae;Collozoum;Collozoum_inerme;	0.994923	0	0	0	0	0	0	0	0	0	0	0	0	0	0	0	0	0	0	0	0	0	0	0	0	0	0	0	0	0	0	0	0	0	0	0	0	0	0	0	0	0	0	0	0	0	0
coll_219	TCATATACTTTTCTTAAAGATTAAGCCATGTATGTCTCAGTTCTTTGATTGGTAAACAATAGATTGCGAATGGTTCAGTATAACAGTTACGATATGATTGAAATTTATTTTATGTGGATTACTGTGGGAAATCTTCAGCTAATACTTGATACACAGTATATATAAATAAAGAAAGGATATGTATATAGCTGTTATTTATTATTAAATTATAATGTTCCTACATTATTGTGGATTCTTAATAATTACGTACAGATTACTTTACAAGTAGCAATTCATTTAAGTTTCTGACCTATCAGTTAATTGGTTGCATCTTGAGCAATTGAGGCATTAACGGGTAACAGGGAATTAGAGTTCTATTCCGGAGAGGGAGTCTGAGATATAGCTACCACATCTAAGGAA…	Eukaryota;TSAR;Rhizaria;Radiolaria;Polycystinea;Nassellaria;Collosphaeridae;Collosphaera;Collosphaera_tuberosa;	1	0	0	0	0	0	0	0	0	0	0	0	0	0	0	0	0	0	0	0	0	0	0	0	0	0	0	0	0	0	0	0	0	0	0	0	0	0	0	0	0	0	0	0	0	0	0
coll_222	TCATATACTTGTTTTAAAGAGTAAGCCATGCATGTCTTAGTTAGTTGGTTATTATACAATAAATTGTGGATGGCTCATTAAAACAGTTATTATTAATATGAAATAATTTTTTATTTGGATAACTTTAGAAATTCTTCAGCTAATACATGGTATATTGGATATTTTTCATAAATGATATATTTGCTTTTATATTTAATCAAATTAATGTGTTTCTACATTATAGAAGAGTCATATTATTAATTACAGATCGCAATACATAATGTGGCAACTCATTTGAATTTCTGACTTATCAGTTAATCAGTAGTGTATTGGTTTATTGAGGCACTTACAGGTAACAGAGAATTAGGGTTTTGTTCCGGAGAGGGAGTCTGAGAAATGGCTACCACATCTAAGGAAGGC…	Eukaryota;TSAR;Rhizaria;Radiolaria;Polycystinea;Nassellaria;Collosphaeridae;Disolenia;Disolenia_zanguebarica;	0.999956	0	0	0	0	0	0	0	0	0	0	0	0	0	0	0	0	0	0	0	0	0	0	0	0	0	0	0	0	0	0	0	0	0	0	0	0	0	0	0	0	0	0	0	0	0	0
coll_223	TCATATACTTTTCTTAAAGATTAAGCCATGTATGTCTCAGTTCTTTGATTGGTAAACAATAGATTGCGAATGGTTCAGTATAACAGTTACGATATGATTGAAATTTATTTTATGTGGATTACTGTGGGAAATCTTCAGCTAATACTTGATACACAGTATATATAAATAAAGAAAGGATATGTATATAGCTGTTATTTATTATTAAATTATAATGTTCCTACATTATTGTGGATTCTTAATAATTACGTACAGATTACTTTACAAGTAGCAATTCATTTAAGTTTCTGACCTATCAGTTAATTGGTTGCATCTTGAGCAATTGAGGCATTAACGGGTAACAGGGAATTAGAGTTCTATTCCGGAGAGGGAGTCTGAGATATAGCTACCACATCTAAGGAA…	Eukaryota;TSAR;Rhizaria;Radiolaria;Polycystinea;Nassellaria;Collosphaeridae;Collosphaera;Collosphaera_tuberosa;	1	0	0	0	0	0	0	0	1	0	0	0	1	0	0	0	0	0	0	0	0	0	0	0	0	0	0	0	1	0	0	1	0	0	0	0	0	0	0	0	0	0	0	0	0	0	0
coll_226	TCATATACTTTTCTTAAAGATTAAGCCATGTATGTCTCAGTTCTTTGATTGGTAAACAATAGATTGCGAATGGTTCAGTATAACAGTTACGATATGATTGAAATTTATTTTATGTGGATTACTGTGGGAAATCTTCAGCTAATACTTGATACACAGTATATATAAATAAAGAAAGGATATGTATATAGCTGTTATTTATTATTAAATTATAATGTTCCTACATTATTGTGGATTCTTAATAATTACGTACAGATTACTTTACAAGTAGCAATTCATTTAAGTTTCTGACCTATCAGTTAATTGGTTGCATCTTGAGCAATTGAGGCATTAACGGGTAACAGGGAATTAGAGTTCTATTCCGGAGAGGGAGTCTGAGATATAGCTACCACATCTAAGGAA…	Eukaryota;TSAR;Rhizaria;Radiolaria;Polycystinea;Nassellaria;Collosphaeridae;Collosphaera;Collosphaera_tuberosa;	1	0	0	0	0	0	0	0	0	0	0	0	0	0	0	0	0	0	0	0	0	0	0	0	0	1	0	0	0	0	0	0	0	0	0	0	0	0	0	0	0	0	0	0	0	0	0
coll_228	TCATAGACTTGTCTTAAAGATTAAGCCATGCATGTCTAAATGCTTTGTTTTATTAACATTAGATTGCGGACGGCTCATTATAACAGTTATTGTATTATTGAGATTACTTTATAGGTGGATACCCGTGGTAATTCTAGAGCTAATACATGTCACTAAAAATATATTCTTTTATATATTGAGCATTTATTTGTCATCAAACCAAAATGCTTTAGCATTGTGGATGATTCATAGTAATGTTTGGAGAACGCTTTAAATAGTCGACATATCATTCAAGTTTCTGACCTATCAGTTAGTCAGTAGTGTATTGGACTACTGAGGCATTGACGGGTAACAGAGAATTAGGGTTCTGTTCCGGAGAGGGAGCCTGAGAAACAGCTACTACATCTAAGGAAGGCAGCA…	Eukaryota;TSAR;Rhizaria;Radiolaria;Polycystinea;Nassellaria;Sphaerozoidae;Collozoum;Collozoum_inerme;	0.956705	0	0	0	0	0	0	0	0	0	0	0	0	0	0	0	0	0	0	0	0	0	0	0	0	0	0	0	0	0	0	0	0	0	0	0	0	0	0	0	0	0	0	0	0	0	0
coll_236	TCATATACTTTTCTTAAAGATTAAGCCATGTATGTCTCAGTTCTTTGATTGGTAAACAATAGATTGCGAATGGTTCAGTATAACAGTTACGATATGATTGAAATTTATTTTATGTGGATTACTGTGGGAAATCTTCAGCTAATACTTGATACACAGTATATATAAATAAAGAAAGGATATGTATATAGCTGTTATTTATTATTAAATTATAATGTTCCTACATTATTGTGGATTCTTAATAATTACGTACAGATTACTTTACAAGTAGCAATTCATTTAAGTTTCTGACCTATCAGTTAATTGGTTGCATCTTGAGCAATTGAGGCATTAACGGGTAACAGGGAATTAGAGTTCTATTCCGGAGAGGGAGTCTGAGATATAGCTACCACATCTAAGGAA…	Eukaryota;TSAR;Rhizaria;Radiolaria;Polycystinea;Nassellaria;Collosphaeridae;Collosphaera;Collosphaera_tuberosa;	1	0	0	0	0	0	0	0	0	0	0	0	0	0	0	0	0	0	0	0	0	0	0	0	0	0	0	0	0	0	0	0	0	0	0	0	0	0	0	0	0	0	0	0	0	1	0
coll_237	TCATATACTTTTCTTAAAGATTAAGCCATGTATGTCTCAGTTCTTTGATTGGTAAACAATAGATTGCGAATGGTTCAGTATAACAGTTACGATATGATTGAAATTTATTTTATGTGGATTACTGTGGGAAATCTTCAGCTAATACTTGATACACAGTATATATAAATAAAGAAAGGATATGTATATAGCTGTTATTTATTATTAAATTATAATGTTCCTACATTATTGTGGATTCTTAATAATTACGTACAGATTACTTTACAAGTAGCAATTCATTTAAGTTTCTGACCTATCAGTTAATTGGTTGCATCTTGAGCAATTGAGGCATTAACGGGTAACAGGGAATTAGAGTTCTATTCCGGAGAGGGAGTCTGAGATATAGCTACCACATCTAAGGAA…	Eukaryota;TSAR;Rhizaria;Radiolaria;Polycystinea;Nassellaria;Collosphaeridae;Collosphaera;Collosphaera_tuberosa;	1	0	0	0	0	0	0	0	0	0	0	1	1	0	1	0	0	0	1	1	0	0	0	2	0	0	0	0	0	0	0	0	0	0	0	0	0	0	171	0	0	0	0	0	0	0	0
coll_240	TCATACACTTGTCTTAAAGATTAAGCCATGCATGTCTAAATGCTTTGTTATTTTAACATTAGATTGCGGACGGCTCATTATAACAGTTATTGTATTATTGAGATTACTTTATAGGTGGATACCCGTGGTAATTCTAGAGCTAATACATGTCACTAAAAATAGCATTTATTTGTCATCAAACCAAAATGCTTTAGCATTGTGGATGATTCATAGTAATGTTTGGAGAACGCTTTAAATAGTCGACATATCATAAAAGTTTCTGACTTATCAGTTAGTCAGTAGTGTATTGGACTACTGAGGCGTTGACGGGTAACAGAGAATTAGGGTTCTGTTCCGGAGAGGGAGCCTGAGAAACAGCTACTACATCTAAGGAAGGCAGCAGGCGCGTAAATTACCCAA…	Eukaryota;TSAR;Rhizaria;Radiolaria;Polycystinea;Nassellaria;Sphaerozoidae;Collozoum;Collozoum_inerme;	0.992995	0	0	0	0	0	0	0	0	0	0	0	0	0	0	0	0	0	0	0	0	0	0	0	0	0	0	0	0	0	0	0	0	0	0	0	0	0	0	0	0	0	0	0	0	0	0
coll_241	TCATATACTTTTCTTAAAGATTAAGCCATGTATGTCTCAGTTCTTTGATTGGTAAACAATAGATTGCGAATGGTTCAGTATAACAGTTACGATATGATTGAAATTTATTTTATGTGGATTACTGTGGGAAATCTTCAGCTAATACTTGATACACAGTATATATAAATAAAGAAAGGATATGTATATAGCTGTTATTTATTATTAAATTATAATGTTCCTACATTATTGTGGATTCTTAATAATTACGTACAGATTACTTTACAAGTAGCAATTCATTTAAGTTTCTGACCTATCAGTTAATTGGTTGCATCTTGAGCAATTGAGGCATTAACGGGTAACAGGGAATTAGAGTTCTATTCCGGAGAGGGAGTCTGAGATATAGCTACCACATCTAAGGAA…	Eukaryota;TSAR;Rhizaria;Radiolaria;Polycystinea;Nassellaria;Collosphaeridae;Collosphaera;Collosphaera_tuberosa;	1	0	0	0	0	0	0	0	0	0	0	0	0	0	0	0	0	0	0	0	0	0	0	0	0	0	0	0	0	0	0	0	0	0	0	0	0	0	0	1	0	0	0	0	0	0	0
coll_229	TCATACACTTGTCTTAAAGATTAAGCCATGCATGTCTAAATGATTTGTTTTTTCTTAACATTAGATTGCAGACGGCTCATTATAACAGTTATTGTATTATTGACGTTAAATTTTAGGTGGATACCTGTGGTAATTCTAGAGCTAATACATGCCACACAAAATGTACATTTACGTATATTATTAAGGTATTATTTTTTTTCAAATTAAAATGTTTCGGCAGTATGGATGATTCATAGTAATGGTTTTAGAACGCGATTGAGTACGCGCCCTGTTATGTAAGTTTCTGACCTATCAGTTAGTCAGTAGTGTATTGGACTACTGAGGCGTTGACGGGTAACAGAGAATTAGGGTTCTGTTCCGGAGAGGGAGCCTGAGAAACAGCTACTACATCTAAGGAAG…	Eukaryota;TSAR;Rhizaria;Radiolaria;Polycystinea;Nassellaria;Sphaerozoidae;Collozoum;Collozoum_pelagicum;	1	0	0	0	0	0	0	0	0	0	0	0	0	0	0	0	0	0	0	0	0	0	0	0	0	0	0	0	0	0	0	0	0	0	0	0	0	0	0	0	0	0	0	0	0	0	0
coll_242	TCATATACTTTTCTTAAAGATTAAGCCATGTATGTCTCAGTTCTTTGATTGGTAAACAATAGATTGCGAATGGTTCAGTATAACAGTTACGATATGATTGAAATTTATTTTATGTGGATTACTGTGGGAAATCTTCAGCTAATACTTGATACACAGTATATATAAATAAAGAAAGGATATGTATATAGCTGTTATTTATTATTAAATTATAATGTTCCTACATTATTGTGGATTCTTAATAATTACGTACAGATTACTTTACAAGTAGCAATTCATTTAAGTTTCTGACCTATCAGTTAATTGGTTGCATCTTGAGCAATTGAGGCATTAACGGGTAACAGGGAATTAGAGTTCTATTCCGGAGAGGGAGTCTGAGATATAGCTACCACATCTAAGGAA…	Eukaryota;TSAR;Rhizaria;Radiolaria;Polycystinea;Nassellaria;Collosphaeridae;Collosphaera;Collosphaera_tuberosa;	1	0	0	0	0	0	0	0	0	0	0	0	0	0	0	0	0	0	1	0	0	0	0	0	0	0	0	0	0	0	0	0	0	0	0	0	0	0	171	0	0	0	0	0	0	0	0
coll_246	TCATATACTTGTTTTAAAGAGTAAGCCATGCATGTCTTAGTTAGTTGGTTATTATACAATAAATTGTGGATGGCTCATTAAAACAGTTATTATTAATATGAAATAATTTTTTATTTGGATAACTTTAGAAATTCTTCAGCTAATACATGGTATATTGGATATTTTTCATAAATGATATATTTGCTTTTATATTTAATCAAATTAATGTGTTTCTACATTATAGAAGAGTCATATTATTAATTACAGATCGCAATACATAATGTGGCAACTCATTTGAATTTCTGACTTATCAGTTAATCAGTAGTGTATTGGTTTATTGAGGCACTTACAGGTAACAGAGAATTAGGGTTTTGTTCCGGAGAGGGAGTCTGAGAAATGGCTACCACATCTAAGGAAGGC…	Eukaryota;TSAR;Rhizaria;Radiolaria;Polycystinea;Nassellaria;Collosphaeridae;Disolenia;Disolenia_zanguebarica;	0.999949	0	0	0	0	0	0	0	0	0	0	0	0	0	0	0	0	0	0	0	0	0	0	0	0	0	0	0	0	0	0	0	0	0	0	0	0	0	0	0	0	0	0	0	0	0	0
coll_255	TCATATACTTTTCTTAAAGATTAAGCCATGTATGTCTCAGTTCTTTGATTGGTAAACAATAGATTGCGAATGGTTCAGTATAACAGTTACGATATGATTGAAATTTATTTTATGTGGATTACTGTGGGAAATCTTCAGCTAATACTTGATACACAGTATATATAAATAAAGAAAGGATATGTATATAGCTGTTATTTATTATTAAATTATAATGTTCCTACATTATTGTGGATTCTTAATAATTACGTACAGATTACTTTACAAGTAGCAATTCATTTAAGTTTCTGACCTATCAGTTAATTGGTTGCATCTTGAGCAATTGAGGCATTAACGGGTAACAGGGAATTAGAGTTCTATTCCGGAGAGGGAGTCTGAGATATAGCTACCACATCTAAGGAA…	Eukaryota;TSAR;Rhizaria;Radiolaria;Polycystinea;Nassellaria;Collosphaeridae;Collosphaera;Collosphaera_tuberosa;	1	0	0	0	0	0	0	0	0	0	0	0	0	0	0	0	0	0	0	1	0	0	0	0	0	0	0	0	0	0	0	0	0	0	0	0	0	0	0	0	0	0	0	0	0	0	0
coll_261	TCATATACTTTTCTTAAAGATTAAGCCATGTATGTCTCAGTTCTTTGATTGGTAAACAATAGATTGCGAATGGTTCAGTATAACAGTTACGATATGATTGAAATTTATTTTATGTGGATTACTGTGGGAAATCTTCAGCTAATACTTGATACACAGTATATATAAATAAAGAAAGGATATGTATATAGCTGTTATTTATTATTAAATTATAATGTTCCTACATTATTGTGGATTCTTAATAATTACGTACAGATTACTTTACAAGTAGCAATTCATTTAAGTTTCTGACCTATCAGTTAATTGGTTGCATCTTGAGCAATTGAGGCATTAACGGATAACAGGGAATTAGAGTTCTATTCCGGAGAGGGAGTCTGAGATATAGCTACCACATCTAAGGAA…	Eukaryota;TSAR;Rhizaria;Radiolaria;Polycystinea;Nassellaria;Collosphaeridae;Collosphaera;Collosphaera_tuberosa;	1	0	0	0	0	0	0	0	0	0	0	0	0	0	0	0	0	0	0	2	0	0	0	0	1	0	1	0	0	0	0	0	0	0	0	0	0	0	0	0	0	0	0	0	0	0	0
coll_263	TCATATACTTGTTTTAAAGAGTAAGCCATGCATGTCTTAGTTAGTTGGTTATTATACAATAAATTGTGGATGGCTCATTAAAACAGTTATTATTAATATGAAATAATTTTTTATTTGGATAACTTTAGAAATTCTTCAGCTAATACATGGTATATTGGATATTTTTCATAAATGATATATTTGCTTTTATATTTAATCAAATTAATGTGTTTCTACATTATAGAAGAGTCATATTATTAATTACAGATCGCAATACATAATGTGGCAACTCATTTGAATTTCTGACTTATCAGTTAATCAGTAGTGTATTGGTTTATTGAGGCACTTACAGGTAACAGAGAATTAGGGTTTTGTTCCGGAGAGGGAGTCTGAGAAATGGCTACCACATCTAAGGAAGGC…	Eukaryota;TSAR;Rhizaria;Radiolaria;Polycystinea;Nassellaria;Collosphaeridae;Disolenia;Disolenia_zanguebarica;	0.999953	0	0	0	0	0	0	0	0	0	0	0	0	0	0	0	0	0	0	0	0	0	0	0	0	0	0	0	0	0	0	0	0	0	0	0	0	0	0	0	0	0	0	0	0	0	0
coll_268	TCATATACTTTTCTTAAAGATTAAGCCATGTATGTCTCAGTTCTTTGATTGGTAAACAATAGATTGCGAATGGTTCAGTATAACAGTTACGATATGATTGAAATTTATTTTATGTGGATTACTGTGGGAAATCTTCAGCTAATACTTGATACACAGTATATATAAATAAAGAAAGGATATGTATATAGCTGTTATTTATTATTAAATTATAATGTTCCTACATTATTGTGGATTCTTAATAATTACGTACAGATTACTTTACAAGTAGCAATTCATTTAAGTTTCTGACCTATCAGTTAATTGGTTGCATCTTGAGCAATTGAGGCATTAACGGGTAACAGGGAATTAGAGTTCTATTCCGGAGAGGGAGTCTGAGATATAGCTACCACATCTAAGGAA…	Eukaryota;TSAR;Rhizaria;Radiolaria;Polycystinea;Nassellaria;Collosphaeridae;Collosphaera;Collosphaera_tuberosa;	1	0	0	0	0	0	0	0	0	0	0	0	0	0	1	0	0	0	0	0	0	0	0	0	0	0	0	0	0	0	0	0	0	1	0	0	0	0	0	0	0	0	0	0	0	0	0
coll_274	TCATAGACTTGTCTTAAAGATTAAGCCATGCATGTCTAAATGCTTTGTTTTATTAACATTAGATTGCGGACGGCTCATTATAACAGTTATTGTATTATTGAGATTACTTTATAGGTGGATACCCGTGGTAATTCTAGAGCTAATACATGTCACTAAAAATATATTCTTTTATATATTGAGCATTTATTTGTCATCAAACCAAAATGCTTTAGCATTGTGGATGATTCATAGTAATGTTTGGAGAACGCTTTAAATAGTCGACATATCATTCAAGTTTCTGACCTATCAGTTAGTCAGTAGTGTATTGGACTACTGAGGCATTGACGGGTAACAGAGAATTAGGGTTCTGTTCCGGAGAGGGAGCCTGAGAAACAGCTACTACATCTAAGGAAGGCAGCA…	Eukaryota;TSAR;Rhizaria;Radiolaria;Polycystinea;Nassellaria;Sphaerozoidae;Collozoum;Collozoum_inerme;	0.959955	0	0	0	0	0	0	0	0	0	0	0	0	0	0	0	0	0	0	0	0	0	0	0	0	0	0	0	0	0	0	0	0	0	0	0	0	0	0	0	0	0	0	0	0	0	0
coll_278	TCATATACTTTTCTTAAAGATTAAGCCATGTATGTCTCAGTTCTTTGATTGGTAAACAATAGATTGCGAATGGTTCAGTATAACAGTTACGATATGATTGAAATTTATTTTATGTGGATTACTGTGGGAAATCTTCAGCTAATACTTGATACACAGTATATATAAATAAAGAAAGGATATGTATATAGCTGTTATTTATTATTAAATTATAATGTTCCTACATTATTGTGGATTCTTAATAATTACGTACAGATTACTTTACAAGTAGCAATTCATTTAAGTTTCTGACCTATCAGTTAATTGGTTGCATCTTGAGCAATTGAGGCATTAACGGGTAACAGGGAATTAGAGTTCTATTCCGGAGAGGGAGTCTGAGATATAGCTACCACATCTAAGGAA…	Eukaryota;TSAR;Rhizaria;Radiolaria;Polycystinea;Nassellaria;Collosphaeridae;Collosphaera;Collosphaera_tuberosa;	1	0	0	0	0	0	0	0	0	0	0	0	0	0	0	0	0	0	0	0	0	0	0	0	0	0	0	0	0	0	0	0	0	0	0	0	0	0	0	0	0	0	0	0	0	0	0
coll_280	TCATATACTTTTCTTAAAGATTAAGCCATGTATGTCTCAGTTCTTTGATTGGTAAACAATAGATTGCGAATGGTTCAGTATAACAGTTACGATATGATTGAAATTTATTTTATGTGGATTACTGTGGGAAATCTTCAGCTAATACTTGATACACAGTATATATAAATAAAGAAAGGATATGTATATAGCTGTTATTTATTATTAAATTATAATGTTCCTACATTATTGTGGATTCTTAATAATTACGTACAGATTACTTTACAAGTAGCAATTCATTTAAGTTTCTGACCTATCAGTTAATTGGTTGCATCTTGAGCAATTGAGGCATTAACGGGTAACAGGGAATTAGAGTTCTATTCCGGAGAGGGAGTCTGAGATATAGCTACCACATCTAAGGAA…	Eukaryota;TSAR;Rhizaria;Radiolaria;Polycystinea;Nassellaria;Collosphaeridae;Collosphaera;Collosphaera_tuberosa;	1	0	0	0	0	0	0	0	0	0	0	0	0	0	0	0	0	0	0	0	0	0	0	0	0	0	0	0	0	0	0	0	0	0	0	0	0	0	143	0	0	0	0	0	0	0	0
coll_284	TCATATACTTGTTTTAAAGAGTAAGCCATGCATGTCTTAGTTAGTTGGTTATTATACAATAAATTGTGGATGGCTCATTAAAACAGTTATTATTAATATGAAATAATTTTTTATTTGGATAACTTTAGAAATTCTTCAGCTAATACATGGTATATTGGATATTTTTCATAAATGATATATTTGCTTTTATATTTAATCAAATTAATGTGTTTCTACATTATAGAAGAGTCATATTATTAATTACAGATCGCATTACATAATGTGGCAACTCATTTGAATTTCTGACTTATCAGTTAATCAGTAGTGTATTGGTTTATTGAGGCACTTACAGGTAACAGAGAATTAGGGTTTTGTTCCGGAGAGGGAGTCTGAGAAATGGCTACCACATCTAAGGAAGGC…	Eukaryota;TSAR;Rhizaria;Radiolaria;Polycystinea;Nassellaria;Collosphaeridae;Disolenia;Disolenia_zanguebarica;	0.999945	0	0	0	0	0	0	0	0	0	0	0	0	0	0	0	0	0	0	0	0	0	0	0	0	0	0	0	0	0	0	0	0	0	0	0	0	0	0	0	0	0	0	0	0	0	0
coll_285	TCATACACTTGTCTTAAAGATTAAGCCATGCATGTCTAAATGCTTTGCTTATTCTACATTAGATTGCGGACGGCTCATTATAACAGTTATTGTACAATTGAATTAACTTTTTACGTGGATACCTGTGGAAATTCTATAGCTAATACATGACATGACTGATATATCTTTTTGATGTATTAGGCTTTTATTTTTTTCAAATCAAAATGTTTCTACATTGTGGATGATTCGTAATAATGCTTATAGATCGCTTTACAAGCGACATTTCATTCAAGTTTCTGACCTATCAGTTAGTCAGTAGTGTATTGGACTATTGAGGCATTGACGGGTAACAGAGAATTAGGGTTCTGTTCCGGAGAGGGAGCCTGAGAAACAGCTACTACATCTAAGGAAGGCAGCAGG…	Eukaryota;TSAR;Rhizaria;Radiolaria;Polycystinea;Nassellaria;Collosphaeridae;Disolenia;Disolenia_quadrata;	0.962448	0	0	0	0	0	0	0	0	0	0	0	0	0	0	0	0	0	0	0	0	0	0	0	0	0	0	0	0	0	0	0	0	0	0	0	0	0	0	0	0	0	0	0	0	0	0
coll_286	TCATATACTTTTCTTAAAGATTAAGCCATGTATGTCTCAGTTCTTTGATTGGTAAACAATAGATTGCGAATGGTTCAGTATAACAGTTACGATATGATTGAAATTTATTTTATGTGGATTACTGTGGGAAATCTTCAGCTAATACTTGATACACAGTATATATAAATAAAGAAAGGATATGTATATAGCTGTTATTTATTATTAAATTATAATGTTCCTACATTATTGTGGATTCTTAATAATTACGTACAGATTACTTTACAAGTAGCAATTCATTTAAGTTTCTGACCTATCAGTTAATTGGTTGCATCTTGAGCAATTGAGGCATTAACGGGTAACAGGGAATTAGAGTTCTATTCCGGAGAGGGAGTCTGAGATATAGCTACCACATCTAAGGAA…	Eukaryota;TSAR;Rhizaria;Radiolaria;Polycystinea;Nassellaria;Collosphaeridae;Collosphaera;Collosphaera_tuberosa;	1	0	0	0	0	0	0	0	0	0	0	0	0	0	0	0	0	0	0	0	0	0	0	0	0	0	0	0	0	0	0	0	0	0	0	0	0	0	0	0	0	0	0	0	0	0	0
coll_288	TCATATACTTTTCTTAAAGATTAAGCCATGTATGTCTCAGTTCTTTGATTGGTAAACAATAGATTGCGAATGGTTCAGTATAACAGTTACGATATGATTGAAATTTATTTTATGCGGATTACTGTGGGAAATCTTCAGCTAATACTTGATACACAGTATATATAAATAAAGAAAGGATATGTATATAGCTGTTATTTATTATTAAATTATAATGTACCTACATTATTGTGGATTCTTAATAATTACGTACAGATTACTTTACAAGTAGCAATTCATTTAAGTTTCTGACCTATCAGTTAATTGGTTGCATCTTGAGCAATTGAGGCATTAACGGGTAACAGGGAATTAGAGTTCTATTCCGGAGAGGGAATCTGAGATATAGCTACCACATCTAAGGAA…	Eukaryota;TSAR;Rhizaria;Radiolaria;Polycystinea;Nassellaria;Collosphaeridae;Collosphaera;Collosphaera_tuberosa;	1	0	0	0	0	0	0	0	0	0	0	0	0	0	0	0	0	0	0	0	0	0	0	0	0	0	0	0	0	0	0	0	0	0	137	0	0	0	0	0	0	0	0	0	1	0	0
coll_291	TCATATACTTTTCTTAAAGATTAAGCCATGTATGTCTCAGTTCTTTGATTGGTAAACAATAGATTGCGAATGGTTCAGTATAACAGTTACGATATGATTGAAATTTATTTTATGTGGATTACTGTGGGAAATCTTCAGCTAATACTTGATACACAGTATATATAAATAAAGAAAGGATATGTATATAGCTGTTATTTATTATTAAATTATAATGTTCCTACATTATTGTGGATTCTTAATAATTACGTACAGATTACTTTACAAGTAGCAATTCATTTAAGTTTCTGACCTATCAGTTAATTGGTTGCATCTTGAGCAATTGAGGCATTAACGGGTAACAGGGAATTAGAGTTCTATTCCGGAGAGGGAGTCTGAGATATAGCTACCACATCTAAGGAA…	Eukaryota;TSAR;Rhizaria;Radiolaria;Polycystinea;Nassellaria;Collosphaeridae;Collosphaera;Collosphaera_tuberosa;	1	0	0	0	0	0	0	0	0	0	0	0	0	0	0	0	0	0	0	0	0	0	0	0	0	0	0	0	0	0	0	0	0	0	0	0	0	0	0	0	0	0	0	0	0	0	0
coll_292	TCATATACTTGTTTTAAAGAGTAAGCCATGCATGTCTTAGTTAGTTGGTTATTATACAATAAATTGTGGATGGCTCATTAAAACAGTTATTATTAATATGAAATAATTTTTTATTTGGATAACTTTAGAAATTCTTCAGCTAATACATGGTATATTGGATATTTTTCATAAATGATATATTTGCTTTTATATTTAATCAAATTAATGTGTTTCTACATTATAGAAGAGTCATATTATTAATTACAGATCGCAATACATAATGTGGCAACTCATTTGAATTTCTGACTTATCAGTTAATCAGTAGTGTATTGGTTTATTGAGGCACTTACAGGTAACAGAGAATTAGGGTTTTGTTCCGGAGAGGGAGTCTGAGAAATGGCTACCACATCTAAGGAAGGC…	Eukaryota;TSAR;Rhizaria;Radiolaria;Polycystinea;Nassellaria;Collosphaeridae;Disolenia;Disolenia_zanguebarica;	0.99996	0	0	0	0	0	0	0	0	0	0	0	1	0	0	0	0	0	0	0	0	0	0	0	0	0	0	0	0	0	0	0	0	0	0	0	0	0	0	0	0	0	0	0	0	0	0
coll_293	TCATATACTTTTCTTAAAGATTAAGCCATGTATGTCTCAGTTCTTTGATTGGTAAACAATAGATTGCGAATGGTTCAGTATAACAGTTACGATATGATTGAAATTTATTTTATGTGGATTACTGTGGGAAATCTTCAGCTAATACTTGATACACAGTATATATAAATAAAGAAAGGATATGTATATAGCTGTTATTTATTATTAAATTATAATGTTCCTACATTATTGTGGATTCTTAATAATTACGTACAGATTACTTTACAAGTAGCAATTCATTTAAGTTTCTGACCTATCAGTTAATTGGTTGCATCTTGAGCAATTGAGGCATTAACGGGTAACAGGGAATTAGAGTTCTATTCCGGAGAGGGAGTCTGAGATATAGCTACCACATCTAAGGAA…	Eukaryota;TSAR;Rhizaria;Radiolaria;Polycystinea;Nassellaria;Collosphaeridae;Collosphaera;Collosphaera_tuberosa;	1	0	0	0	0	0	0	0	0	0	0	0	0	0	0	0	0	0	0	0	0	0	0	0	0	0	0	0	0	0	0	0	0	0	0	0	0	0	136	0	0	0	0	0	0	0	0
coll_298	TCATATACTTGTCTTAAAGATTAAGCCATGTATGTCTCAGTTCTTTGATTGGTACCCAATAGATTGCGAATGGTTCAGTATAACAGTTATGATATGAATGAAATTTATTTTATGTGGATTACTGTGGGAAATCTTCAGCTAATACTTGATGCACAGTATATATAAATAAAAATAGGATATGTATATAGCTGTTATTTATTATTAAATTTTAATGTACCGACATTATTGTGGATTCCTAATAATTACGTACAGATTACTTTACAAGTAGCAATTCATTTAAGTTTCTGACCTATCAGTTAATTGGTTGCATCTGGAGCAATTGAGGCATTAACGGGTAACAGGAAATTAGAGTTCTGTTCCGGAGAGGGAGTCTGAGATATAGCTACCACATCTAAGGAA…	Eukaryota;TSAR;Rhizaria;Radiolaria;Polycystinea;Nassellaria;Collosphaeridae;Collosphaera;Collosphaera_tuberosa;	1	0	0	0	0	0	0	0	0	0	0	0	0	0	0	0	0	0	0	0	0	0	0	0	0	0	0	0	0	0	0	0	0	0	0	0	0	0	0	0	133	0	0	0	0	0	0
coll_301	TCATATACTTGTTTTAAAGAGTAAGCCATGCATGTCTTAGTTAGTTGGTTATTATACAATAAATTGTGGATGGCTCATTAAAACAGTTATTATTAATATGAAATAATTTTTTATTTGGATAACTTTAGAAATTCTTCAGCTAATACATGGTATATTGGATATTTTTCATAAATGATATATTTGCTTTTATATTTAATCAAATTAATGTGTTTCTACATTATAGAAGAGTCATATTATTAATTACAGATCGCAATACATAATGTGGCAACTCATTTGAATTTCTGACTTATCAGTTAATCAGTAGTGTATTGGTTTATTGATGCACTTACAGGTAACAGAGAATTAGGGTTTTGTTCCGGAGAGGGAGTCTGAGAAATGGCTACCACATCTAAGGAAGGC…	Eukaryota;TSAR;Rhizaria;Radiolaria;Polycystinea;Nassellaria;Collosphaeridae;Disolenia;Disolenia_zanguebarica;	0.99996	0	0	0	0	0	0	0	0	0	0	0	0	0	0	0	0	0	0	0	0	0	0	0	0	0	0	0	0	0	0	0	0	0	0	0	0	0	0	0	0	0	0	0	0	0	0
coll_302	TCATATACTTTTCTTAAAGATTAAGCCATGTATGTCTCAGTTCTTTGATTGGTAAACAATAGATTGCGAATGGTTCAGTATAACAGTTACGATATGATTGAAATTTATTTTATGTGGATTACTGTGGGAAATCTTCAGCTAATACTTGATACACAGCATATATAAATAAAGAAAGGATATGTATATAGCTGTTATTTATTATTAAATTATAATGTTCCTACATTATTGTGGATTCTTAATAATTACGTACAGATTACTTTACAAGTAGCAATTCATTTAAGTTTCTGACCTATCAGTTAATTGGTTGCATCTTGAGCAATTGAGGCATTAACGGGTAACAGGGAATTAGAGTTCTATTCCGGAGAGGGAGTCTGAGATATAGCTACCACATCTAAGGAA…	Eukaryota;TSAR;Rhizaria;Radiolaria;Polycystinea;Nassellaria;Collosphaeridae;Collosphaera;Collosphaera_tuberosa;	1	0	0	0	0	0	0	0	0	0	0	0	0	0	0	0	0	0	0	0	0	0	0	0	0	0	0	0	0	0	0	0	0	0	0	0	0	0	0	0	0	0	0	0	0	0	0
coll_304	TCATACACTTGTCTTAAAGATTAAGCCATGCATGTCTAAATGCTTTGTTATTTTAACATTAGATTGCGGACGGCTCATTATAACAGTTATTGTATTATTGAGATTACTTTATAGGTGGATACCCGTGGTAATTCTAGAGCTAATACATGTCACTAAAAATATATTATTTTATATATTGAGCATTTATTTGTCATCAAACCAAAATGCTTTAGCATTGTGGATGATTCATAGTGATGTTTGGAGAACGCTTTAAATAGTCGATATATCATTTGAGTTTCTGACCTATCAGTTAGTCAGTAGTGTATTGGACTACTGAGGCGTTGACGGGTAACAGAGAATTAGGGTTCTGTTCCGGAGAGGGAGCCTGAGAAACAGCTACTACATCTAAGGAAGGCAGCA…	Eukaryota;TSAR;Rhizaria;Radiolaria;Polycystinea;Nassellaria;Sphaerozoidae;Collozoum;Collozoum_inerme;	0.987364	0	0	0	0	0	0	0	0	0	0	0	0	0	0	0	0	0	0	0	0	0	0	0	0	0	0	0	0	0	0	0	0	0	0	0	0	0	0	0	0	0	0	0	0	0	0
coll_305	TCATATACTTTTCTTAAAGATTAAGCCATGTATGTCTCAGTTCTTTGATTGGTAAACAATAGATTGCGAATGGTTCAGTATAACAGTTACGATATGATTGAAATTTATTTTATGTGGATTACTGTGGGAAATCTTCAGCTAATGCTTGATACACAGTATATATAAATAAAGAAAGGATATGTATATAGCTATTATTTATTATTAAATTATAATGTTCCTACATTATTGTGGATTCTTAATAATTACGTACAGATTACTTTACAAGTAGCAATTCATTTAAGTTTCTGACCTATCAGTTAATTGGTTGCATCTTGAGCAATTGAGGCATTAACGGGTAACAGGGAATTAGAGTTCTATTCCGGAGAGGGAATCTGAGATATAGCTACCACATCTAAGGAA…	Eukaryota;TSAR;Rhizaria;Radiolaria;Polycystinea;Nassellaria;Collosphaeridae;Collosphaera;Collosphaera_tuberosa;	1	0	0	0	0	0	0	0	0	0	0	0	0	0	0	0	0	0	0	0	0	0	0	0	0	0	0	0	0	0	0	0	0	0	0	0	0	0	0	0	0	0	0	0	0	0	0
coll_289	TCATACACTTGTTTAAAAGATTAAGCCATGCATGTCTAAGTGCTTTGATGGTTCTTCATTAGACTGTAGACAGCTCATTATACCAGTTATTCTATGTTTGATAGTGTCGTATAGGTGGATACCTGTGGTAATTCTAGATCTAATACATGTCAAAATGATATTATATATATACATATGTATTTATTGGGCTTTAATTTTTATCAAACCAAAGTGCGTCAACACTGTGGATGAATCAAAGTAAAGATTGTAAATCGCAATACACGTGATACGTCATTCAAGTTTCTGACCTATCAGTTAGCGAGTAGTGTCTAGGACTATTGAGGCATTAACGGGTAACGGAGAATTAGGGTTCTATTCCGGAGAAGGAGCCTGAGAGACAGCTACTACATCTAAGGAAGG…	Eukaryota;TSAR;Rhizaria;Radiolaria;Polycystinea;Nassellaria;Collophidiidae;Collophidium	0.812606	0	0	0	0	0	0	0	0	0	0	0	0	0	0	0	0	0	0	0	0	0	0	0	0	0	0	0	0	0	0	0	0	0	0	0	0	0	0	0	0	0	0	0	0	0	0
coll_309	TCATATACTTTTCTTAAAGATTAAGCCATGTATGTCTCAGTTCTTTGATTGGTAAACAATAGATTGCGAATGGTTCAGTATAACAGTTACGATATGATTGAAATTTATTATATGTGGATTACTGTGGGAAATCTTCAGCTAATACTTGATACACAGTATATATAAATAAAGAAAGGATATGTATATAGCTGTTATTTATTATTAAATTATAATGTTCCTACATTATTGTGGATTCTTAATAATTACGTACAGATTACTTTACAAGTAGCAATTCATTTAAGTTTCTGACCTATCAGTTAATTGGTTGCATCTTGAGCAATTGAGGCATTAACGGGTAACAGGGAATTAGAGTTCTATTCCGGAGAGGGAGTCTGAGATATAGCTACCACATCTAAGGAA…	Eukaryota;TSAR;Rhizaria;Radiolaria;Polycystinea;Nassellaria;Collosphaeridae;Collosphaera;Collosphaera_tuberosa;	1	0	0	0	0	0	0	0	0	0	0	0	0	0	0	0	0	0	0	0	0	0	0	0	0	0	0	0	0	1	0	0	0	0	0	0	0	0	127	0	0	0	0	0	0	0	1
coll_297	TCATACACTTGTCTTAAAGATTAAGCCATGCATGTCTAAGTGCTTTGATTGTCTAACATTAGACTGCGGACGGCTCATTATAACAGTTATTGTATAATTGAAAATACCTTTTAGGTGGATACCTGTGGAAATTCTAGAGCTAATACATGTCACAAATAATATATCTTTATGATATATTGGGCTTTTATTTTTTTCAAATCAAAGTGTTTCTACACTATGGGTGATTCATAATAATGCTTGGAGATCGCTTTATAAGTGACGGTTCATTCAAGTTTCTGACCTATCAGTTAGTCAGTAGTGTATTGGACTATTGAGGCATTGACGGGTAACAGAGAATTAGGGTTCTGTTCCGGAGAGGGAGCCTGAGAAACAGCTACTACATCTAAGGAAGGCAGCAGG…	Eukaryota;TSAR;Rhizaria;Radiolaria;Polycystinea;Nassellaria;Collophidiidae;Collophidium;Collophidium_serpentinum;	0.781113	0	0	0	0	0	0	0	0	0	0	0	0	0	0	0	0	0	0	0	0	0	0	0	0	0	0	0	0	0	0	0	0	0	0	0	0	0	0	0	0	0	0	0	0	0	0
coll_317	TCATATACTTGTTTTAAAGAGTAAGCCATGCATGTCTTAGTTAGTTGGTTATTATACAATAAATTGTGGATGGCTCATTAAAACAGTTATTATTAATATGAAATAATTTTTTATTTGGATAACTTTAGAAATTCTTCAGCTAATACATGGTATATTGGATATTTTTCATAAATGATATATTTGCTTTTATATTTAATCAAATTAATGTGTTTCTACATTATAGAAGAGTCATATTATTAATTACAGATCGCAATACATGATGTGGCAACTCATTTGAATTTCTGACTTATCAGTTAATCAGTAGTGTATTGGTTTATTGAGGCACTTACAGGTAACAGAGAATTAGGGTTTTGTTCCGGAGAGGGAGTCTGAGAAATGGCTACCACATCTAAGGAAGGC…	Eukaryota;TSAR;Rhizaria;Radiolaria;Polycystinea;Nassellaria;Collosphaeridae;Disolenia;Disolenia_zanguebarica;	0.999937	0	0	0	0	0	0	0	0	0	0	0	0	0	0	0	0	0	0	0	0	0	0	0	0	0	0	0	0	0	0	0	0	0	0	0	0	0	0	0	0	0	0	0	0	0	0
coll_321	TCATATACTTTTCTTAAAGTTTAAGCCATGTATGTCTCAGTTCTTTGATTGGTAAACAATAGATTGCGAATGGTTCAGTATAACAGTTACGATATGATTGAAATTTATTTTATGTGGATTACTGTGGGAAATCTTCAGCTAATACTTGATACACAGTATATATAAATAAAGAAAGGATATGTATATAGCTGTTATTTATTATTAAATTATAATGTTCCTACATTATTGTGGATTCTTAATAATTACGTACAGATTACTTTACAAGTAGCAATTCATTTAAGTTTCTGACCTATCAGTTAATTGGTTGCATCTTGAGCAATTGAGGCATTAACGGGTAACAGGGAATTAGAGTTCTATTCCGGAGAGGGAGTCTGAGATATAGCTACCACATCTAAGGAA…	Eukaryota;TSAR;Rhizaria;Radiolaria;Polycystinea;Nassellaria;Collosphaeridae;Collosphaera;Collosphaera_tuberosa;	1	0	0	0	0	0	0	0	1	0	0	1	0	0	0	0	0	0	0	1	0	0	0	0	0	0	0	0	0	0	0	0	0	0	0	1	0	0	0	0	0	0	0	0	0	0	0
coll_324	TCATATACTTGTCTTAAAGATTAAGCCATGCATGTCTCAGCTCTTTGATTGGTAAACAATAGATTGCGAATGGTTCAGTGTAACAGTTACGATATGTTTGAAATTTAATATATGTGGATAACTGTGGGAACTCTTCAGCTAATACGTGATACACAGTATATCAATATATATATATAGGATATGTTTATGGTTGTTATTTAATATCAAATTATAATGTACTTACACTATTGTCGATTCATAATTATTACGAACAAATTACTTTATAAGTAGCAATTCATTTAAGTCTCTCACCTATCAGTTAATTATTTGCATCTTGAGGTATTGAGGCAATAACGGGTAACAGGGAATTAGGGTTCTATTCCGGAGAGGGAGTATGAGAAATAGCTACTACATCTAAGG…	Eukaryota;TSAR;Rhizaria;Radiolaria;Polycystinea;Nassellaria;Collosphaeridae;Collosphaera;Collosphaera_tuberosa;	0.999385	0	0	0	0	0	0	0	0	0	0	0	0	0	0	0	0	0	0	0	0	0	0	0	0	0	0	0	0	0	0	0	0	0	0	0	0	0	0	0	0	0	0	0	0	0	0
coll_326	TCATATACTTTTCTTAAAGATTAAGCCATGTATGTCTCAGTTCTTTGATTGGTAAACAATAGATTGCGAATGGTTCAGTATAACAGTTACGATATGATTGAAATTTATTTTATGTGGATTACTGTGGGAAATCTTCAGCTAATATTTGATACACAGTATATATAAATAAAGAAAGGATATGTATATAGCTGTTATTTATTATTAAATTATAATGTTCCTACATTATTGTGGATTCTTAATAATTACGTACAGATTACTTTACAAGTAGCAATTCATTTAAGTTTCTGACCTATCAGTTAATTGGTTGCATCTTGAGCAATTGAGGCATTAACGGGTAACAGGGAATTAGAGTTCTATTCCGGAGAGGGAGTCTGAGATATAGCTACCACATCTAAGGAA…	Eukaryota;TSAR;Rhizaria;Radiolaria;Polycystinea;Nassellaria;Collosphaeridae;Collosphaera;Collosphaera_tuberosa;	1	0	0	0	0	0	0	0	0	0	0	0	0	0	0	0	0	0	0	0	0	0	0	0	0	0	0	0	0	0	0	0	0	0	0	0	0	0	0	0	0	0	0	0	0	0	0
coll_327	TCATATACTTTTCTTAAAGATTAAGCCATGTATGTCTCAGTTCTTTGATTGGTAAACAATAGATTGCGAATGGTTCAGTATAACAGTTACGATATGATTGAAATTTATTTTATGTGGATTACTGTGGGAAATCTTCAGCTAATACTTGATATACAGTATATATAAATAAAGAAAGGATATGTATATAGCTGTTATTTATTATTAAATTATAATGTTCCTACATTATTGTGGATTCTTTTGTGGATTCTTAATAATTACGTACAGATTACTTTACAAGTAGCAATTCATTTAAGTTTCTGACCTATCAGTTAATTGGTTGCATCTTGAGCAATTGAGGCATTAACGGGTAACAGGGAATTAGAGTTCTATTCCGGAGAGGGAGTCTGAGATATAGCTACC…	Eukaryota;TSAR;Rhizaria;Radiolaria;Polycystinea;Nassellaria;Collosphaeridae;Collosphaera;Collosphaera_tuberosa;	1	0	0	0	0	0	0	0	0	1	0	0	0	0	1	0	0	0	1	1	0	0	0	0	0	0	0	0	0	0	0	0	0	0	0	0	0	0	0	0	0	0	0	0	0	0	0
coll_329	TCATATACTTGTCTTAAAGATTAAGCCATGCATGTCTCAGCTCTTTGATTGGTAAACAATAGATTGCGAATGGTTCAGTGTAACAGTTACGATATGTTTGAAATTTAATATATGTGGATAACTGTGGGAACTCTTCAGCTAATACGTGATACACAGTATATCAATATATATATATAGGATATGTTTATGGTTGTTATTTAATATCAAATTATAATGTACTTACACTATTGTCGATTCATAATTATTACGAACAAATTACTTTATAAGTAGCAATTCATTTAAGTCTCTCACCTATCAGTTAATTATTTGCATCTTGAGGTATTGAGGCAATAACGGGTAACAGGGAATTAGGGTTCTATTCCGGAGAGGGAGTCTGAGAAATAGCTACTACATCTAAGG…	Eukaryota;TSAR;Rhizaria;Radiolaria;Polycystinea;Nassellaria;Collosphaeridae;Collosphaera;Collosphaera_tuberosa;	0.999562	0	0	0	0	0	0	0	0	0	0	0	0	0	0	0	0	0	0	0	0	0	0	0	0	0	0	0	0	0	0	0	0	0	0	0	0	0	0	0	0	0	0	0	0	0	0
coll_331	TCATATACTTGTCTTAAAGATTAAGCCATGTATGTCTCAGTTCTTTGATTGGTACCCAATAGATTGCGAATGGTTTAGTATAACAGTTATGATATGAATGAAATTTATTTTATGTGGATTACTGTGGGAAATCTTCAGCTAATACTTGATGCACAGTATATATAAATAAAAATAGGATATGTATATAGCTGTTATTTATTATTAAATTTTAATGTACCGACATTATTGTGGATTCCTAATAATTACGTACAGATTACTTTACAAGTAGCAATTCATTTAAATTTCTGACCTATCAGTTAATTGGTTGCATCTGGAGCAATTGAGGCATTAACGGGTAACAGGAAATTAGAGTTCTATTCCGGAGAGGGAGTCTGAGATATAGCTACCACATCTAAGGAA…	Eukaryota;TSAR;Rhizaria;Radiolaria;Polycystinea;Nassellaria;Collosphaeridae;Collosphaera;Collosphaera_tuberosa;	1	0	0	0	0	0	0	0	0	0	0	0	0	0	0	0	0	0	0	0	0	0	0	0	0	0	0	0	0	0	0	0	0	0	0	0	0	0	0	0	116	0	0	0	0	0	0
coll_340	TCATATACTTTTCTTAAAGATTAAGCCATGTATGTCTCAGTTCTTTGATTGGTAAACAATAGATTGCGAATGGTTCAGTATAACAGTTACGATATGATTGAAATTTATTTTATGTGGATTACTGTGGGAAATCTTCAGCTAATACTTGATACACAGTATATATAAATAAAGAAAGGATATGTATATAGCTGTTATTTATTATTAAATTATAATGTTCCTACATTATTGTGGATTCTTAATAATTACGTACAGATTACTTTACAAGTAGCAATTCATTTAAGTTTCTGACCTATCAGTTAATTGGTTGCATCTTGAGCAATTGAGGCATTAACGGGTAACAGGGAATTAGAGTTCTATTCCGGAGAGGGAGTCTGAGATATAGCTACCACATCTAAGGAA…	Eukaryota;TSAR;Rhizaria;Radiolaria;Polycystinea;Nassellaria;Collosphaeridae;Collosphaera;Collosphaera_tuberosa;	1	0	0	0	0	0	0	0	0	0	0	0	0	0	0	0	0	0	0	0	0	0	0	0	0	0	0	0	0	0	0	0	0	0	0	0	0	0	0	0	0	0	0	0	0	0	0
coll_345	TCATATACTTTTCTTAAAGATTAAGCCATGTATGTCTCAGTTCTTTGATTGGTAAACAATAGATTGCGAATGGTTCAGTATAACAGTTACGATATGATTGAAATTTATTTTATGTGGATTACTGTGGGAAATCTTCAGCTAATACTTGATACACAGTATATATAAATAAAGAAAGGATATGTATATAGCTGTTATTTATTATTAAATTATAATGTTCCTACATTATTGTGGATTCTTAATAATTACGTACAGATAACTTACAAGTAGCAATTCATTTAAGTTTCTGACCTATCAGTTAATTGGTAGCATCTTGAGCAATTGAGGCATTAACGGGTAACAGGGAATTAGAGTTCTATTCCGGAGAGGGAGTCTGAGATATAGCTACCACATCTAAGGAAG…	Eukaryota;TSAR;Rhizaria;Radiolaria;Polycystinea;Nassellaria;Collosphaeridae;Collosphaera;Collosphaera_tuberosa;	1	0	0	0	0	0	0	0	0	0	0	0	0	0	0	0	0	0	0	0	0	1	0	0	0	0	0	0	0	0	0	0	0	0	0	0	0	0	0	0	0	109	0	0	0	0	0
coll_347	TCATATACTTTTCTTAAAGATTAAGCCATGTATGTCTCAGTTCTTTGATTGGTAAACAATAGATTGCGAATGGTTCAGTATAACAGTTACGATATGATTGAAATTTATTTTATGTGGATTACTGTGGGAAATCTTCAGCTAATACTTGATACACAGTATATATAAATAAAGAAAGGATATGTATATAGCTGTTATTTATTATTAAATTATAATGTTCCTACATTATTGTGGATTCTTAATAATTACGTACAGATTACTTTACAAGTAGCAATTCATTTAAGTTTCTGACCTATCAGTTAATTGGTTGCATCTTGAGCAATTGAGGCATTAACGGGTAACAGGGAATTAGAGTTCTATTCCGGAGAGGGAGTCTGAGATATAGCTACCACATCTAAGGAA…	Eukaryota;TSAR;Rhizaria;Radiolaria;Polycystinea;Nassellaria;Collosphaeridae;Collosphaera;Collosphaera_tuberosa;	1	0	0	0	0	0	0	0	0	1	0	0	1	0	1	0	0	0	1	0	0	0	0	1	0	0	0	0	0	2	0	0	0	0	0	1	0	0	100	0	0	0	0	0	0	0	0
coll_354	TCATATACTTTTCTTAAAGATTAAGCCATGTATGTCTCAGTTCTTTGATTGGTAAACAATAGATTGCGAATGGTTCAGTATAACAGTTACGATATGATTGAAATTTATTTTATGTGGATTACTGTGGGAAATCTTCAGCTAATACTTGATACACAGTATATATAAATAAAGAAAGGATATGTATATAGCTGTTATTTATTATTAAATTATAATGTTCCTACATTATTGTGGATTCTTAATAATTACGTACAGATTACTTTACAAGTAGCAATTCATTTAAGTTTCTGACCTATCAGTTAATTGGTTGCATCTTGAGCAATTGAGGCATTAACGGGTAACAGGGAATTAGAGTTCTATTCCGGAGAGGGAGTCTGAGATATAGCTACCACATCTAAGGAA…	Eukaryota;TSAR;Rhizaria;Radiolaria;Polycystinea;Nassellaria;Collosphaeridae;Collosphaera;Collosphaera_tuberosa;	1	0	0	0	0	0	0	0	0	0	0	0	0	1	0	0	0	0	0	0	0	0	0	0	0	0	0	0	0	0	0	0	0	0	0	0	0	0	0	0	0	108	0	0	0	0	0
coll_366	TCATATACTTTTCTTAAAGATTAAGCCATGTATGTCTCAGTTCTTTGATTGGTAAACAATAGATTGCGAATGGTTCAGTATAACAGTTACGATATGATTGAAATTTATTTTATGTGGATTACTGTGGGAAATCTTCAGCAAATACTTGATACACAGTATATATAAATAAAGAAAGGATATGTATATAGCTGTTATTTATTATTAAATTATAATGTTCCTACATTATTGTGGATTCTTAATAATTACGTACAGATTACTTTACAAGTAGCAATTCATTTAAGTTTCTGACCTATCAGTTAATTGGTTGCATCTTGAGCAATTGAGGCATTAACGGGTAACAGGGAATTAGAGTTCTATTCCGGAGAGGGAGTCTGAGATATAGCTACCACATCTAAGGAA…	Eukaryota;TSAR;Rhizaria;Radiolaria;Polycystinea;Nassellaria;Collosphaeridae;Collosphaera;Collosphaera_tuberosa;	1	0	0	0	0	0	0	0	0	0	0	0	0	0	0	0	0	0	0	0	0	0	0	0	0	0	0	0	0	0	0	0	0	0	0	0	0	104	0	0	0	0	0	0	0	0	0
coll_370	TCATATACTTTTCTTAAAGATTAAGCCATGTATGTCTCAGTTCTTTGATTGGTAAACAATAGATTGCGAATGGTTCAGTATAACAGTTACGATATGATTGAAATTTATTTTATGTGGATTACTGTGGGAAATCTTCAGCTAATACTTGATACACAGTATATATAAATAAAGAAAGGATATGTATATAGCTGTTATTTATTATTAAATTATAATGTTCCTACATTATTGTGGATTCTTAATAATTACGTACAGATTACTTTACAAGTAGCAATTCATTTAAGTTTCTGACCTATCAGTTAATTGGTTGCATCTTGAGCAATTGAGGCATTAACGGGTAACAGGGAATTAGAGTTCTATTCCGGAGAGGGAGTCTGAGATATAGCTACCATATCTAAGGAA…	Eukaryota;TSAR;Rhizaria;Radiolaria;Polycystinea;Nassellaria;Collosphaeridae;Collosphaera;Collosphaera_tuberosa;	1	0	0	0	0	0	0	0	0	0	0	0	0	0	0	0	0	0	0	0	0	0	0	0	0	0	0	0	0	0	0	0	0	0	0	0	0	0	0	0	0	0	0	0	0	0	0
coll_358	TCATATACTTTTCTTAAAGATTAAGCCATGTATGTCTCAGTTCTTTGATTGGTAAACAATAGATTGCGAATGGTTCAGTATAACAGTTACGATATGATTGAAATTTATTTTATGTGGATTACTGTGGGAAATCTTCAGCTAATACTTGATACACAGTATATATAAATAAAGAAAGGATATGTATATAGCTGTTATTTATTATTAAATTATAATGTTCCTACATTATTGTGGATTCTTAATAATTACGTACAGATTACTTTACAAGTAGCAATTCATTTAAGTTTCTGACCTATCAGTTAATTGGTTGCATCTTGAGCAATTGAGGCATTAACGGGTAACAGGGAATTAGAGTTCTATTCCGGAGAGGGAGTCTGAGATATAGCTACCACATCTAAGGAA…	Eukaryota;TSAR;Rhizaria;Radiolaria;Polycystinea;Nassellaria;Collosphaeridae;Collosphaera;Collosphaera_tuberosa;	1	0	0	0	0	0	0	0	0	0	0	0	1	0	1	0	0	0	1	1	0	0	0	0	0	0	0	0	0	2	0	0	0	1	0	0	0	0	0	0	0	0	0	0	0	0	0
coll_387	TCATATACTTTTCTTAAAGATTAAGCCATGTATGTCTCAGTTCTTTGATTGGTAAACAATAGATTGCGAATGGTTCAGTATAACAGTTACGATATGATTGAAATTTATTTTATGTGGATTACTGTGGGAAATCTTCAGCTAATACTTGATACACAGTATATATAAATAAAGAAAGGATATGTATATAGCTGTTATTTATTATTAAATTATAATGTTCCTACATTATTGTGGATTCTTAATAATTACGTACAGATTACTTTACAAGTAGCAATTCATTTAAGTTTCTGACCTATCAGTTAATTGGTTGCATCTTGAGCAATTGAGGCATTAACGGGTAACAGGGAATTAGAGTTCTATTCCGGAGAGGGAGTCTGAGATATAGCTACCACATCTAAGGAA…	Eukaryota;TSAR;Rhizaria;Radiolaria;Polycystinea;Nassellaria;Collosphaeridae;Collosphaera;Collosphaera_tuberosa;	1	0	0	0	0	0	0	0	0	0	0	0	0	0	0	0	0	0	0	0	0	0	0	0	0	0	0	0	0	0	0	0	0	0	0	0	0	0	0	0	0	0	0	0	0	0	0
coll_400	TCATATACTTTTCTTAAAGATTAAACCATGTATGTCTCAGTTCTTTGATTGGTAAACAATAGATTGCGAATGGTTCAGTATAACAGTTACGATATGATTGAAATTTATTTTATGTGGATTACTGTGGGAAATCTTCAGCTAATACTTGATACACAGTATATATAAATAAAGAAAGGATATGTATATAGCTGTTATTTATTATTAAATTATAATGTTCCTACATTATTGTGGATTCTTAATAATTACGTACAGATTACTTTACAAGTAGCAATTCATTTAAGTTTCTGACCTATCAGTTAATTGGTTGCATCTTGAGCAATTGAGGCATTAACGGGTAACAGGGAATTAGAGTTCTATTCCGGAGAGGGAGTCTGAGATATAGCTACCACATCTAAGGAA…	Eukaryota;TSAR;Rhizaria;Radiolaria;Polycystinea;Nassellaria;Collosphaeridae;Collosphaera;Collosphaera_tuberosa;	1	0	0	0	0	0	0	0	0	0	0	0	0	0	0	0	0	0	1	0	0	0	0	0	0	0	0	0	0	0	0	0	0	0	0	0	0	0	90	0	0	0	0	0	0	0	0
coll_401	TCATATACTTTTCTTAAAGATTAAGCCATGTATGTCTCAGTTCTTTGATTGGTAAACAATAGATTGCGAATGGTTCAGTATAACAGTTACGATATGATTGAAATTTATTTTATGTGGATTACTGTGGGAAATCTTCAGCTAATACTTGATACACAGTATATATAAATAAAGAAAGGATATGTATATAGCTGTTATTTATTATTAAATTATAATGTTCCTACATTATTGTGGATTCTTAATAATTACGTACAGATTACTTTACAAGTAGCAATTCATTTAAGTTTCTGACCTATCAGTTAATTGGTTGCATCTTGAGCAATTGAGGCATTAACGGGTAACAGGGAATTAGAGTTCTATTCCGGAGAGGGAGTCTGAGATATAGCTACCACATCTAAGGAA…	Eukaryota;TSAR;Rhizaria;Radiolaria;Polycystinea;Nassellaria;Collosphaeridae;Collosphaera;Collosphaera_tuberosa;	1	0	0	0	0	0	0	0	0	0	0	0	0	0	0	0	0	0	0	0	0	0	0	0	0	0	0	0	0	0	0	0	0	0	0	0	0	0	0	0	0	0	91	0	0	0	0
coll_407	TCATATACTTGTTTTAAAGAGTAAGCCATGCATGTCTTAGTTAGTTGGTAATTATACAATAAATTGTGGATGGCTCATTAAAACAGTTATTATTAATATGAAATAATTTTTTATTTGGATAACTTTAGAAATTCTTCAGCTAATACATGGTATATTGGATATTTTTCATAAATGATATATTTGCTTTTATATTTAATCAAATTAATGTGTTTCTACATTATAGAAGAGTCATATTATTAATTACAGATCGCAATACATAATGTGGCAACTCATTTGAATTTCTGACTTATCAGTTAATCAGTAGTGTATTGGTTTATTGAGGCACTTACAGGTAACAGAGAATTAGGGTTTTGTTCCGGAGAGGGAGTCTGAGAAATGGCTACCACATCTAAGGAAGGC…	Eukaryota;TSAR;Rhizaria;Radiolaria;Polycystinea;Nassellaria;Collosphaeridae;Disolenia;Disolenia_zanguebarica;	0.999957	0	0	0	0	0	0	0	0	0	0	0	0	0	0	0	0	0	0	0	0	0	0	0	0	0	0	0	0	0	0	0	0	0	0	0	0	0	0	0	0	0	0	0	0	0	0
coll_408	TCATATACTTGTTTTAAAGAGTAAGCCATGCATGTCTTAGTTAGTTGGTTATTATACAATAAATTGTGGATGGCTCATTAAAACAGTTATTATTAATATGAAATAATTTTTTATTTGGATAACTTTAGAAATTCTTCAGCTAATACATGGTATATTGGATATTTTTCATAAATGATATATTTGCTTTTATATTTAATCAAATTAATGTGTTTCTACATTATAGAAGAGTCATATTATTAATTACAGATCGCAATACATAATGTGGCAACTCATTTGAATTTCTGACTTATCAGTTAATCAGTAGTGTATTGGTTTATTGAGGCACTTACAGGTAACAGAGAATTAGGGTTTTGTTCCGGAGAGGGAGTCTGAGAAATGGCTACCACATCTAAGGAAGGC…	Eukaryota;TSAR;Rhizaria;Radiolaria;Polycystinea;Nassellaria;Collosphaeridae;Disolenia;Disolenia_zanguebarica;	0.999955	0	0	0	0	0	0	0	0	0	0	0	1	0	0	0	0	0	0	0	0	0	0	0	0	0	0	0	0	0	0	0	0	0	0	0	0	0	0	0	0	0	0	0	0	0	0
coll_416	TCATATACTTGTTTTAAAGAGTAAGCCATGCATGTCTTAGTTAGTTGGTTATTATACAATAAATTGTGGATGGCTCATTAAAACAGTTATTATTAATATGAAATAATTTTTTATTTGGATAACTTTAGAAATTCTTCAGCTAATACATGGTATATTGGATATTTTTCATAAATGATATATTTGCTTTTATATTTAATCAAATTAATGTGTTTCTACATTATAGAAGAGTCATATTATTAATTACAGATCGCAATACATAATGTGGCAACTCATTTGAATTTCTGACTTATCAGTTAATCAGTAGTGTATTGGTTTATTGAGGCACTTACAGGTAACAGAGAATTAGGGTTTTGATCCGGAGAGGGAGTCTGAGAAATGGCTACCACATCTAAGGAAGGC…	Eukaryota;TSAR;Rhizaria;Radiolaria;Polycystinea;Nassellaria;Collosphaeridae;Disolenia;Disolenia_zanguebarica;	0.999962	0	0	0	0	0	0	0	0	0	0	0	0	0	0	0	0	0	0	0	0	0	0	0	0	0	0	0	0	0	0	0	0	0	0	0	0	0	0	0	0	85	0	0	0	0	0
coll_417	TCATATACTTTTCTTAAAGATTAAGCCATGTATGTCTCAGTTCTTTGATTGGTAAACAATAGATTGCGAATGGTTCAGTATAACAGTTACGATATGATTGAAATTTATTTTATGTGGATTACTGTGGGAAATCTTCAGCTAATACTTGATACACAGTATATATAAATAAAGAAAGGATATGTATATAGCTGTTATTTATTATTAAATTATAATGTTCCTACATTATTGTGGATTCTTAATAATTACGTACAGATTACTTTACAAGTAGCAATTCATTTAAGTTTCTGACCTATCAGTTAATTGGTTGCATCTTGAGCAATTGAGGCATTAACGGGTAACAGGGAATTAGAGTTCTATTCCGGAGAGGGAGTCTGAGATATAGCTACCACATCTAAGGAA…	Eukaryota;TSAR;Rhizaria;Radiolaria;Polycystinea;Nassellaria;Collosphaeridae;Collosphaera;Collosphaera_tuberosa;	1	0	0	0	0	0	0	0	0	0	0	0	0	0	0	0	0	0	0	0	0	0	0	0	0	0	0	0	0	0	0	0	0	0	0	0	0	0	0	0	0	0	0	0	0	0	0
coll_409	TCATATACTTTTCTTAAAGATTAAGCCATGTATGTCTCAGTTCTTTGATTGGTAAACAATAGATTGCGAATGGTTCAGTATAACAGTTACGATATGATTGAAATATATTTTATGTGGATTACTGTGGGAAATCTTCAGCTAATACTTGATACACAGTATATATAAATAAAGAAAGGATATGTATATAGCTGTTATTTATTATTAAATTATAATGTTCCTACATTATTGTGGATTCTTAATAATTACGTACAGATTACTTTACAAGTAGCAATTCATTTAAGTTTCTGACCTATCAGTTAATTGGTTGCATCTTGAGCAATTGAGGCATTAACGGGTAACAGGGAATTAGAGTTCTATTCCGGAGAGGGAGTCTGAGATATAGCTACCACATCTAAGGAA…	Eukaryota;TSAR;Rhizaria;Radiolaria;Polycystinea;Nassellaria;Collosphaeridae;Collosphaera;Collosphaera_tuberosa;	1	0	0	0	0	0	0	0	1	0	0	1	1	2	1	0	0	1	1	0	0	0	0	1	2	0	1	1	1	0	1	0	1	0	1	0	0	1	0	0	0	0	0	2	0	1	0
coll_421	TCATATACTTTTCTTAAAGATTAAGCCATGTATGTCTCAGTTCTTTGATTGGTAAACAATAGATTGCGAATGGTTCAGTATAACAGTTACGATATGATTGAAATTTATTTTATGTGGATTACTGTGGGAAATCTTCAGCTAATACTTGATACACAGTATATATAAATAAAGAAAGGATATGTATATAGCTGTTATTTATTATTAAATTATAATGTTCCTACATTATTGTGGATTCTTAATAATTACGTACAGATTACTTTACAAGTAGCAATTCATTTAAGTTTCTGACCTATCAGTTAATTGGTTGCATCTTGAGCAATTGAGGCATTAACGGGTAACAGGGAATTAGAGTTCTATTCCGGAGAGGGAGTCTGAGATATAGCTACCACATCTAAGGAA…	Eukaryota;TSAR;Rhizaria;Radiolaria;Polycystinea;Nassellaria;Collosphaeridae;Collosphaera;Collosphaera_tuberosa;	1	0	0	0	0	0	0	0	0	0	0	0	0	0	1	0	0	0	0	0	0	0	0	0	0	0	0	0	0	0	0	0	0	0	0	0	0	0	0	0	0	0	0	0	0	0	0
coll_422	TCATATACTTGTCTTAAAGATTAAGCCATGCATGTCTCAGCTCTTTGATTGGTAAACAATAGATTGCGAATGGTTCAGTGTAACAGTTACGATATGTTTGAAATTTAATATATGTGGATAACTGTGGGAACTCTTCAGCTAATACGTGATACACAGTATATCAATATATATATATAGGATATGTTTATGGTTGTTATTTAATATCAAATTATAATGTACTTACACTATTGTCGATTCATAATTATTACGAACAAATTACTTTATAAGTAGCAATTCATTTAAGTCTCTCACCTATCAGTTAATTATTTGCATCTTGAGGTATTGAGGCAATAACGGGTAACAGGGAATTAGGGTTCTATTCCGGAGAGGGAGTCTGAGAAATAGCTACTACATCTAAGG…	Eukaryota;TSAR;Rhizaria;Radiolaria;Polycystinea;Nassellaria;Collosphaeridae;Collosphaera;Collosphaera_tuberosa;	0.999608	84	0	0	0	0	0	0	0	0	0	0	0	0	0	0	0	0	0	0	0	0	0	0	0	0	0	0	0	0	0	0	0	0	0	0	0	0	0	0	0	0	0	0	0	0	0
coll_420	TCATATACTTTTCTTAAAGATTAAGCCATGTATGTCTCAGTTCTTTGATTGGTAAACAATAGATTGCGAATGGTTCAGTATAACAGTTACGATATGATTGAAATTTATTTTATGTGGATTACTGTGGGAAATCTTCAGCTAATACTTGATACACAGTATATATAAATAAAGAAAGGATATGTATATAGCTGTTATTTATTATTAAATTATAATGTTCCTACATTATTGTGGATTCTTAATAATTACGTACAGATTACTTTACAAGTAGCAATTCATTTAAGTTTCTGACCTATCAGTTAATTGGTTGCATCTTGAGCAATTGAGGCATTAACGGGTAACAGGGACTTAGAGTTCTATTCCGGAGAGGGAGTCTGAGATATAGCTACCACATCTAAGGAA…	Eukaryota;TSAR;Rhizaria;Radiolaria;Polycystinea;Nassellaria;Collosphaeridae;Collosphaera;Collosphaera_tuberosa;	1	0	0	0	0	0	0	0	0	0	0	1	0	0	0	0	0	0	0	0	0	0	0	0	0	0	0	0	0	0	0	0	0	0	0	0	0	0	0	0	0	0	0	0	0	0	0
coll_427	TCATACACTTGTCTTAAAGATTAAGCCATGCATGTCTAAATGCTTTGCTTATTCTACATTAGATTGCGGACGGCTCATTATAACAGTTATTGTACTATTGAATTAACTTTTTACGTGGATACCTGTGGAAATTCTATAGCTAATACATGACATGACTGATATATCTTTTTGATGTATTAGGCTTTTATTTTTTTCAAATCAAAATGTTTCTACATTGTGGATGATTCGTAATAATGCTTATAGATCGCTTTACAAGCGACATTTCATTCAAGTTTCTGACCTATCAGTTAGTCAGTAGTGTATTGGACTATTGAGGCATTGACGGGTAACAGAGAATTAGGGTTCTGTTCCGGAGAGGGAGCCTGAGAAACAGCTACTACATCTAAGGAAGGCAGCAGG…	Eukaryota;TSAR;Rhizaria;Radiolaria;Polycystinea;Nassellaria;Collosphaeridae;Disolenia;Disolenia_quadrata;	0.977576	0	0	0	0	0	0	0	0	0	0	0	1	0	0	0	0	0	0	0	0	0	0	0	0	0	0	0	0	0	0	0	0	0	0	0	0	0	0	0	0	0	0	0	0	0	0
coll_415	TCATACACTTGTCTTAAAGATTAAGCCATGCATGTCTAAATGATTTGTTTTTTCTTAACATTAGATTGCAGACGGCTCATTATAACAGTTATTGTATTATTGACGTTAAATTTTAGGTGGATACCTGTAGTAATTCTAGAGCTAATACATGCCACACAAAATTTACATTTGCGTATATTATTAAGGTATTATTTTTTTTCAAATTAAAATGTTTCGGCAGTATGGATGATTCATAGTAATGGTTTTAGAACGCGATTGAGTACGCGCCCTGTTATGTAAGTTTCTGACCTATCAGTTAGTCAGTAGTGTATTGGACTACTGAGGCGTTGACGGGTAACAGAGAATTAGGGTTCTGTTCCGGAGAGGGAGCCTGAGAAACAGCTACTACATCTAAGGAAG…	Eukaryota;TSAR;Rhizaria;Radiolaria;Polycystinea;Nassellaria;Sphaerozoidae;Collozoum;Collozoum_pelagicum;	0.99999	0	0	0	0	0	0	0	0	0	0	0	0	0	0	0	0	0	0	0	0	0	0	0	0	0	0	0	0	0	0	0	0	0	0	0	0	0	0	0	0	0	0	0	0	0	0
coll_429	TCATATACTTTTCTTAAAGATTAAGCCATGTATGTCTCAGTTCTTTGATTGGTAAACAATAGATTGCGAATGGTTCAGTATAACAGTTACGATATGATTGAAATTTATTTTATGTGGATTACTGTGGGAAATCTTCAGCTAATACTTGATACACAGTATATATAAATAAAGAAAGGATATGTATTTATTTATTATTAAATTATAATGTTCCTACATTATTGTGGATTCTTAATAATTACGTACAGATTACTTTACAAGTAGCAATTCATTTAAGTTTCTGACCTATCAGTTAATTGGTTGCATCTTGAGCAATTGAGGCATTAACGGGTAACAGGGAATTAGAGTTCTATTCCGGAGAGGGAGTCTGAGATATAGCTACCACATCTAAGGAAGGCAGCA…	Eukaryota;TSAR;Rhizaria;Radiolaria;Polycystinea;Nassellaria;Collosphaeridae;Collosphaera;Collosphaera_tuberosa;	1	0	0	0	0	0	0	0	0	0	0	0	0	0	2	0	0	0	1	0	0	0	0	0	0	0	0	0	0	0	0	0	0	0	0	0	0	0	0	0	0	0	0	0	0	0	0
coll_431	TCATATACTTTTCTTAAAGATTAAGCCATGTATGTCTCAGTTCTTTGATTGGTAAACAATAGATTGCGAATGGTTCAGTATAACAGTTACGATATGATTGAAATTTATTTTATGTGGATTACTGTGGGAAATCTTCAGCTAATACTTGATACACAGTATATATAAATAAAGAAAGGATATGTATATAGCTGTTATTTATTATTAAATTATAATGTTCCTACATTATTGTGGATTCTTAATAATTACGTACAGATTACTTTACAAGTAGCAATTCATTTAAGTTTCTGACCTATCAGTTAATTGGTTGCATCTTGAGCAATTGAGGCATTAACGGGTAACAGGGAATTAGAGTTCTATTCCGGAGAGGGAGTCTGAGATATAGCTACCACATCTAAGGAA…	Eukaryota;TSAR;Rhizaria;Radiolaria;Polycystinea;Nassellaria;Collosphaeridae;Collosphaera;Collosphaera_tuberosa;	1	0	0	0	0	0	0	0	0	0	0	0	0	0	0	0	0	0	0	0	0	0	0	0	0	0	0	0	0	0	0	0	0	0	0	0	0	0	0	0	0	0	0	0	0	0	0
coll_432	TCATATACTTTTCTTAAAGATTAAGCCATGTATGTCTCAGTTCTTTGATTGGTAAACAATAGATTGCGAATGGTTCAGTATAACAGTTACGATATGATTGAAATTTATTTTATGTGGATTACTGTGGGAAATCTTCAGCTAATACTTGATACACAGTATATATAAATAAAGAAAGGATATGTATATAGCTGTTATTTATTATTAAATTATAATGTTCCTACATTATTGTGGATTCTTAATAATTACGTACAGATTACTTTACAAGTAGCAATTCATTTAAGTTTCTGACCTATCAGTTAATTGGTTGCATCTTGAGCAATTGAGGCATTAACGGGTAACAGGGAATTAGAGTTCTATTCCGGAGAGGGAGTCTGAGATATAGCTACCACATCTAAGGAA…	Eukaryota;TSAR;Rhizaria;Radiolaria;Polycystinea;Nassellaria;Collosphaeridae;Collosphaera;Collosphaera_tuberosa;	1	0	0	0	0	0	0	0	0	0	0	0	0	0	0	0	0	0	0	0	0	0	0	0	0	0	0	0	0	0	0	0	0	0	0	0	0	0	0	0	0	0	0	0	0	0	0
coll_433	TCATATACTTGTTTTAAAGAGTAAGCCATGCATGTCTTAGTTAGTTGGTTATTATACAATAAATTGTGGATGGCTCATTAAAACAGTTATTATTAATATGAAATAATTTTTTATTTGGATAACTTTAGAAATTCTTCAGCTAATACATGGTATATTGGATATTTTTCATAAATGATATATTTGCTTTTATATTTAATCAAATTAATGTGTTTCTACATTATAGAAGAGTCATATTATTAATTACAGATCGCAATACATAATGTGGCAACTCATTTGAATTTCTGACTTATCAGTTAATCAGTAGTGTATTGGTTTATTGAGGCACTTACAGGTAACAGAGAATTAGGGTTTTGTTCCGGAGAGGGAGTCTGAGAAATGGCTACCACATCTAAGGAAGGC…	Eukaryota;TSAR;Rhizaria;Radiolaria;Polycystinea;Nassellaria;Collosphaeridae;Disolenia;Disolenia_zanguebarica;	0.999957	0	0	0	0	0	0	0	0	0	0	0	0	0	0	0	0	0	0	0	0	0	0	0	0	0	0	0	0	0	0	0	0	0	0	0	0	0	0	0	0	0	0	0	0	0	0
coll_436	TCATATACTTTTCTTAAAGATTAAGCCATGTATGTCTCAGTTCTTTGATTGGTAAACAATAGATTGCGAATGGTTCAGTATAACAGTTACGATATGATTGAAATTTATTTTATGTGGATTACTGTGGGAAATCTTCAGCTAATACTTGATACACAGTATATATAAATAAAGAAAGGATATGTATATAGCTGTTATTTATTATTAAATTATAATGTTCCTACATTATTGTGGATTCTTAATAATTACGTACAGATTACTTTACAAGTAGCAATTCATTTAAGTTTCTAACCTATCAGTTAATTGGTTGCATCTTGAGCAATTGAGGCATTAACGGGTAACAGGGAATTAGAGTTCTATTCCGGAGAGGGAGTCTGAGATATAGCTACCACATCTAAGGAA…	Eukaryota;TSAR;Rhizaria;Radiolaria;Polycystinea;Nassellaria;Collosphaeridae;Collosphaera;Collosphaera_tuberosa;	1	0	0	0	0	0	0	0	0	0	0	0	0	0	0	0	0	0	0	0	0	0	0	0	0	0	0	0	0	0	0	0	0	0	80	0	0	0	0	0	0	0	0	0	0	0	0
coll_437	TCATATACTTTTCTTAAAGATTAAGCCATGTATGTCTCAGTTCTTTGATTGGTAAACAATAGATTGCGAATGGTTCAGTATAACAGTTACGATATGATTGAAATTTATTTTATGTGGATTACTGTGGGAAATCTTCAGCTAATACTTGATACACAGTATATATAAATAAAGAAAGGATATGTATATAGCTGTTATTTATTATTAAATTATAATGTTCCTACATTATTGTGGATTCTTAATAATTACGTACAGATTACTTTACAAGTAGCAATTCATTTAAGTTTCTGACCTATCAGTTAATTGGTTGCATCTTGAGCAATTGAGGCATTAACGGGTAACAGGGAATTAGAGTTCTATTCCGGAGAGGGAGTCTGAGATATAGCTACCACATCTAAGGAA…	Eukaryota;TSAR;Rhizaria;Radiolaria;Polycystinea;Nassellaria;Collosphaeridae;Collosphaera;Collosphaera_tuberosa;	1	0	0	0	0	0	0	0	0	0	0	0	0	0	0	0	0	0	0	0	0	0	0	0	0	0	0	0	0	0	0	0	0	0	0	0	0	0	0	0	0	0	0	0	0	0	0
coll_442	TCATATACTTGTTTTAAAGAGTAAGTCATGCATGTCTTAGTTAGTTGGTTATTATACAATAAATTGTGGATGGCTCATTAAAACAGTTATTATTAATATGAAATAATTTTTTATTTGGATAACTTTAGAAATTCTTCAGCTAATACATGGTATATTGGATATTTTTCATAAATGATATATTTGCTTTTATATTTAATCAAATTAATGTGTTTCTACATTATAGAAGAGTCATATTATTAATTACAGATCGCAATACATAATGTGGCAACTCATTTGAATTTCTGACTTATCAGTTAATCAGTAGTGTATTGGTTTATTGAGGCACTTACAGGTAACAGAGAATTAGGGTTTTGTTCCGGAGAGGGAGTCTGAGAAATGGCTACCACATCTAAGGAAGGC…	Eukaryota;TSAR;Rhizaria;Radiolaria;Polycystinea;Nassellaria;Collosphaeridae;Disolenia;Disolenia_zanguebarica;	0.99996	0	0	0	0	0	0	0	0	0	0	0	0	0	0	0	0	0	0	0	0	0	0	0	0	0	0	0	0	0	0	0	0	0	0	0	0	0	0	0	0	0	0	0	0	0	0
coll_447	TCATATACTTTTCTTAAAGATTAAGCCATGTATGTCTCAGTTCTTTGATTGGTAAACAATAGATTGCGAATGGTTCAGTATAACAGTTACGATATGATTGAAATTTATTTTATGTGGATTACTGTGGGAAGTCTTCAGCTAATACTTGATACACAGTATATATAAATAAAGAAAGGATATGTATATAGCTGTTATTTATTATTAAATTATAATGTTCCTACATTATTGTGGATTCTTAATAATTACGTATAGATTACTTTACAAGTAGCAATTCATTTAAGTTTCTGACCTATCAGTTAATTGGTTGCATCTTGAGCAATTGAGGCATTAACGGGTAACAGGGAATTAGAGTTCTATTCCGGAGAGGGAGTCTGAGATATAGCTACCACATCTAAGGAA…	Eukaryota;TSAR;Rhizaria;Radiolaria;Polycystinea;Nassellaria;Collosphaeridae;Collosphaera;Collosphaera_tuberosa;	1	0	0	0	0	0	0	0	0	0	0	0	1	0	0	0	0	0	0	0	0	0	0	0	0	0	1	0	1	2	0	0	0	0	0	0	0	0	0	0	0	0	72	0	0	0	0
coll_448	TCATATACTTTTCTTAAAGATTAAGCCATATATGTCTCAGTTCTTTGATTGGTAAACAATAGATTGCGAATGGTTCAGTATAACAGTTACGATATGATTGAAATTTATTTTATGTGGATTACTGTGGGAAATCTTCAGCTAATACTTGATACACAGTATATATAAATAAAGAAAGGATATGTATATAGCTGTTATTTATTATTAAATTATAATGTTCCTACATTATTGTGGATTCTTAATAATTACGTACAGATTACTTTACAAGTAGCAATTCATTTAAGTTTCTGACCTATCAGTTAATTGGTTGCATCTTGAGCAATTGAGGCATTAACGGGTAACAAGGAATTAGAGTTCTATTCCGGAGAGGGAGTCTGAGATATAGCTACCACATCTAAGGAA…	Eukaryota;TSAR;Rhizaria;Radiolaria;Polycystinea;Nassellaria;Collosphaeridae;Collosphaera;Collosphaera_tuberosa;	1	0	0	0	0	0	0	0	0	0	0	0	0	0	0	0	0	0	0	0	0	0	0	0	0	0	0	0	0	0	0	0	0	0	0	0	0	0	0	0	0	0	0	0	0	0	0
coll_449	TCATATACTTTTCTTAAAGATTAAGCCATGTATGTCTCAGTTCTTTGATTGGTAAACAATAGATTGCGAATGGTTCAGTATAACAGTTACGATATGATTGAAATTTATTTTATGTGGATTACTGTGGGAAGTCTTCAGCTAATACTTGATACACAGTGTATATAAATAAAGAAAGGATATGTATATAGCTGTTATTTATTATTAAATTATAATGTTCCTACATTATTGTGGATTCTTAATAATTACGTACAGATTACTTTACAAGTAGCAATTCATTTAAGTTTCTGACCTATCAGTTAATTGGTTGCATCTTGAGCAATTGAGGCATTAACGGGTAACAGGGAATTAGAGTTCTATTCCGGAGAGGGAGTCTGAGATATAGCTACCACATCTAAGGAA…	Eukaryota;TSAR;Rhizaria;Radiolaria;Polycystinea;Nassellaria;Collosphaeridae;Collosphaera;Collosphaera_tuberosa;	1	0	0	0	0	0	0	0	0	0	0	0	0	0	0	0	0	0	0	0	0	0	0	0	0	0	0	0	0	0	0	0	0	0	0	0	0	0	0	0	0	0	0	0	0	0	0
coll_430	TCATACACTTGTTTAAAAGATTAAGCCATGCATGTCTAAGTGCTTTGATGGTTCTTCATTAGACTGTAGACAGCTCATTATACCAGTTATTCTATGTTTGATAGTGTCGTATAGGTGGATACCTGTGGTAATTCTAGATCTAATACATGTCAAAATGATATTATATATATACATATGTATTTATTGGGCTTTAATTTTTATCAAACCAAAGTGCGTCAACACTGTGGATGAATCAAAGTAAAGATTGTAAATCGCAATACACGTGATACGTCATTCAAGTTTCTGACCTATCAGTTAGTGAGTAGTGTCTAGGACTATTGAGGCATTAACGGGTAACGGAGAATTAGGGTTCTATTCCGGAGAAGGAGCCTGAGAGACAGCTACTACATCTAAGGAAGG…	Eukaryota;TSAR;Rhizaria;Radiolaria;Polycystinea;Nassellaria;Collophidiidae;Collophidium	0.957957	0	0	0	0	0	0	0	0	0	0	0	0	0	0	0	0	0	0	0	0	0	0	0	0	0	0	0	0	0	0	0	0	0	0	0	0	0	0	0	0	0	0	0	0	0	0
coll_441	TCATATACTTTTCTTAAAGATTAAGCCATGTATGTCTCAGTTCTTTGATTGGTAAACAATAGATTGCGAATGGTTCAGTATAACAGTTACGATATGATTGAAATTTATTTTATGTGGATTACTGTGGGAAATCTTCAGCTAATACTTGATACACAGTATATATAAATAAAGAAAGGATATGTATATAGCTGTTATTTATTATTAAATTATAATGTTCCTACATTATTGTGGATTCTTAATAATTACGTACAGATTACTTTACAAGTAGCAATTCATTTAAGTTTCTGACCTATCAGTTAATTGGTTGCATCTTGAGCAATTGAGGCATTAACGGGTAACAGGGAATTAGAGTTCTATTCCGGAGAGGGAGTCTGAGATATAGCTACCACATCTAAGGAA…	Eukaryota;TSAR;Rhizaria;Radiolaria;Polycystinea;Nassellaria;Collosphaeridae;Collosphaera;Collosphaera_tuberosa;	1	0	0	0	0	0	0	0	0	0	0	0	0	0	0	0	0	0	0	0	0	0	0	0	0	0	0	0	0	0	0	0	0	0	0	0	0	0	0	0	0	0	0	0	0	0	0
coll_456	TCATATACTTTTCTTAAAGATTAAGCCATGTATGTCTCAGTTCTTTGATTGGTAAACAATAGATTGCGAATGGTTCAGTATAACAGTTACGATATGATTGAAATTTATTTTATGTGGATTACTGTGGGAAATCTTCAGCTAATACTTGATACACAGTATATATAAATAAAGAAAGGATATGTATATAGCTGTTATTTATTATTAAATTATAATGTTCCTACATTATTGTGGATTCTTAATAATTACGTACAGATTACTTTACAAGTAGCAATTCATTTAAGTTTCTGACCTATCAGTTAATTGGTTGCATCTTGAGCAATTGAGGCATTAACGGGTAACAGGGAATTAGAGTTCTATTCCGGAGAGGGAGTCTGCGATATAGCTACCACATCTAAGGAA…	Eukaryota;TSAR;Rhizaria;Radiolaria;Polycystinea;Nassellaria;Collosphaeridae;Collosphaera;Collosphaera_tuberosa;	1	0	0	0	0	0	0	0	0	0	0	0	0	0	0	0	0	0	0	0	0	0	0	0	0	0	0	0	0	0	0	0	0	0	0	0	0	77	0	0	0	0	0	0	0	0	0
coll_457	TCATATACTTTTCTTAAAGATTAAGCCATGTATGTCTCAGTTCTTTGATTGGTAAACAATAGATTGCGAATGGTTCAGTATAACAGTTACGATATGATTGAAATTTATTTTATGTGGATTACTGTGGGAAATCTTCAGCTAATACTTGATACACAGTATATATAAATAAAGAAAGGATATGTATATAGCTGTTATTTATTATTAAATTATAATGTTCCTACATTATTGTGGATTCTTAATAATTACGTACAGATTACTTTACAAGTAGCAATTCATTTAAGTTTCTGACCTATCAGTTAATTGGTTGCATCTTGAGCAATTGAGGCATTAACGGGTAACAGGGAATTAGAGTTCTATTCCGGAGAGGGAGTCTGAGATATAGCTACCACATCTAAGGAA…	Eukaryota;TSAR;Rhizaria;Radiolaria;Polycystinea;Nassellaria;Collosphaeridae;Collosphaera;Collosphaera_tuberosa;	1	0	0	0	0	0	0	0	0	0	0	0	0	0	0	0	0	0	0	0	0	0	0	0	0	0	0	0	0	0	0	0	0	0	0	0	0	0	0	0	0	0	0	0	0	0	0
coll_462	TCATATACTTTTCTTAAAGATTAAGCCATGTATGTCTCAGTTCTTTGATTGGTAAACAATAGATTGCGAATGGTTCAGTATAACAGTTACGATATGATTGAAATTTATTTTATGTGGATTACTGTGGGAAATCTTCAGCTAATACTTGATACACAGTATATATAAATAAAGAAAGGATATGTATATAGCTGTTATTTATTATTAAATTATAATGTTCCTACATTATTGTGGATTCTTAATAATTACGTACAGATTACTTTACAAGTAGCAATTCATTTAAGTTTCTGACCTATCAGTTAATTGGTTGCATCTTGAGCAATTGAGGCATTAACGGGTAACAGGGAATTAGAGTTCTATTCCGGAGAGGGAGTCTGAGATATAGCTACCACATCTAAGGAA…	Eukaryota;TSAR;Rhizaria;Radiolaria;Polycystinea;Nassellaria;Collosphaeridae;Collosphaera;Collosphaera_tuberosa;	1	0	0	0	0	0	0	0	0	0	0	0	1	0	0	0	0	0	0	0	0	0	0	0	0	0	0	0	0	0	0	0	0	0	0	0	0	0	71	0	0	0	0	2	0	0	0
coll_463	TCATATACTTTTCTTAAAGATTAAGCCATGTATGTCTCAGTTCTTTGATTGGTAAACAATAGATTGCGAATGGTTCAGTATAACAGTTACGATATGATTGAAATCTATTTTATGTGGATTACTGTGGGAAATCTTCAGCTAATACTTGATACACAGTATATATAAATAAAGAAAGGATATGTATATAGCTGTTATTTATTATTAAATTATAATGTACCTACATTATTGTGGATTCTTAATAATTACGTACAGATTACTTTATAAGTAGCAATTCATTTAAGTTTCTGACCTATCAGTTAATTGGTTGCATCTTGAGCAATTGAGGCATTAACGGGTAACAGGGAATTAGAGTTCTATTCCGGAGAGGGAGTCTGAGATATAGCTACCACATCTAAGGAA…	Eukaryota;TSAR;Rhizaria;Radiolaria;Polycystinea;Nassellaria;Collosphaeridae;Collosphaera;Collosphaera_tuberosa;	1	0	0	0	0	0	0	0	0	0	0	0	0	0	1	0	0	0	0	0	0	0	0	0	0	0	0	0	0	0	0	0	0	0	0	0	0	0	0	0	0	0	0	0	0	0	0
coll_464	TCATATACTTTTCTTAAAGATTAAGCCATGTATGTCTCAGTTCTTTGATTGGTAAACAATAGATTGCGAATGGTTCAGTATAACAGTTACGATATGATTGAAATTTATTTTATGTGGATTACTGTGGGAAATCTTCAGCTAATACTTGATACACAGTATATATAAATAAAGAAAGGATATGTATATAGCTGTTATTTATTATTAAATTATAATGTTCCTACATTATTGTGGATTCTTAATAATTACGTACAGATTACTTTACAAGTAGCAATTCATTTAAGTTTCTGACCTATCAGTTAATTGGTTGCATCTTGAGCAATTGAGGCATTAACGGGTAACAGGGAATTAGAGTTCTATTCCGGAGAGGGAGTCTGAGATATAGCTACCACATCTAAGGAA…	Eukaryota;TSAR;Rhizaria;Radiolaria;Polycystinea;Nassellaria;Collosphaeridae;Collosphaera;Collosphaera_tuberosa;	1	0	0	0	0	0	0	0	0	0	0	0	0	0	1	0	0	0	0	0	0	0	0	0	0	0	0	0	0	0	0	0	0	0	0	0	0	0	0	0	0	0	74	0	0	0	1
coll_465	TCATATACTTTTCTTAAAGATTAAGCCATGTATGTCTCAGTTCTTTGATTGGTAAACAATAGATTGCGAATGGTTCAGTATAACAGTTACGATATGATTGAAATTTATTTTATGTGGATTACTGTGGGAAATCTTCAGCTAATACTTGATACACAGTATATATAAATAAAGAAAGGATATGTATATAGCTGTTATTTATTATTAAATTATAATGTTCCTACATTATTGTGGATTCTTAATAATTACGTACAGATTACTTTACAAGTAGCAATTCATTTAAGTTTCTGACCTATCAGTTAATTGGTTGCATCTTGAGCAATTGAGGCATTAACGGGTAACAGGGAATTAGAGTTCTATTCCGGAGAGGGAGTCTGAGATATAGCTACCACATCTAAGGAA…	Eukaryota;TSAR;Rhizaria;Radiolaria;Polycystinea;Nassellaria;Collosphaeridae;Collosphaera;Collosphaera_tuberosa;	1	0	0	0	0	0	0	0	0	0	0	0	0	0	0	0	0	0	0	0	0	0	0	0	0	0	0	0	0	0	0	1	0	0	0	0	0	0	0	0	0	0	74	0	0	0	0
coll_466	TCATATACTTTTCTTAAAGATTAAGCCATGTATGTCTCAGTTCTTTGATTGGTAAACAATAGATTGCGAATGGTTCAGTATAACAGTTACGATATGATTGAAATTTATTTTATGTGGATTACTGTGGGAAATCTTCAGCTAATACTTGATACACAGTATATATAAATAAAGAAAGGATATGTATATAGCTGTTATTTATTATTAAATTATAATGTTCCTACATTATTGTGGATTCTTAATAATTACGTACAGATTACTTTACAAGTAGCAATTCATTTAAGTTTCTGACCTATCAGTTAATTGGTTGCATCTTGAGCAATTGAGGCATTAACGGGTAACAGGGAATTAGAGTTCTATTCCGGAGAGGGAGTCTGAGATATAGCTACCACATCTAAGGAA…	Eukaryota;TSAR;Rhizaria;Radiolaria;Polycystinea;Nassellaria;Collosphaeridae;Collosphaera;Collosphaera_tuberosa;	1	0	0	0	0	0	0	0	0	0	0	0	0	0	0	0	0	0	0	0	0	0	0	0	0	0	0	0	0	0	0	0	0	0	0	0	0	0	0	0	0	0	76	0	0	0	0
coll_467	TCATATACTTTTCTTAAAGATTAAGCCATGTATGTCTCAGTTCTTTGATTGGTAAACAATAGATTGCGAATGGTTCAGTATAACAGTTACGATATGATTGAAATTTATTTTATGTGGATTACTGTGGGAAATCTTCAGCTAATACTTGATACACAGTATATATAAATAAAGAAAGGATAAGTATATAGCTGTTATTTATTATTAAATTATAATGTTCCTACATTATTGTGGATTCTTAATAATTACGTACAGATTACTTTACAAGTAGCAATTCATTTAAGTTTCTGACCTATCAGTTAATTGGTTGCATCTTGAGCAATTGAGGCATTAACGGGTAACAGGGAATTAGAGTTCTATTCCGGAGAGGGAGTCTGAGATATAGCTACCACATCTAAGGAA…	Eukaryota;TSAR;Rhizaria;Radiolaria;Polycystinea;Nassellaria;Collosphaeridae;Collosphaera;Collosphaera_tuberosa;	1	0	0	0	0	0	0	0	0	0	0	0	0	0	0	0	0	0	0	0	0	0	0	0	0	0	0	0	0	0	0	0	0	0	0	0	0	0	0	0	0	0	76	0	0	0	0
coll_469	TCATATACTTTTCTTAAAGATTAAGCCATGTATGTCTCAGTTCTTTGATTGGTAAACAATAGATTGCGAATGGTTCAGTATAACAGTTACGATATGATTGAAATTTATTTTATGTGGATTACTGTGGGAAATCTTCAGCTAATACTTGATACACAGTATATATTAATAAAGAAAGGATATGTATATAGCTGTTATTTATTATTAAATTATAATGTTCCTACATTATTGTGGATTCTTAATAATTACGTACAGATTACTTTACAAGTAGCAATTCATTTAAGTTTCTGACCTATCAGTTAATTGGTTGCATCTTGAGCAATTGAGGCATTAACGGGTAACAGGGAATTAGAGTTCTATTCCGGAGAGGGAGTCTGAGATATAGCTACCACATCTAAGGAA…	Eukaryota;TSAR;Rhizaria;Radiolaria;Polycystinea;Nassellaria;Collosphaeridae;Collosphaera;Collosphaera_tuberosa;	1	0	0	0	0	0	0	0	0	0	0	1	0	0	0	0	0	0	1	0	0	0	0	0	0	0	0	0	0	0	0	0	0	0	0	0	0	0	0	0	0	0	0	0	0	0	0
coll_471	TCATATACTTTTCTTAAAGATTAAGCCATGTATGTCTCAGTTCTTTGATTGGTAAACAATAGATTGCGAATGGTTCAGTATAACAGTTACGATATGATTGAAATTTATTTTATGTGGATTACTGTGGGAAATCTTCAGCTAATACTTGATACACAGTATATATAAATAAAGAAAGGATATGTATATAGCTGTTATTTATTATTAAATTATAATGTTCCTACATTATTGTGGATTCTTAATAATTACGTACAGATTACTTTACAAGTAGCAATTCATTTAAGTTTCTGACCTATCAGTTAATTGGTTGCATCTTGAGCAATTGAGGCATTAACGGGTAACAGGGAATTAGACTTCTATTCCGGAGAGGGAGTCTGAGATATAGCTACCACATCTAAGGAA…	Eukaryota;TSAR;Rhizaria;Radiolaria;Polycystinea;Nassellaria;Collosphaeridae;Collosphaera;Collosphaera_tuberosa;	1	0	0	0	0	0	0	0	0	0	0	0	0	0	0	0	0	0	0	0	0	0	0	0	0	0	0	0	0	0	0	0	0	0	0	0	0	0	0	0	0	0	0	0	0	0	0
coll_475	TCATATACTTTTCTTAAAGATTAAGCCATGTATGTCTCAGTTCTTTGATTGGTAAACAATAGATTGCGAATGGTTCAGTATAACAGTTACGATATGATTGAAATTTATTTTATGTGGATTACTGTGGGAAATCTTCAGCTAATACTTGATACACAGTATATATAAATAAAGAAAGGATATGTATATAGCTGTTATTTATTATTAAATTATAATGTTCCTACATTATTGTGGATTCTTAATAATTACGTACAGATTACTTTACAAGTAGCAATTCATTTAAGTTTCTGACCTATCAGTTAATTGGTTGCATCTTGAGCAATTGAGGCATTAACGGGTAACAGGGAATTAGAGTTCTATTCCGGAGAGGGAGTCTGAGATATAGCTACCACATCTAAGGAA…	Eukaryota;TSAR;Rhizaria;Radiolaria;Polycystinea;Nassellaria;Collosphaeridae;Collosphaera;Collosphaera_tuberosa;	1	0	0	0	0	0	0	0	0	0	0	0	0	0	0	0	0	0	0	0	0	0	0	0	0	0	0	0	0	0	0	0	0	0	0	0	0	0	0	0	0	0	74	0	0	0	0
coll_476	TCATATACTTTTCTTAAAGATTAAGCCATGTATGTCTCAGTTCTTTGATTGGTAAACAATAGATTGCGAATGGTTCAGTATAACAGTTACGATATGATTGAAATTTATTTTATGTGGATTACTGTGGGAAATCTTCAGCTAATACTTGATACACAGTATATATAAATAAAGAAAGGATATGTATATAGCTGTTATTTATTATTAAATTATAATGTTCCTACATTATTGTGGATTCTTAATAATTACGTACAGATTACTTTACAAGTAGCAATTCATTTAAGTTTCTGACCTATCAGTTAATTGGTTGCATCTTGAGCAATTGAGGCATTAACGGGTAACAGGGATTTAGAGTTCTATTCCGGAGAGGGAGTCTGAGATATAGCTACCACATCTAAGGAA…	Eukaryota;TSAR;Rhizaria;Radiolaria;Polycystinea;Nassellaria;Collosphaeridae;Collosphaera;Collosphaera_tuberosa;	1	0	0	0	0	0	0	0	0	0	0	0	0	0	0	0	0	0	0	0	0	0	0	0	0	0	0	0	0	0	0	0	0	0	0	0	0	0	0	0	0	0	0	0	0	0	0
coll_477	TCATATACTTTTCTTAAAGATTAAGCCATGTATGTCTCAGTTCTTTGATTGGTAAACAATAGATTGCGAATGGTTCAGTATAACAGTTACGATATGATTGAAATTTATTTTATGTGGATTACTGTGGGAAATCTTCAGCTAATACTTGATACACAGTATATATAAATAAAGAAAGGATATGTATATAGCTGTTATTTATTATTAAATTATAATGTTCCTACATTATTGTGGATTCTTAATAATTACGTACAGATTACTTTACAAGTAGCAATTCATTTAAGTTTCTGACCTATCAGTTAATTGGTTGCATCTTGAGCAATTGAGGCATTAACGGGTAACAGGGAATTAGAGTTCTATTCCGGAGAGGGAGTCTGAGATATAGCTACCACATCTAAGGAA…	Eukaryota;TSAR;Rhizaria;Radiolaria;Polycystinea;Nassellaria;Collosphaeridae;Collosphaera;Collosphaera_tuberosa;	1	0	0	0	0	0	0	0	0	0	0	1	0	0	0	0	0	0	0	0	0	0	0	0	0	0	0	0	0	0	0	1	0	0	0	0	0	0	0	0	0	0	70	0	0	1	0
coll_478	TCATATACTTTTCTTAAAGATTAAGCCATGTATGTCTCAGTTCTTTGATTGGTAAACAATAGATTGCGAATGGTTCAGTATAACAGTTACGATATGATTGAAATTTATTTTATGTGGATTACTGTGGGAAATCTTCAGCTAATACTTGATACACAGTATATATAAATAAAGAAAGGATATGTATATAGCTTTTATTTATTATTAAATTATAATGTTCCTACATTATTGTGGATTCTTAATAATTACGTACAGATTACTTTACAAGTAGCAATTCATTTAAGTTTCTGACCTATCAGTTAATTGGTTGCATCTTGAGCAATTGAGGCATTAACGGGTAACAGGGAATTAGAGTTCTATTCCGGAGAGGGAGTCTGAGATATAGCTACCACATCTAAGGAA…	Eukaryota;TSAR;Rhizaria;Radiolaria;Polycystinea;Nassellaria;Collosphaeridae;Collosphaera;Collosphaera_tuberosa;	1	0	0	0	0	0	0	0	0	0	0	0	0	0	0	0	0	0	0	1	0	0	0	0	0	0	0	0	0	0	0	0	0	0	0	0	0	0	0	0	0	0	0	0	0	0	0
coll_479	TCATATACTTTTCTTAAAGATTAAGCCATGTATGTCTCAGTTCTTTGATTGGTAAACAATAGATTGCGAATGGTTCAGTATAACAGTTACGATATGATTGAAATTTATTTTATGTGGATTACTGTGGGAAATCTTCAGCTAATACTTGATACACAGTATTTATAAATAAAGAAAGGATATGTATATAGCTGTTATTTATTATTAAATTATAATGTTCCTACATTATTGTGGATTCTTAATAATTACGTACAGATTACTTTACAAGTAGCAATTCATTTAAGTTTCTGACCTATCAGTTAATTGGTTGCATCTTGAGCAATTGAGGCATTAACGGGTAACAGGGAATTAGAGTTCTATTCCGGAGAGGGAGTCTGAGATATAGCTACCACATCTAAGGAA…	Eukaryota;TSAR;Rhizaria;Radiolaria;Polycystinea;Nassellaria;Collosphaeridae;Collosphaera;Collosphaera_tuberosa;	1	0	0	0	0	0	0	0	1	0	0	0	0	0	0	0	0	0	0	0	0	0	0	0	0	0	0	0	0	1	0	0	0	0	0	0	0	0	0	0	0	0	0	0	0	0	0
coll_480	TCATATACTTGTCTTAAAGATTAAGCCATGTATGTCTCAGTTCTTTGATTGGTACCCAATAGATTGCGAATGGTTCAGTATAACAGTTATGATATGAATGAAATTTATTTTATGTGGATTACTGTGGGAAATCTTCAGCTAATACTTGATGCACAGTATATATAAATAAAAATAGGATATGTATATAGCTGTTATTTATTATTAAATTTTAATGTACCGACATTATTGTGGATTCCTAATAATTACGTACAGATTACTTTACAAGTAGCAATTCATTTAAGTTTCTGACCTATCAGTTAATTGGTTGCATCTGGAGCAATTGAGGCATTAACGGGTAACAGGAAATTAGAGTTCTGTTCCGGAGAGGGAGTCTGAGATATAGCTACCACATCTAAGGAA…	Eukaryota;TSAR;Rhizaria;Radiolaria;Polycystinea;Nassellaria;Collosphaeridae;Collosphaera;Collosphaera_tuberosa;	1	0	0	0	0	0	0	0	0	0	0	0	0	0	0	0	0	0	0	0	0	0	0	0	0	0	0	0	0	0	0	0	0	0	0	0	0	0	0	0	71	0	0	0	0	0	0
coll_262	TCATACACTTACTTTAAAGATTAAGCCATGCATGTCTTAATGCTTTGTTTTTGTAACATTAGATTGCGGACGGCTCATTACAACAGTTTTTATATTGTTGAATTTATTTTTTAGGTGGATACCCGTGGTAATTCTAGAGCTAATACATGTCATAAAAATTGTATATTTTTTCTTATAGTATATGATCGTTTTATTAGTTTTTAAAATCAAAATATGTTTAGGCATAATGGTGGATGATTCCTAATGATCTATTTTGTATCGCATTTTACTATTGCGACTAATCATTTTAAGATCTGCCTTATCAGTTGATCAGTTCTGTATTGGACTACTGAGGCGTTGACGGGTAACAGAGAATTAGGGTTCTGTTCCGGAGAGGGAGCCTGAGAAATAGCTACTACA…	Eukaryota;TSAR;Rhizaria;Radiolaria;Polycystinea;Nassellaria;Sphaerozoidae;Collozoum;Collozoum_pelagicum;	0.860491	0	0	0	0	0	0	0	0	0	0	0	0	0	0	0	0	0	0	0	0	0	0	0	0	0	0	0	0	0	0	0	0	0	0	0	0	0	0	0	0	0	0	0	0	0	0
coll_488	TCATATACTTTTCTTAAAGATTAAGCCATGTATGTCTCAGTTCTTTGATTGGTAAACAATAGATTGCGAATGGTTCAGTATAACAGTTACGATATGATTGAAATTTATTTTATGTGGATTACTGTGGGAAATCTTCAGCTAATACTTGATACACAGTATATATAAATAAAGAAAGGATATGTATATAGCTGTTATTTATTATTAAATTATAATGTTCATACATTATTGTGGATTCTTAATAATTACGTACAGATTACTTTACAAGTAGCAATTCATTTAAGTTTCTGACCTATCAGTTAATTGGTTGCATCTTGAGCAATTGAGGCATTAACGGGTAACAGGGAATTAGAGTTCTATTCCGGAGAGGGAGTCTGAGATATAGCTACCACATCTAAGGAA…	Eukaryota;TSAR;Rhizaria;Radiolaria;Polycystinea;Nassellaria;Collosphaeridae;Collosphaera;Collosphaera_tuberosa;	1	0	0	0	0	0	0	0	0	0	0	1	0	0	0	1	0	0	0	0	0	0	0	0	0	0	0	0	0	0	0	0	0	0	0	0	0	0	0	0	0	0	0	1	0	0	0
coll_494	TCATATACTTTTCTTAAAGATTAAGCCATGTATGTCTCAGTTCTTTGATTGGTAAACAATAGATTGCGAATGGTTCAGTATAACAGTTACGATATGATTGAAATTTATTTTATGTGGATTACTGTGGGAAATCTTCAGCTAATACTTGATACACAGTATATATAAATAAAGAAAGGATATGTATATAGCTGTTATTTATTATTAAATTATAATGTTCCTACATTATTGTGGATTCTTAATAATTACGTACAGATTACTTTACAAGTAGCAATTCATTTAAGTTTCTGACCTATCAATTAATTGGTTGCATCTTGAGCAATTGAGGCATTAACGGGTAACAGGGAATTAGAGTTCTATTCCGGAGAGGGAGTCTGAGATATAGCTACCACATCTAAGGAA…	Eukaryota;TSAR;Rhizaria;Radiolaria;Polycystinea;Nassellaria;Collosphaeridae;Collosphaera;Collosphaera_tuberosa;	1	0	0	0	0	0	0	0	0	0	0	0	0	0	0	0	0	0	0	0	0	0	0	0	0	0	0	0	0	0	0	0	0	0	0	0	0	0	0	0	0	0	69	0	0	0	0
coll_495	TCATATACTTTTCTTAAAGATTAAGCCATGTATGTCTCAGTTCTTTGATTGGTAAACAATAGATTGCGAATGGTTCAGTATAACAGTTACGATATGATTGAAATTTATTTTATGTGGATTACTGTGGGAAATCTTCAGCTAATACTTGATACACAGTATATATAAATAAAGAAAGGATATGTATATAGCTGTTATTTATTATTAAATTATAATGTTCCTACATTATTGTGGATTCTTAATAATTACGTACAGATTACTTTACAAGTAGCAATTCATTTAAGTTTCTGACCTATCAGTTAATTGGTTGCATCTTGAGCAATTGAGGCATTAACGGGTAACAGGGAATTAGAGTTCTATTCCGGAGAGGGAGTCTGAGATATAGCTACCACATCTAAGGAA…	Eukaryota;TSAR;Rhizaria;Radiolaria;Polycystinea;Nassellaria;Collosphaeridae;Collosphaera;Collosphaera_tuberosa;	1	0	0	0	0	0	0	0	0	0	0	0	0	0	0	0	0	0	0	0	0	0	0	0	0	0	0	0	0	0	0	0	0	0	0	0	0	0	0	0	0	0	0	0	0	0	0
coll_498	TCATATACTTTTCTTAAAGATTAAGCCATGTATGTCTCAGTTCTTTGATTGGTAAACAATAGATTGCGAATGGTTCAGTATAACAGTTACGATATGATTGAAATTTATTTTATGTGGATTACTGTGGGAAATCTTCAGCTAATACTTGATACACAGTATATATAAATAAATATAGGATATGTATATAGCTGTTATTTATTATTAAATTATAATGTACCTACATTATTGTGGATTCCTAATAATTACGTACAGATTACTTTACAAGTAGCAATTCATTTAAGTTTCTGACCTATCAGTTAATTGGTTGCATCTTGAGCAATTGAGGCATTAACGGGTAACAGGGAATTAGAGTTCTATTCCGGAGAGGGAGTCTGAGATATAGCTACCACATCTAAGGAA…	Eukaryota;TSAR;Rhizaria;Radiolaria;Polycystinea;Nassellaria;Collosphaeridae;Collosphaera;Collosphaera_tuberosa;	1	0	0	0	0	0	0	0	0	0	0	0	0	1	2	1	0	0	1	0	0	0	0	0	0	0	0	0	0	0	1	0	0	1	59	0	0	0	0	0	0	0	0	0	0	0	0
coll_499	TCATATACTTTTCTTAAAGATTAAGCCATGTATGTCTCAGTTCTTTGATTGGTAAACAATAGATTGCGAATGGTTCAGTATAACAGTTACGATATGATTGAAATTTATTTTATGTGGATTACTGTGGGAAATCTTCAGCTAATACTTGATACACAGTATATATAAATAAAGAAAGGATATGTATATAGCTGTTATTTATTATTAAATTATAATGTTCCTACATTATTGTGGATTCTTAATAATTACGTACAGATTACTTTACAAGTAGCAATTCATTTAAGTTTCTGACCTATCAGTTAATTGGTTGCATCTTGAGCAATTGAGGCATTAACGGGTAACAGGGAATTAGAGTTCTATTCCGGAGAGGGAGTCTGAGATATAGCTACCACATCTAAGGAA…	Eukaryota;TSAR;Rhizaria;Radiolaria;Polycystinea;Nassellaria;Collosphaeridae;Collosphaera;Collosphaera_tuberosa;	1	0	0	0	0	0	0	0	0	0	0	0	0	0	0	0	0	0	0	0	0	0	0	0	0	0	1	0	0	0	0	0	0	0	0	0	0	0	0	0	0	0	67	0	0	0	0
coll_493	TCATACACTTGTCTTAAAGATTAAGCCATGCATGTCTAAATGCTTTGTTTATGTAACATTAGATTGCGGACGGCTCATTATAACAGTTATTGTATTATTGAGATTACTTTTTAGGTGGATACCCGTGGTAATTCTAGAGCTAATACATGTCACTAAAAATATATTGTTTTATATATTGAGCATTTATTTGTTATCAAACCAAAATGCTTCTGCATTGTGGATGATCCATAGTAATGTTTGGAGAACGCTTTAATACGTGACAAATCATTCAAGTTTCTGACCTATCAGTTAGTCAGTAGTGTATTGGACTACTGAGGCGTTGACGGGTAACAGAGAATTAGGGTTCTGTTCCGGAGAGGGAGCCTGAGAAACAGCTACTACATCTAAGGAAGGCAGCAG…	Eukaryota;TSAR;Rhizaria;Radiolaria;Polycystinea;Nassellaria;Sphaerozoidae;Sphaerozoum;Sphaerozoum_brandtii;	0.819279	0	0	0	0	0	0	0	0	0	0	0	0	0	0	0	0	0	0	0	0	0	0	0	0	0	0	0	0	0	0	0	0	0	0	0	0	0	0	0	0	0	0	0	0	0	0
coll_501	TCATATACTTTTCTTAAAGATTAAGCCATGTATGTCTCAGTTCTTTGATTGGTAAACAATAGATTGCGAATGGTTCAGTATAACAGTTACGATATGATTGAAATTTATTTTATGTGGATTACTGTGGGAAATCTTCAGCTAATACTTGATACACAGTATATATAAATAAAGAAAGGATATGTATATAGCTGTTATTTATTATTAAATTATAATGTTCCTACATTATTGTGGATTCTTAATAATTACGTACAGATTACTTTACAAGTAGCAATTCATTTAAGTTTCTGACCTATCAGTTAATTGGTTGCATCTTGAGCAATTGAGGCATTAACGGGTAACAGGGAATTAGAGTTCTATTCCGGAGAGGGAGTCTGAGATATAGCTACCACATCTAAGGAA…	Eukaryota;TSAR;Rhizaria;Radiolaria;Polycystinea;Nassellaria;Collosphaeridae;Collosphaera;Collosphaera_tuberosa;	1	0	0	0	0	0	0	0	0	0	0	0	1	0	0	0	0	0	0	0	0	0	0	0	0	0	0	0	0	0	0	0	0	0	0	0	0	0	0	0	0	0	0	0	0	0	0
coll_502	TCATATACTTTTCTTAAAGATTAAGCCATGTATGTCTCAGTTCTTTGATTGGTAAACAATAGATTGCGAATGGTTCAGTATAACAGTTACGATATGATTGAAATTTATTTTATGTGGATTACTGTGGGAAATCTTCAGCTAATACTTGATACACAGTATATATAAATAAAGAAAGGATATGTATATAGCTGTTATTTATTATTAAATTATAATGTTCCTACATTATTGTGGATTCTTAATAATTACGTACAGATTACTTTACAAGTAGCAATTCATTTAAGTTTCTGACCTATCAGTTAATTGGTTGCATCTTGAGCAATTGAGGCATTAACGGGTAACAGGGAATTAGAGTTCTATTCCGGAGAGGGAGTCTGAGATATAGCTACCACATCTAAGGAA…	Eukaryota;TSAR;Rhizaria;Radiolaria;Polycystinea;Nassellaria;Collosphaeridae;Collosphaera;Collosphaera_tuberosa;	1	0	0	0	0	0	0	0	0	0	0	0	0	0	0	0	0	0	0	0	0	0	0	0	0	0	0	1	0	0	0	0	0	0	0	0	0	0	0	0	0	0	0	0	0	0	0
coll_503	TCATATACTTTTCTTAAAGATTAAGCCATGTATGTCTCAGTTCTTTGATTGGTAAACAATAGATTGCGAATGGTTCAATATAACAGTTACGATATGATTGAAATTTATTTTATGTGGAGTACTGTGGGAAATCTTCAGCTAATACTTGATACACAGTATATATAAATAAAGAAAGGATATGTATATAGCTGTTATTTATTATTAAATTATAATGTTCCTACATTATTGTGGATTCTTAATAATTACGTACAGATTACTTTACAAGTAGCAATTCATTTAAGTTTCTGACCTATCAGTTAATTGGTTGCATCTTGAGCAATTGAGGCATTAACGGGTAACAGGGAATTAGAGTTCTATTCCGGAGAGGGAGTCTGAGATATAGCTACCACATCTAAGGAA…	Eukaryota;TSAR;Rhizaria;Radiolaria;Polycystinea;Nassellaria;Collosphaeridae;Collosphaera;Collosphaera_tuberosa;	1	0	0	0	0	0	0	0	0	0	0	0	0	0	0	0	0	0	0	0	0	0	0	0	0	0	0	0	0	0	0	0	0	0	0	0	0	0	0	0	0	0	67	0	0	0	0
coll_504	TCATATACTTTTCTTAAAGATTAAGCCATGTATGTCTCAGTTCTTTGATTGGTAAACAATAGATTGCGAATGGTTCAGTATAACAGTTACGATATGATTGAAATTTATTTTATGTGGATTACTGTGGGAAATCTTCAGCTAATACTTGATACACAGTATATATAAATAAAGAAAGGATATGTATATAGCTGTTATTTATTATTAAATTATAATGTACCTCCATTATTGTGGATTCTTAATAATTACGTACAGATTACTTTACAAGTAGCAATTCGTTTAAGTTTCTGACCTATCAGTTAATTGGTTGCATCTTGAGCAATTGAGGCATTAACGGGTAACAGGGAATTAGAGTTCTATTCCGGAGAGGGAGTCTGAGATATAGCTACCACATCTAAGGAA…	Eukaryota;TSAR;Rhizaria;Radiolaria;Polycystinea;Nassellaria;Collosphaeridae;Collosphaera;Collosphaera_tuberosa;	1	0	0	0	0	0	0	0	0	0	0	0	0	0	0	0	0	0	0	0	0	0	0	0	0	0	0	0	0	0	0	0	0	0	0	0	0	0	0	0	0	0	0	0	0	0	0
coll_505	TCATATACTTTTCTTAAAGATTAAGCCATGTATGTCTCAGTTCTTTGATTGGTAAACAATAGATTGCGAATGGTTCAGTATAACAGTTACGATATGATTGAAATTTATTTTATGTGGATTACTGTGGGAAATCTTCAGCTAATACTTGATACACAGTATATATAAATAAAGAAAGGATATGTATATAGCTGTTATTTATTATTAAATTATAATGTTCCTACATTATTGTGGATTCTTAATAATTACGTACAGATTACTTTACAAGTAGCAATTCATTTAAGTTTCTGACCTATCAGTTAATTGGTTGCATCTTGAGCAATTGAGGCATTAACGGGTAACAGGGAATTAGAGTTCTATTCCGGAGAGGGAGTCTGAGATATAGCTACCACATCTAAGGAA…	Eukaryota;TSAR;Rhizaria;Radiolaria;Polycystinea;Nassellaria;Collosphaeridae;Collosphaera;Collosphaera_tuberosa;	1	0	0	0	0	0	0	0	0	0	0	0	1	0	0	0	0	0	0	0	0	0	0	0	0	0	0	0	0	0	0	0	0	0	0	0	0	0	0	0	0	0	63	0	0	0	0
coll_506	TCATATACTTTTCTTAAAGATTAAGCCATGTATGTCTCAGTTCTTTGATTGGTAAACAATAGATTGCGAATGGTTCAGTATAACAGTTACGATATGATTGAAATTTATTTTATGTGGATTACTGTGGGAAATCTTCAGCTAATACTTGATACACAGTATATATAAATAAAGAAAGGATATGTATATAGCTGTTATTTATTATTAAATTATAATGTTCCTACATTATTGTGGATTCTTAATAATTACGTACAGATTACTTTACAAGTAGCAATTCATTTAAGTTTCTGACCTATCAGTTAATTGGTTGCATCTTGAGCAATTGAGGCATTAACGGGTAACAGGGAATTAGAGTTCTATTCCGGAGAGGGAGTCTGAGATATAGCTACCACATCTAAGGAA…	Eukaryota;TSAR;Rhizaria;Radiolaria;Polycystinea;Nassellaria;Collosphaeridae;Collosphaera;Collosphaera_tuberosa;	1	0	0	0	0	0	0	0	0	0	0	0	1	0	0	0	0	0	0	0	0	0	0	0	0	0	0	0	0	0	0	0	0	0	0	0	0	0	0	0	0	0	0	0	0	0	0
coll_510	TCATATACTTTTCTTAAAGATTAAGCCATGTATGTCTCAGTTCTTTGATTGGTAAACAATAGATTGCGAATGGTTCAGTATAACAGTTACGATATGATTGAAATTTATTTTATGTGGATTACTGTGGGAAATCTTCAGCTAATACTTGATACACAGTATATATAAATAAAGAAAGGATATGTGTATAGCTGTTATTTATTATTAAATTATAATGTTCCTACATTATTGTGGATTCTTAATAATTACGTACAGATTACTTTACAAGTAGCAATTCATTTAAGTTTCTGACCTATCAGTTAATTGGTTGCATCTTGAGCAATTGAGGCATTAACGGGTAACAGGGAATTAGAGTTCTATTCCGGAGAGGGAGTCTGAGATATAGCTACCACATCTAAGGAA…	Eukaryota;TSAR;Rhizaria;Radiolaria;Polycystinea;Nassellaria;Collosphaeridae;Collosphaera;Collosphaera_tuberosa;	1	0	0	0	0	0	0	0	0	0	0	0	0	0	0	0	0	0	0	0	0	0	0	0	0	0	1	0	0	0	0	0	0	0	0	0	0	0	0	0	0	0	65	0	0	0	0
coll_511	TCATATACTTTTCTTAAAGATTAAGCCATGTATGTCTCAGTTCTTTGATTGGTAAACAATAGATTGCGAATGGTTCAGTATAACAGTTACGATATGATTGAAATTTATTTTATGTGGATTACTGTGGGAAATCTTCAGCTAATACTTGATACACAGTATATATAAATAAAGAAAGGATATGTATATAGCTGTTATTTATTATTAAATTATAATGTTCCTACATTATTGTGGATTCTTAATAATTACGTACAGATTACTTTACAAGTAGCAATTCATTTAAGTTTCTGACCTATCAGTTAATTGGTTGCATCTTGAGCAATTGAGGCATTAACGGGTAACAGGGAATTAGAGTTCTATTCCGGAGAGGGAGTCTGAGATATAGCTACCACATCTAAGGAA…	Eukaryota;TSAR;Rhizaria;Radiolaria;Polycystinea;Nassellaria;Collosphaeridae;Collosphaera;Collosphaera_tuberosa;	1	0	0	0	0	0	0	0	0	0	0	0	0	0	0	0	0	0	0	0	0	0	0	0	0	0	0	0	0	0	0	0	0	0	0	0	0	0	0	0	0	0	66	0	0	0	0
coll_512	TCATATACTTTTCTTAAAGATTAAGCCATGTATGTCTCAGTTCTTTGATTGGTAAACAATAGATTGCGAATGGTTCAGTATAACAGTTACGATATGATTGAAATTTATTTTATGTGGATTACTGTGGGAAATCTTCAGCTAATACTTGATACACAGTATATATAAATAAAGAAAGGATATGTATATAGCTGTTATTTATTATTAAATTATAATGTTCCTACATTATTGTGGATTCTTAATAATTACGTACAGATTACTTTACAAGTAGCAATTCATTTAAGTTTCTGACCTATCAGTTAATTGGTTGCATCTTGAGCAATTGAGGCATTAACGGGTAACAGGGAATTAGAGTTCTATTCCGGAGAGGGAGTCTGAGATATAGCTACCACATCTAAGGAA…	Eukaryota;TSAR;Rhizaria;Radiolaria;Polycystinea;Nassellaria;Collosphaeridae;Collosphaera;Collosphaera_tuberosa;	1	0	0	0	0	0	0	0	0	0	0	0	0	0	0	0	0	0	0	0	0	0	0	0	0	0	0	0	0	0	0	0	0	0	0	0	0	0	0	0	0	0	66	0	0	0	0
coll_516	TCATATACTTTTCTTAAAGATTAAGCCATGTATGTCTCAGTTCTTTGATTGGTAAACAATAGATTGCGAATGGTTCAGTATAACAGTTACGATATGATTGAAATTTATTTTATGTGGATTACTGTGGGAAATCTTCAGCTAATACTTGATACACAGTATATATAAATAAAGAAAGGATATGTATATAGCTGTTATTTATTATTAAATTATAATGTTCCTACATTATTGTGGATTCTTAATAATTACGTACAGATTACTTTACAAGTAGCAATTCATTTAAGTTTCTGACCTATCAGTTAATTGGTTGCATCTTGAGCAATTGAGGCATTAACGGGTAACAGGGAATTAGAGTTCTATTCCGGAGAGGGAGTCTGAGATATAGCTACCACATCTAAGGAA…	Eukaryota;TSAR;Rhizaria;Radiolaria;Polycystinea;Nassellaria;Collosphaeridae;Collosphaera;Collosphaera_tuberosa;	1	0	0	0	0	0	0	0	0	0	0	0	0	0	0	0	0	0	0	0	0	0	0	0	0	0	0	0	0	0	0	0	0	0	0	0	0	0	0	0	0	0	0	0	0	0	0
coll_517	TCATATACTTTTCTTAAAGATTAAGCCATGTATGTCTCAGTTCTTTGATTGGTAAACAATAGATTGCGAATGGTTCAGTATAACAGTTACGATATGATTGAAATTTATTTTATGTGGATTACTGTGGGAAATCTTCAGCTAATACTTGATACACAGTATATATAAATAAAGAAAGGATATGTATATAGCTGTTATTTATTATTAAATTATAATGTTCCTACATTATTGTGGATTCTTAATAATTACGTACAGATTACTTTACAAGTAGCAATTCATTTAAGTTTCTGACCTATCAGTTAATTGGTTGCATCTTGAGCAATTGAGGCATTAACGGGTAACAGGGAATTAGAGTTCTATTCCGGAGAGGGAGTCTGAGATATAGCTACCACATCTAAGGAA…	Eukaryota;TSAR;Rhizaria;Radiolaria;Polycystinea;Nassellaria;Collosphaeridae;Collosphaera;Collosphaera_tuberosa;	1	0	0	0	0	0	0	0	0	0	0	0	0	0	0	0	0	0	0	0	0	0	0	0	0	0	0	0	0	0	0	0	0	0	0	0	0	0	0	0	0	0	0	0	0	0	0
coll_521	TCATATACTTTTCTTAAAGATTAAGCCATGTATGTCTCAGTTCTTTGATTGGTAAACAATAGATTGCGAATGGTTCAGTATAACAGTTACGATATGATTGAAATTTATTTTATGTGGATTACTGTGGGAAATCTTCAGCTAATACTTGATACACAGTATATATAAATAAAGAAAGGATATGTATATAGCTGTTATTTATTATTAAATTATAATGTTCCTACATTATTGTGGATTCTTAATAATTACGTACAGATTACTTTACAAGTAGCAATTCATTTAAGTTTCTGACCTATCAGTTAATTGGTTGCATCTTGAGCAATTGAGGCATTAACGGGTAACAGGGAATTAGAGTTCTATTCCGGAGAGGGAGTCTGAGATATAGCTACCACATCTAAGGAA…	Eukaryota;TSAR;Rhizaria;Radiolaria;Polycystinea;Nassellaria;Collosphaeridae;Collosphaera;Collosphaera_tuberosa;	1	0	0	0	0	0	0	0	0	0	0	0	0	0	0	0	0	0	0	0	0	0	0	0	0	0	0	0	0	0	0	0	0	0	0	0	0	0	64	0	0	0	0	0	0	0	0
coll_525	TCATATACTTTTCTTAAAGATTAAGCCATGTATGTCTCAGTTCTTTGATTGGTAAACAATAGATTGCGAATGGTTCAGTATAACAGTTACGATATGATTGAAATTTATTTTATGTGGATTACTGTGGGAAATCTTCAGCTAATACTCGATACACAGTATATATAAATAAAGAAAGGATATGTATATAGCTGTTATTTATTATTAAATTATAATGTTCCTACATTATTGTGGATTCTTAATAATTACGTACAGATTACTTTACAAGTAGCAATTCATTTAAGTTTCTGACCTATCAGTTAATTGGTTGCATCTTGAGCAATTGAGGCATTAACGGGTAACAGGGAATTAGAGTTCTATTCCGGAGAGGGAGTCTGAGATATAGCTACCACATCTAAGGAA…	Eukaryota;TSAR;Rhizaria;Radiolaria;Polycystinea;Nassellaria;Collosphaeridae;Collosphaera;Collosphaera_tuberosa;	1	0	0	0	0	0	0	0	0	0	0	0	0	0	0	0	0	0	0	0	0	0	0	0	0	0	0	0	0	0	1	0	0	0	0	0	0	0	0	0	0	0	0	1	0	0	0
coll_526	TCATATACTTTTCTTAAAGATTAAGCCATGTATGTCTCAGTTCTTTGATTGGTAAACAATAGATTGCGAATGGTTCAGTATAACAGTTACGATATGATTGAAATTTATTTTATGTGGATTACTGTGGGAAATCTTCAGCTAATACTTGATACACAGTATATATAAATAAAGAAAGGATATGTATATAGCTGTTATTTATTATTAAATTATAATGTTCCTACATTATTGTGGATTCTTAATAATTACGTACAGATTACTTTACAAGTAGCAATTCATTTAAGTTTCTGACCTATCAGTTATTTGGTTGCATCTTGAGCAATTGAGGCATTAACGGGTAACAGGGAATTAGAGTTCTATTCCGGAGAGGGAGTCTGAGATATAGCTACCACATCTAAGGAA…	Eukaryota;TSAR;Rhizaria;Radiolaria;Polycystinea;Nassellaria;Collosphaeridae;Collosphaera;Collosphaera_tuberosa;	1	0	0	0	0	0	0	0	0	0	0	0	0	0	0	0	0	0	0	0	0	0	0	0	0	0	0	0	0	0	0	0	0	0	0	0	0	63	0	0	0	0	0	0	0	0	0
coll_527	TCATATACTTTTCTTAAAGATTAAGCCATGTATGTCTCAGTTCTTTGATTGGTAAACAATAGATTGCGAATGGTTCAGTATAACAGTTACGATATGATTGAAATTTATTTTATGTGGATTACTGTGGGAAATCTTCAGCTAATACTTGATACACAGTATATATAAATAAAGAAAGGATATGTATATAGCTGTTATTTATTATTAATTTATAATGTTCCTACATTATTGTGGATTCTTAATAATTACGTACAGATTACTTTACAAGTAGCAATTCATTTAAGTTTCTGACCTATCAGTTAATTGGTTGCATCTTGAGCAATTGAGGCATTAACGGGTAACAGGGAATTAGAGTTCTATTCCGGAGAGGGAGTCTGAGATATAGCTACCACATCTAAGGAA…	Eukaryota;TSAR;Rhizaria;Radiolaria;Polycystinea;Nassellaria;Collosphaeridae;Collosphaera;Collosphaera_tuberosa;	1	0	0	0	0	0	0	0	0	0	0	0	0	0	0	0	0	0	0	0	0	0	0	0	0	0	0	0	0	0	0	0	0	0	0	0	0	0	63	0	0	0	0	0	0	0	0
coll_528	TCATATACTTTTCTTAAAGATTAAGCCATGTATGTCTCAGTTCTTTGATTGGTAAACAATAGATTGCGAATGGTTCAGTATAACAGTTACGATATGATTGAAATTTATTTTATGTGGATTACTGTGGGAAATCTTCAGCTAATACTTGATACACAGTATATATAAATAAAGAAAGGATATGTATATAGCTGTTATTTATTATTAAATTATAATGTTCCTACATTATTGTGGATTCTTAATAATTACGTACAGATTACTTTACAAGTAGCAATTCATTTAAGTTTCTGACCTATCAGTTAATTGGTTGCATCTTGAGCAATTGAGGCATTAACGGGTAACAGGGAATTAGAGTTCTATTCCGGAGAGGGAGTCTGAGATATAGCTACCACATCTAAGGAA…	Eukaryota;TSAR;Rhizaria;Radiolaria;Polycystinea;Nassellaria;Collosphaeridae;Collosphaera;Collosphaera_tuberosa;	1	0	0	0	0	0	0	0	0	0	0	0	0	0	0	0	0	0	0	0	0	0	0	0	0	0	0	0	0	0	0	0	0	0	0	0	0	0	0	0	0	0	0	0	0	0	0
coll_529	TCATATACTTTTCTTAAAGATTAAGCCATGTATGTCTCAGTTCTTTGATTGGTAAACAATAGATTGCGAATGGTTCAGTATAACAGTTACGATATGATTGAAATTTATTTTATGTGGATTACTGTGGGAAATCTTCAGCTAATACTTGATACACAGTATATATAAATAAAGAAAGGATATGTATATAGCTGTTATTTATTATTAAATTATAATGTTCCTACATTATTGTGGATTCTTAATAATTACGTACAGATTACTTTACAAGTAGCAATTCATTTAAGTTTCTGACCTATCAGTTAATTGGTTGCATCTTGAGCAATTGAGGCATTAACGGGTAACAGGGAATTAGAGTTCTATTCCGGAGAGGGAGTCTGAGATATAGCTACCACATCTAAGGAA…	Eukaryota;TSAR;Rhizaria;Radiolaria;Polycystinea;Nassellaria;Collosphaeridae;Collosphaera;Collosphaera_tuberosa;	1	0	0	0	0	0	0	0	0	0	0	0	0	0	0	0	0	0	0	0	0	0	0	0	0	0	0	0	0	0	0	0	0	0	0	0	0	0	0	0	0	0	0	0	0	0	0
coll_535	TCATATACTTTTCTTAAAGATTAAGCCATGTATGTCTCAGTTCTTTGATTGGTAAACAATAGATTGCGAATGGTTCAGTATAACAGTTACGATATGATTGAAATTTATTTTATGTGGATTACTGTGGGAAATCTTCAGCTAATACTTGATACACAGTATATATAAATAAAGAAAGGATATGTATATAGCTGTTATTTATTATTAAATTATAATGTTCCTACATTATTGTGGATTCTTAATAATTACGTACAGATTACTTTACAAATAGCAATTCATTTAAATTTCTGACCTATCAGTTAATTGGTTGCATCTTGAGCAATTGAGGCATTAACGGGTAACAGGGAATTAGAGTTCTATTCCGGAGAGGGAGTCTGAGATATAGCTACCACATCTAAGGAA…	Eukaryota;TSAR;Rhizaria;Radiolaria;Polycystinea;Nassellaria;Collosphaeridae;Collosphaera;Collosphaera_tuberosa;	1	0	0	0	0	0	0	0	0	0	0	0	0	0	0	0	0	0	0	0	0	0	0	0	0	0	0	0	0	0	0	0	0	0	0	0	0	0	0	0	0	0	0	0	0	0	0
coll_536	TCATATACTTTTCTTAAAGATTAAGCCATGTATGTCTCAGTTCTTTGATTGGTAAACAATAGATTGCGAATGGTTCAGTATAACAGTTACGATATGATTGAAATTTATTTTATGTGGATTACTGTGGGAAATCTTCAGCTAATACTTGATACACAGTATATATAAATAAAGAAAGGATATGTATATAGCTGTTATTTATTATTAAATTATAATGTTCCTACATTATTGTGGATTCTTAATAATTACGTACAGATTACTTTACAAGTAGCAATTCATTTGAGTTTCTGACCTATCAGTTAATTGGTTGCATCTTGAGCAATTGAGGCATTAACGGGTAACAGGGAATTAGAGTTCTATTCCGGAGAGGGAGTCTGAGATATAGCTACCACATCTAAGGAA…	Eukaryota;TSAR;Rhizaria;Radiolaria;Polycystinea;Nassellaria;Collosphaeridae;Collosphaera;Collosphaera_tuberosa;	1	0	0	0	0	0	0	0	0	0	0	0	0	0	0	0	0	0	0	0	0	0	0	0	0	0	0	0	0	0	0	0	0	0	0	0	0	0	0	0	0	0	0	0	0	0	0
coll_540	TCATATACTTTTCTTAAAGATTAAGCCATGTATGTCTCAGTTCTTTGATTGGTAAACAATAGATTGCGAATGGTTCAGTATAACAGTTACGATATGATTGAAATTTATTTTATGTGGATTACTGTGGGAAATCTTCAGCTAATACTTGATACACAGTATATATAAATAAAGAAAGGATATGTATATAGCTGTTATTTATTATTAAATTATAATGTTCCTACATTATTGTGGATTCTTAATAATTACGTACAGATTACTTTACAAGTAGCAATTCATTTAAGTTTCTGACCTATCAGTTAATTGGTTGCATCTTGAGCAATTGAGGCATTAACGGGTAACAGGGAATTAGAGTTCTATTCCGGAGAGGGAGTCTGAGATATAGCTACCACATCTAAGGAA…	Eukaryota;TSAR;Rhizaria;Radiolaria;Polycystinea;Nassellaria;Collosphaeridae;Collosphaera;Collosphaera_tuberosa;	1	0	0	0	0	0	0	0	0	0	0	0	0	1	0	0	0	0	0	0	0	0	0	0	0	0	0	1	0	0	0	0	0	0	0	0	0	0	0	0	0	0	57	2	0	0	0
coll_541	TCATATACTTTTCTTAAAGATTAAGCCATGTATGTCTCAGTTCTTTGATTGGTAAACAATAGATTGCGAATGGTTCAGTATAACAGTTACGATATGATTGAAATTTATTTTATGTGGATTACTGTGGGAAATCTTCAGCTAATACTTGATACACAGTATATATAAATAAAGAAAGGATATGTATATAGCTGTTATTTATTATTAAATTATAATGTTCCTACATTATTGTGGATTCTTAATAATTACGTACAGATTACTTTACAAGTAGCAATTCATTTAAGTTTCTGACCTATCAGTTAATTGGTTGCATCTTGAGCAATTGAGGCATTAACGGGTAACAGGGAATTAGAGTTCTATTCCGGAGAGGGAGTCTGAGATATAGCTACCACATCTAAGGAA…	Eukaryota;TSAR;Rhizaria;Radiolaria;Polycystinea;Nassellaria;Collosphaeridae;Collosphaera;Collosphaera_tuberosa;	1	0	0	0	0	0	0	0	0	0	0	0	0	0	0	0	0	0	1	0	0	0	0	0	0	0	0	0	0	0	0	0	0	0	0	0	0	0	0	0	0	0	0	0	0	0	0
coll_542	TCATATACTTGTCTTAAAGATTAAGCCATGCATGTCTCAGCTCTTTGATTGGTAAACAATAGATTGCGAATGGTTCAGTGTAACAAATACGATATATTTGAAATTTAATATATGTGGATAACTGTGGGAACTCTTCAGCTAATACGTGATACACAGTATATCAATATATATATAGGATATGTTTATGGTTGTTATTTAATATCAAATTATAATGTACTTACACTATTGTCGATTCATAATTATTACGAACAAATTACTTTACAAGTAGCAATTCATTTAAGTCTCTCACCTATCAGTTAATTATTTGCATCTTGAGGTATTGAGGCAATAACGGGTAACAGGGAATTAGGGTTCTATTCCGGAGAGGGAGTCTGAGAAATAGCTACTACATCTAAGGAA…	Eukaryota;TSAR;Rhizaria;Radiolaria;Polycystinea;Nassellaria;Collosphaeridae;Collosphaera;Collosphaera_tuberosa;	0.998656	60	1	0	0	0	0	0	0	0	0	0	0	0	0	0	0	0	0	0	0	0	0	0	0	0	0	0	0	0	0	0	0	0	0	0	0	0	0	0	0	0	0	0	0	0	0
coll_543	TCATATACTTGTCTTAAAGATTAAGCCATGCATGTCTCAGCTCTTTGATTAGTAAACAATAGATTGCGAATGGTTCAGTGTAACAAATACGATATGTTTGAAATTTAATATATGTGGATAACTGTGGGAACTCTTCAGCTAATACGTGATACACAGTATATCAATATATATATATAGGATATGTTTATGGTTGTTATTTAATATCAAATTATAATGTACTTACACTATTGTCGATTCATAATTATTACGAACAAATTACTTTACAAGTAGCAATTCATTTAAGTCTCTCACCTATCAGTTAATTATTTGCATCTTGAGGTATTGAGGCAATAACGGGTAACAGGGAATTAGGGTTCTATTCCGGAGAGGGAGTCTGAGAAATAGCTACTACATCTAAGG…	Eukaryota;TSAR;Rhizaria;Radiolaria;Polycystinea;Nassellaria;Collosphaeridae;Collosphaera;Collosphaera_tuberosa;	0.999606	61	0	0	0	0	0	0	0	0	0	0	0	0	0	0	0	0	0	0	0	0	0	0	0	0	0	0	0	0	0	0	0	0	0	0	0	0	0	0	0	0	0	0	0	0	0
coll_548	TCATATACTTTTCTTAAAGATTAAGCCATGTATGTCTCAGTTCTTTGATTGGTAAACAATAGATTGCGAATGGTTCAGTATAACAGTTACGATATGATTGAAATTTATTTTATGTGGATTACTGTGGGAAATCTTCAGCTAATACTTGATACACAGTATATATAAATAAAGAAAGGATATGTATATAGCTGTTATTTATTATTAAATTATAATGTTCCTACATTATTGTGGATTCTTAATAATTACGTACAGATTACTTTACAAGTAGCAATTCATTTAAGTTTCTGACCTATCAGTTAATTGGTTGCATCTTGAGCAATTGAGGCATTAACGGGTAACAGGGAATTAGAGTTCTATTCCGGAGAGGGAGTCTGAGATATAGCTACCACATCTAAGGAA…	Eukaryota;TSAR;Rhizaria;Radiolaria;Polycystinea;Nassellaria;Collosphaeridae;Collosphaera;Collosphaera_tuberosa;	1	0	0	0	0	0	0	0	0	0	0	0	0	0	0	0	0	0	0	0	0	0	0	0	0	0	0	0	0	0	0	0	0	0	0	0	0	0	0	0	0	0	60	0	0	0	0
coll_395	TCATACACTTGTTTAAAAGATTAAGCCATGCATGTCTAAGTGCTTTGATGGTTCTTCATTAGACTGTAGACAGCTCATTATACCAGTTATTCTATGTTTGATAGTGTCGTATAGGTGGATACCTGTGGTAATTCTAGATCTAATACATGTCAAAATGATATTATATATATACATATGTATTTATTGGGCTTTAATTTTTATCAAACCAAAGTGCGTCAACACTGTGGATGAATCAAAGTAAAGATTGTAAATCGCAATACACGTGATACGTCATTCAAGTTTCTGACCTATCAGTTAGTGAGTAGTGTCTAGGACTATTGAGGCATTAACGGGTAACGGAGAATTAGGGTTCTATTCCGGAGAAGGAGCCTGAGAGACAGCTACTACATCTAAGGAAGG…	Eukaryota;TSAR;Rhizaria;Radiolaria;Polycystinea;Nassellaria;Collophidiidae;Collophidium	0.763104	0	0	0	0	0	0	0	0	0	0	0	0	0	0	0	0	0	0	0	0	0	0	0	0	0	0	0	0	0	0	0	0	0	0	0	0	0	0	0	0	0	0	0	0	0	0
coll_551	TCATATACTTTTCTTAAAGATTAAGCCATGTATGTCTCAGTTCTTTGATTGGTAAACGATAGATTGCGAATGGTTCAGTATAACAGTTACGATATGATTGAAATTTATTTTATGTGGATTACTGTGGGAAATCTTCAGCTAATACTTGATACACAGTATATATAAATAAAGAAAGGATATGTATATAGCTGTTATTTATTATTAAATTATAATGTTCCTACATTATTGTGGATTCTTAATAATTACGTACAGATTACTTTACAAGTAGCAATTCATTTAAGTTTCTGACCTATCAGTTAATTGGTTGCATCTTGAGCAATTGAGGCATTAACGGGTAACAGGGAATTAGAGTTCTATTCCGGAGAGGGAGTCTGAGATATAGCTACCACATCTAAGGAA…	Eukaryota;TSAR;Rhizaria;Radiolaria;Polycystinea;Nassellaria;Collosphaeridae;Collosphaera;Collosphaera_tuberosa;	1	0	0	0	0	0	0	0	0	0	0	0	0	0	1	0	0	0	0	0	0	0	0	0	1	0	1	0	0	0	0	0	0	0	0	1	0	0	0	0	0	0	55	0	0	0	0
coll_552	TCATATACTTTTCTTAAAGATTAAGCCATGTATGTCTCAGTTCTTTGATTGGTAAACAATAGATTGCGAATGGTTCAGTATAACAGTTACGATATGATTGAAATTTATTTTATGTGGATTACTGTGGGAAATCTTCAGCTAATACTTGATACACAGTATATATAAATAAAGAAAGGATATGTATATAGCTGTTATTTATTATTAAATTATAATGTTCCTACATTATTGTGGATTCTTAATAATTACGTACAGATTACTTTACAAGTAGCAATTCATTTAAGTTTCTGACCTATCAGTTAATTGGTTGCATCTTGAGCAATTGAGGCATTAACGGGTAACAGGGAATTAGAGTTCTATTCCGGAGAGGGAGTCTGAGATATAGCTACCACATCTAAGGAA…	Eukaryota;TSAR;Rhizaria;Radiolaria;Polycystinea;Nassellaria;Collosphaeridae;Collosphaera;Collosphaera_tuberosa;	1	0	0	0	0	0	0	0	0	0	0	0	0	0	0	0	0	0	0	0	0	0	0	0	0	0	0	0	0	0	0	0	0	0	0	0	0	0	0	0	0	0	59	0	0	0	0
coll_553	TCATATACTTTTCTTAAAGATTAAGCCATGTATGTCTCAGTTCTTTGATTGGTAAACAATAGATTGCGAATGGTTCAGTATAACAGTTACGATATGATTGAAATTTATTTTATGTGGATTACTGTGGGAAATCTTCAGCTAATACTTGATACACAGTATATATAAATAAAGAAAGGATATGTATATAGCTGTTATTTATTATTAAATTATAATGTACCTACATTATTGTGGATTCTTAATAATTACGTACAGATTACTTTACAAGTAGCAATTCATTTAAGTTTCTGACCTATCAGTTAATTGGTTGCATCTTGAGCAATTGAGGCATTAACGGGTAACAGGGAATTAGAGTTCTATTCCGGAGAGGGAGTCTGAGATATAGCTACCACATCTAAGGAA…	Eukaryota;TSAR;Rhizaria;Radiolaria;Polycystinea;Nassellaria;Collosphaeridae;Collosphaera;Collosphaera_tuberosa;	1	0	0	0	0	0	0	0	0	0	0	0	0	0	0	0	0	0	0	0	0	0	0	0	0	0	0	0	0	0	0	0	0	0	0	0	0	0	0	0	0	0	0	0	0	0	0
coll_554	TCATATACTTTTCTTAAAGATTAAGCCATGTATGTCTCAGTTCTTTGATTGGTAAACAATAGATTGCGAATGGTTCAGTATAACAGTTACGATATGATTGAAATTTATTTTATGTGGATTACTGTGGGAAATCTTCAGCTAATACTTGATACACAGTATATATAAATAAAGAAAGGATATGTATATAGCTGTTATTTATTATTAAATTATAATGTTCCTACATTATTGTGGATTCTTAATAATTACGTACAGATTACTTTACAAGTAGCAATTCATTTAAGTTTCTGACCTATCAGTTAATTGGTTGCATCTTGAGCAATTGAGGCATTAACGGGTAACAGGGAATTAGAGTTCTATTCCGGAGAGGGAGTCTGAGATATAGCTACCACATCTAAGGAA…	Eukaryota;TSAR;Rhizaria;Radiolaria;Polycystinea;Nassellaria;Collosphaeridae;Collosphaera;Collosphaera_tuberosa;	1	0	0	0	0	0	0	0	0	0	0	0	0	0	0	0	0	0	0	0	0	0	0	0	0	0	0	0	0	0	0	0	0	0	0	0	0	0	0	0	0	0	0	0	0	0	0
coll_556	TCATATACTTTTCTTAAAGATTAAGCCATGTATGTCTCAGTTCTTTGATTGGTAAACAATAGATTGCGAATGGTTCAGTATAACAGTTACGATATGATTGAAATTTATTTTATGTGGATTACTGTGGGAAATCTTCAGCTAATACTTGATACACAATATATATAAATAAAGAAAGGATATGTATATAGCTGTTATTTATTATTAAATTATAATGTTCCTACATTATTGTGGATTCTTAATAATTACGTACAGATTACTTTACAAGTAGCAATTCATTTAAGTTTCTGACCTATCAGTTAATTGGTTGCATCTTGAGCAATTGAGGCATTAACGGGTAACAGGGAATTAGAGTTCTATTCCGGAGAGGGAGTCTGAGATATAGCTACCACATCTAAGGAA…	Eukaryota;TSAR;Rhizaria;Radiolaria;Polycystinea;Nassellaria;Collosphaeridae;Collosphaera;Collosphaera_tuberosa;	1	0	0	0	0	0	0	0	0	0	0	1	0	0	0	0	0	0	0	0	0	0	0	0	1	1	0	0	2	0	0	0	0	0	0	0	0	0	0	0	0	0	0	0	0	0	0
coll_558	TCATATACTTTTCTTAAAGATTAAGCCATGTATGTCTCAGTTCTTTGATTGGTAAACAATAGATTGCGAATGGTTCAGTATAACAGTTACGATATGATTGAAATTTATTTTATGTGGATTACTGTGGGAAATCTTCAGCTAATACTTGATACACAGTATATATAAATAAAGAAAGGATATGTATATAGCTGTTATTTATTATTAAATTATAATGTTCCTACATTATTGTGGATTCTTAATAATTACGTACAGATTACTTTACAAGTAGCAATTCATTTAAGTTTCTGACCTATCAGTTAATTGGTTGCATCTTGAGCAATTGAGGCATTAACGGGTAACAGGGAATTAGAGTTCTATTCCGGAGAGGGAGTCTGAGATATAGCTACCACATCTAAGGAA…	Eukaryota;TSAR;Rhizaria;Radiolaria;Polycystinea;Nassellaria;Collosphaeridae;Collosphaera;Collosphaera_tuberosa;	1	0	0	0	0	0	0	0	0	0	0	0	0	0	0	0	0	0	0	0	0	0	0	0	0	0	0	0	0	0	0	0	0	0	0	0	0	0	0	0	0	0	58	0	0	0	0
coll_559	TCATATACTTTTCTTAAAGATTAAGCCATGTATGTCTCAGTTCTTTGATTGGTAAACAATAGATTGCGAATGGTTCAGTATAACAGTTACGATATGATTGAAATTTATTTTATGTGGATTACTGTGGGAAATCTTCAGCTAATACTTGATACACAGTATATATAAATAAAGAAAGGATATGTATATAGCTGTTATTTATTATTAAATTATAATGTACCTACATTATTGTGGATTCTTAATAATTACGTACAGATTACTTTACAAGTAGCAATTCATTTAAGTTTCTGACCTATCAGTTAATTGGTTGCATCTTGAGCAATTGAGGCATTAACGGGTAACAGGGAATTAGAGTTCTATTCCGGAGAGGGAGTCTGAGATATAGCTACCACATCTAAGGAA…	Eukaryota;TSAR;Rhizaria;Radiolaria;Polycystinea;Nassellaria;Collosphaeridae;Collosphaera;Collosphaera_tuberosa;	1	0	0	0	0	0	0	0	0	0	0	0	0	0	0	0	0	0	0	0	0	0	0	0	0	0	0	0	0	0	0	0	0	0	0	0	0	0	0	0	0	0	58	0	0	0	0
coll_560	TCATATACTTTTCTTAAAGATTAAGCCATGTATGTCTCAGTTCTTTGATTGGTAAACAATAGATTGCGAATGGTTCAGTATAACAGTTACGATATGATTGAAATTTATTTTATGTGGATTACTGTGGGAAATCTTCAGCTAATACTTGATACACAGTATATATAAATAAAGAAAGGATATGTATATAGCTGTTATTTATTATTAAATTATAATGTTCCTACATTATTGTGGATTCTTAATAATTACGTACAGATTACTTTACAAGTAGCAATTCATTTAAGTTTCTGACCTATCAGTTAATTGGTTGCATCTTGAGCAATTGAGGCATTAACGGGTAACAGGGAATTAGAGTTCTATTCCGGAGAGGGAGTCTGAGATATAGCTACCACATCTAAGGAA…	Eukaryota;TSAR;Rhizaria;Radiolaria;Polycystinea;Nassellaria;Collosphaeridae;Collosphaera;Collosphaera_tuberosa;	1	0	0	0	0	0	0	0	0	0	0	0	0	0	0	0	0	0	0	0	0	0	0	0	0	0	0	0	0	0	0	0	0	0	0	0	0	0	0	0	0	0	58	0	0	0	0
coll_561	TCATATACTTGTCTTAAAGATTAAGCCATGCATGTCTCAGCTCTTTGATTGGTAAACAATAGATTGCGAATGGTTCAGTGTAACAGTTACGATATGTTTGAAATTTAATATATGTGGATAACTGTGGGAACTCTTCAGCTAATACGTGATACACAGTATATCAATATATATATATAGGATATGTTTATGGTTGTTATTTAATATCAAATTATAATGTACTTACACTATTGTCGATTCATAATTATTACGAACAAATTACTTTACAAGTAGCAATTCATTTAAGTCTCTCACCTATCAGTTAATTATTTGCATCTTGAGGTATTGAGGCAATAACGGGTAACAGGGAATTAGGGTTCTATTCCGGATAGGGAGTCTGAGAAATAGCTACTATATCTAAGG…	Eukaryota;TSAR;Rhizaria;Radiolaria;Polycystinea;Nassellaria;Collosphaeridae;Collosphaera;Collosphaera_tuberosa;	0.999763	57	1	0	0	0	0	0	0	0	0	0	0	0	0	0	0	0	0	0	0	0	0	0	0	0	0	0	0	0	0	0	0	0	0	0	0	0	0	0	0	0	0	0	0	0	0
coll_563	TCATATACTTTTCTTAAAGATTAAGCCATGTATGTCTCAGTTCTTTGATTGGTAAACAATAGATTGCGAATGGTTCAGTATAACAGTTACGATATGATTGAAATTTATTTTATGTGGATTACTGTGGGAAATCTTCAGCTAATACTTGATACACAGTATATATATATAAAGAAAGGATATGTATATAGCTGTTATTTATTATTAAATTATAATGTTCCTACATTATTGTGGATTCTTAATAATTACGTACAGATTACTTTACAAGTAGCAATTCATTTAAGTTTCTTACCTATCAGTTAATTGGTTGCATCTTGAGCAATTGAGGCATTAACGGGTAACAGGGAATTAGAGTTCTATTCCGGAGAGGGAGTCTGAGATATAGCTACCACATCTAAGGAA…	Eukaryota;TSAR;Rhizaria;Radiolaria;Polycystinea;Nassellaria;Collosphaeridae;Collosphaera;Collosphaera_tuberosa;	1	0	0	0	0	0	0	0	0	0	0	0	0	0	0	0	0	0	0	0	0	0	0	0	0	0	0	0	0	0	0	0	0	0	0	0	0	0	0	0	0	0	0	0	0	0	0
coll_565	TCATATACTTTTCTTAAAGATTAAGCCATGTATGTCTCAGTTCTTTGATTGGTAAACAATAGATTGCGAATGGTTCAGTATAACAGTTACGATATGATTAAAATTTATTTTATGTGGATTACTGTGGGAAATCTTCAGCTAATACTTGATACACAGTATATACAAATAAAGAAAGGATATGTATATAGCTGTTATTTATTATTAAATTATAATGTTCCTACATTATTGTGGATTCTTAATAATTACGTACAGATTACTTTACAAGTAGCAATTCATTTAAGTTTCTGACCTATCAGTTAATTGGTTGCATCTTGAGCTATTGAGGCATTAACGGGTAACAGGGAATTAGAGTTCTATTCCGGAGAGGGAGTCTGAGATATAGCTACCACATCTAAGGAA…	Eukaryota;TSAR;Rhizaria;Radiolaria;Polycystinea;Nassellaria;Collosphaeridae;Collosphaera;Collosphaera_tuberosa;	1	0	0	0	0	0	0	0	0	0	0	0	0	1	0	0	0	0	0	0	0	0	0	0	0	0	0	0	0	0	1	0	0	0	0	0	0	0	0	0	0	0	0	0	0	0	0
coll_566	TCATATACTTTTCTTAAAGATTAAGCCATGTATGTCTCAGTTCTTTGATTGGTAAACAATAGATTGCGAATGGTTCAGTATAACAGTTACGATATGATTGAAATTTATTTTATGTGGATTACTGTGGGAAATCTTCAGCTAATACTTGATACACAGTATATATAAATAAAGAAAGGATATGTATATAGCTGTTATTTATTATTAAATTATAATGTTCCTACATTATTGTGGATTCTTAATAATTACGTACAGATTACTTTACAAGTAGCAATTCATTCAAGTTTCTGACCTATCAGTTAATTGGTTGCATCTTGAGCAATTGAGGCATTAACGGGTAACAGGGAATTAGAGTTCTATTCCGGAGAGGGAGTCTGAGATATAGCTACCACATCTAAGGAA…	Eukaryota;TSAR;Rhizaria;Radiolaria;Polycystinea;Nassellaria;Collosphaeridae;Collosphaera;Collosphaera_tuberosa;	1	0	0	0	0	0	0	0	0	0	0	0	0	0	0	0	0	0	0	0	0	0	0	0	0	0	0	0	0	0	0	0	0	0	0	0	0	57	0	0	0	0	0	0	0	0	0
coll_567	TCATATACTTTTCTTAAAGATTAAGCCATGTATGTCTCAGTTCTTTGATTGGTAAACAATAGATTGCGAATGGTTCAGTATAACAGTTACGATATGATTGAAATTTATTTTATGTGGATTACTGTGGGAAATCTTCAGCTAATACTTGATACACAGTATATATAAATAAAGAAAGGATATGTATATAGCTGTTATTTATTATTAAATTATAATGTACCTACATTATTGTGGATTCTTAATAATTACGTACAGATTACTTTACAAGTAGCAATTCATTTAAGTTTCTGACCTATCAGTTAATTGGTTGCATCTTGAGCAATTGAGGCATTAACGGGTAACAGGGAATTAGAGTTCTATTCCGGAGAGGGAGTCTGAGATATAGCTACTACATCTAAGGAA…	Eukaryota;TSAR;Rhizaria;Radiolaria;Polycystinea;Nassellaria;Collosphaeridae;Collosphaera;Collosphaera_tuberosa;	1	0	0	0	0	0	0	0	0	0	0	0	0	0	0	0	0	0	0	0	0	0	0	0	0	0	0	0	0	0	0	0	0	0	0	0	0	0	0	0	0	0	57	0	0	0	0
coll_568	TCATATACTTGTCTTAAAGATTAAGCATGCATGTCTCAGCTCTTTGATTGGTAAACAATAGATTGCGAATGGTTCAGTGTAACAGTTACGATATGTTTGAAATTTAATATATGTGGATAACTGTGGGAACTCTTCAGCTAATACGTGATACACAGTATATCAATATATATATATAGGATATGTTTATGGTTGTTATTTAATATCAAATTATAATGTACTTACACTATTGTCGATTCATAATTATTACGAACAAATTACTTTACAAGTAGCAATTCATTTAAGTTTCTCACCTATCAGTTAATTATTTGCATCTTGAGGTATTGAGGCAATAACGGGTAACAGGGAATTAGGGTTCTATTCCGGAGAGGGAGTCTGAGAAATAGCTACTACATCTAAGGA…	Eukaryota;TSAR;Rhizaria;Radiolaria;Polycystinea;Nassellaria;Collosphaeridae;Collosphaera;Collosphaera_tuberosa;	0.999392	55	2	0	0	0	0	0	0	0	0	0	0	0	0	0	0	0	0	0	0	0	0	0	0	0	0	0	0	0	0	0	0	0	0	0	0	0	0	0	0	0	0	0	0	0	0
coll_508	TCATACACTTGTCTTAAAGATTAAGCCATGCATGTCTAAGTGCTTTGATTGTCTAACATTAGACTGCGGACGGCTCATTATAACAGTTATTGTATAATTGAAAATACCTTTTAGGTGGATACCTGTGGAAATTCTAGAGCTAATACATGTCACAAATAATATATCTTTATGATATATTGGGCTTTTATTTTTTTCAAATCAAAGTGTTTCTACACTATGGGTGATTCATAATAATGCTTGGAGATCGCTTTATAAGTGACGGTTCATTCAAGTTTCTGACCTATCAGTTAGTCAGTAGTGTATTGGACTATTGAGGCATTGACGGGTAACAGAGAATTAGGGTTCTGTTCCGGAGAGGGAGCCTGAGAAACAGCTACTACATCTAAGGAAGGCAGCAGG…	Eukaryota;TSAR;Rhizaria;Radiolaria;Polycystinea;Nassellaria;Collophidiidae;Collophidium;Collophidium_serpentinum;	0.812009	0	0	0	0	0	0	0	0	0	0	0	0	0	0	0	0	0	0	0	0	0	0	0	0	0	0	0	0	0	0	0	0	0	0	0	0	0	0	0	0	0	0	0	0	0	0
coll_515	TCATACACTTGTTTAAAAGATTAAGCCATGCATGTCTAAGTGCTTTGATGGTTCTTCATTAGACTGTAGACAGCTCATTATACCAGTTATTCTATGTTTGATAGTGTCGTATAGGTGGATACCTGTGGTAATTCTAGATCTAATACATGTCAAAATGATATTATATATATACATATGTATTTATTGGGCTTTAATTTTTATCAAACCAAAGTGCGTCAACACTGTGGATGAATCAAAGTAAAGATTGTAAATCGCAATACACGTGATACGTCATTCAAGTTTCTGACCTATCAGTTAGTGAGTAGTGTCTAGGACTATTGAGGCATTAACGGGTAACGGAGAATTAGGGTTCTATTCCGGAGAAGGAGCCTGAGAGACAGCTACTACATCTAAGGAAGG…	Eukaryota;TSAR;Rhizaria;Radiolaria;Polycystinea;Nassellaria;Collophidiidae;Collophidium	0.930238	0	0	0	0	0	0	0	0	0	0	0	0	0	0	0	0	0	0	0	0	0	0	0	0	0	0	0	0	0	0	0	0	0	0	0	0	0	0	0	0	0	0	0	0	0	0
coll_569	TCATATACTTTTCTTAAAGATTAAGCCATGTATGTCTCAGTTCTTTGATTGGTAAACAATAGATTGCGAATGGTTCAGTATAACAGTTACGATATGATTGAAATTTATTTTATGTGGATTACTGTGGGAAATCTTCAGCTAATACTTGATACACAGTATATATAAATAAAGAAAGGATATGTATATAGCTGTTATTTATTATTAAATTATAATGTTCCTACATTATTGTGGATTCTTAATAATTACGTACAGATTACTTTACAAGTAGCAATTCATTTAAGTTTCTGACCTATCAGTTAATTGGTTGCATCTTGAGCAATTGAGGCATTAACGGGTAACAGGGAATTAGAGTTCTATTCCGGAGAGGGAGTCTGAGATATAGCTACCACATCTAAGGAA…	Eukaryota;TSAR;Rhizaria;Radiolaria;Polycystinea;Nassellaria;Collosphaeridae;Collosphaera;Collosphaera_tuberosa;	1	0	0	0	0	0	0	0	0	0	0	0	1	1	0	0	0	0	0	1	0	0	0	1	0	0	1	0	0	0	0	0	0	0	0	0	0	0	0	0	0	0	0	0	0	0	0
coll_571	TCATATACTTTTCTTAAAGATTAAGCCATGTATGTCTCAGTTCTTTGATTGGTAAACAATAGATTGCGAATGGTTCAGTATAACAGTTACGATATGATTGAAATTTATTTTATGTGGATTACTGTGGGAAATCTTCAGCTAATACTTGATACACAGTATATATAAATAAAGAAAGGATATGTATATAGCTGTTATTTATTATTAAATTATAATGTTCCTACATTATTGTGGATTCTTAATAATTACGTACAGATTACTTTACAAGTAGCAATTCATTTAAGTTTCTGACCTATCAGTTAATTGGTTGCATCTTGAGCAATTGAGGCATTAACGGGTAACAGGGAATTAGAGTTCTATTCCGGAGAGGGAGTCTGAGATATAGCTACCACATCTAAGGAA…	Eukaryota;TSAR;Rhizaria;Radiolaria;Polycystinea;Nassellaria;Collosphaeridae;Collosphaera;Collosphaera_tuberosa;	1	0	0	0	0	0	0	0	0	0	0	0	0	0	0	0	0	0	0	0	0	0	0	0	0	0	0	0	0	0	0	0	0	0	0	0	0	0	0	0	0	0	0	0	0	0	0
coll_573	TCATATACTTTTCTTAAAGATTAAGCCATGTATGTCTCAGTTCTTTGATTGGTAAACAATAGATTGCGAATGGTTCAGTATAACAGTTACGATATGATTGAAATTTATTTTATGTGGATTACTGTGGGAAATCTTCAGCTAATACTTGATACACAGTATATATAAATAAAGAAAGGATATGTATATAGCTGTTATTTATTATTAAATTATAATGTTCCTACATTATTGTGGATTCTTAATAATTACGTACAGATTACTTTACAAGTAGCAATTCATTTAAGTTTCTGACCTATCAGTTAATTGGTTGCATCTTGAGCAATTGAGGCATTAACGGGTAACAGGGAATTAGAGTTCTATTCCGGAGAGGGAGTCTGAGATATAGCTACCACATCTAAGGAA…	Eukaryota;TSAR;Rhizaria;Radiolaria;Polycystinea;Nassellaria;Collosphaeridae;Collosphaera;Collosphaera_tuberosa;	1	0	0	0	0	0	0	0	0	0	0	1	0	0	1	0	0	0	0	0	0	0	0	0	1	0	0	1	0	0	0	0	0	0	0	0	0	0	0	0	0	0	50	0	0	1	0
coll_574	TCATATACTTTTCTTAAAGATTAAGCCATGTATGTCTCAGTTCTTTGATTGGTAAACAATAGATTGCGAATGGTTCAGTATAACAGTTACGATATGATTGAAATTTATTTTATGTGGATTACTGTGGGAAATCTTCAGCTAATACTTGATACACAGTATATATAAATAAAGAAAGGATATGTATATAGCTGTTATTTATTATTAAATTATAATGTTCCTACATTATTGTGGATTCTTAATAATTACGTACAGATTACTTTACAAGTAGCAATTCATTTAAGTTTCTGACCTATCAGTTAATTGGTTGCATCTTGAGCAATTGAGGCATTAACGGGTAACAGGGAATTAGAGTTCTATTCCGGAGAGGGAGTCTGAGATATAGCTACCACATCTAAGGAA…	Eukaryota;TSAR;Rhizaria;Radiolaria;Polycystinea;Nassellaria;Collosphaeridae;Collosphaera;Collosphaera_tuberosa;	1	0	0	0	0	0	0	0	0	0	0	0	0	0	0	0	0	0	0	0	0	0	0	0	0	0	0	0	0	0	0	0	0	0	0	0	0	0	0	0	0	55	0	0	0	0	0
coll_575	TCATATACTTTTCTTAAAGATTAAGCCATGTATGTCTCAGTTCTTTGATTGGTAAACAATAGATTGCGAATGGTTCAGTATAACAGTTACGATATGATTGAAATTTATTTTATGTGGATTACTGTGGGAAATCTTCAGCTAATACTTGATACACAGTATATATAAATAAAGAAAGGATATGTATATAGCTGTTATTTATTATTAAATTATAATGTTCCTACATTATTGTGGATTCTTAATAATTACGTACAGATTACTTTTCAAGTAGCAATTCATTTAAGTTTCTGACCTATCAGTTAATTGGTTGCATCTTGAGCAATTGAGGCATTAACGGGTAACAGGGAATTAGAGTTCTATTCCGGAGAGGGAGTCTGAGATATAGCTACCACATCTAAGGAA…	Eukaryota;TSAR;Rhizaria;Radiolaria;Polycystinea;Nassellaria;Collosphaeridae;Collosphaera;Collosphaera_tuberosa;	1	0	0	0	0	0	0	0	0	0	0	0	0	0	0	0	0	0	0	0	0	0	0	0	0	0	0	0	0	0	0	0	0	0	0	0	0	0	0	0	0	0	55	0	0	0	0
coll_576	TCATATACTTGTCTTAAAGATTAAGCCATGCATGTCTCAGCTCTTTGATTGGTAAACAATAGATTGCGAATGGTTCAGTGTAACAGTTACGATATGTTTGAAATTTAATATATGTGGATAACTGTGGGAACTCTTCAGCTAATACGTGATACACAGTATATCAATATATATATATAGGATATGTTTATGGTTGTTATTTAATATCAAATTATAATGTACTTACACTATTGTCGATTCATAATTATTACGAACAAATTACTTTACAAGTAGCAATTCATTTAAGTCTCTCACCTATCAATTAATTATTTGCATCTTGAGGTATTGAGGCAATAACGGGTAACAGCGAATTAGGGTTCTATTCCGGAGAGGGAGTCTGAGAAATAGCTACTACATCTAAGG…	Eukaryota;TSAR;Rhizaria;Radiolaria;Polycystinea;Nassellaria;Collosphaeridae;Collosphaera;Collosphaera_tuberosa;	0.998949	55	0	0	0	0	0	0	0	0	0	0	0	0	0	0	0	0	0	0	0	0	0	0	0	0	0	0	0	0	0	0	0	0	0	0	0	0	0	0	0	0	0	0	0	0	0
coll_577	TCATATACTTTTCTTAAAGATTAAGCCATGTATGTCTCAGTTCTTTGATTGGTAAACAATAGATTGCGAATGGTTCAGTATAACAGTTACGATATGATTGAAATTTATTTTATGTGGATTACTGTGGGAAATCTTCAGCTAATACTTGATACACAGTATATATAAATAAAGAAAGGATATGTATATAGCTGTTATTTATTATTAAATTATAATGTTCCTACATTATTGTGGATTCTTAATAATTACGTACAGATTACTTTACAAGTAGCAATTCATTTAAGTTTCTGACCTATCAGTTAATTGGTTGCATCTTGAGCAATTGAGGCATTAACGGGTAACAGGGAATTAGAGTTCTATTCCGGAGAGGGAGTCTGAGATATAGCTACCACATCTAAGGAA…	Eukaryota;TSAR;Rhizaria;Radiolaria;Polycystinea;Nassellaria;Collosphaeridae;Collosphaera;Collosphaera_tuberosa;	1	0	0	0	0	0	0	0	0	0	0	0	0	0	0	0	0	0	0	0	0	0	0	0	0	0	0	0	0	0	0	0	0	0	0	0	0	0	0	0	0	0	0	0	0	0	0
coll_580	TCATATACTTTTCTTAAAGATTAAGCCATGTATGTCTCAGTTCTTTGATTGGTAAACAATAGATTGCGAATGGTTCAGTATAACAATTACGATATGATTGAAATTTATTTTATGTGGATTACTGTGGGAAATCTTCAGCTAATACTTGATACACAGTATATATAAATAAAGAAAGGATATGTATATAGCTGTTATTTATTATTAAATTATAATGTTCCTACATTATTGTGGATTCTTAATAATTACGTACAGATTACTTTACAAGTAGCAATTCATTTAAGTTTCTGACCTATCAGTTAATTGGTTGCATCTTGAGCAATTGAGGCATTAACGGGTAACAGGGAATTAGAGTTCTATTCCGGAGAGGGAGTCTGAGATATAGCTACCACATCTAAGGAA…	Eukaryota;TSAR;Rhizaria;Radiolaria;Polycystinea;Nassellaria;Collosphaeridae;Collosphaera;Collosphaera_tuberosa;	1	0	0	0	0	0	0	0	0	0	0	0	0	0	0	0	0	0	0	0	1	0	0	0	0	0	0	0	0	0	0	0	0	0	0	0	0	0	0	0	0	0	53	0	0	0	0
coll_581	TCATATACTTTTCTTAAAGATTAAGCCATGTATGTCTCAGTTCTTTGATTGGTAAACAATAGATTGCGAATGGTTCAGTATAACAGTTACGATATGATTGAAATTTATTTTATGTGGATTACTGTGGGAAATCTTCAGCTAATACTTGATACACAGTATATATAAATAAAGAAAGGATATGTATATAGCTGTTATTTATTATTAAATTATAATGTTCCTACATTATTGTGGATTCTTAATAATTACGTACAGATTACTTTACAAGTAGCAATTCATTTAAGTTTCTGACCTATCAGTTAATTGGTTGCATCTTGAGCAATTGAGGCATTAACGGGTAACAGGGAATTAGAGTTCTATTCCGGAGAGGGAGTCTGAGATATAGCTACCACATCTAAGGAA…	Eukaryota;TSAR;Rhizaria;Radiolaria;Polycystinea;Nassellaria;Collosphaeridae;Collosphaera;Collosphaera_tuberosa;	1	0	0	0	0	0	0	0	0	0	0	0	0	0	0	0	0	0	0	0	0	0	0	0	1	1	0	2	0	0	1	0	0	0	0	1	0	48	0	0	0	0	0	0	0	0	0
coll_583	TCATATACTTTTCTTAAAGATTAAGCCATGTATGTCTCAGTTCTTTGATTGGTAAACAATAGATTGCGAATGGTTCAGTATAACAGTTACGATATGATTGAAATTTATTTTATGTGGATTACTGTGGGAAGTCTTCAGCTAATACTTGATACACAGTATATATAAATAAAGAAAGGATATGTATATAGCTGTTATTTATTATTAAATTATAATGTTCCTACATTATTGTGGATTCTTAATAATTACGTACAGATTACTTTACAAGTAGCAATTCATTTAAGTTTCTGACCTATCAGTTAATTGGTTGCATCTTGAGCAATTGAGGCATTAACGGGTAACAGGGAATTAGAGTTCTATTCCGGAGAGGGAGTCTGAGATATAGCTACCACATCTAAGGAA…	Eukaryota;TSAR;Rhizaria;Radiolaria;Polycystinea;Nassellaria;Collosphaeridae;Collosphaera;Collosphaera_tuberosa;	1	0	0	0	0	0	0	0	0	0	0	0	0	0	0	0	0	0	0	0	0	0	0	0	0	0	0	0	0	0	0	0	0	0	0	0	0	0	0	0	0	0	54	0	0	0	0
coll_584	TCATATACTTGTCTTAAAGATTAAGCCATGCATGTCTCAGCTCTTTGATTGGTAAACAATAGATTGCGAATGGTTCAGTGTAACAGTTACGATATGTTTGAAATTTAATATATGTGGATAACTGTGGGAACTCTTCAGCTAATACGTGATACACAGTATATCAATATATATATATAGGATATGTTTATGGTTGTTATTTAATATCAAATTATAATGTACTTACACTATTGTCGATTCATAATTATTACGAACAAATTACTTTACAAGTAGCAATTCATTTAAGTCTCTCACCTATCAGTTAATTATTTTGCATCTTGAGGTATTGAGGCAATAACGGGTAACAGGGAATTAGGGTTCTATTCCGGAGAGGGAGTCTGAGAAATAGCTACTACATCTAAG…	Eukaryota;TSAR;Rhizaria;Radiolaria;Polycystinea;Nassellaria;Collosphaeridae;Collosphaera;Collosphaera_tuberosa;	0.999653	54	0	0	0	0	0	0	0	0	0	0	0	0	0	0	0	0	0	0	0	0	0	0	0	0	0	0	0	0	0	0	0	0	0	0	0	0	0	0	0	0	0	0	0	0	0
coll_582	TCATATACTTTTCTTAAAGATTAAGCCATGTATGTCTCAGTTCTTTGATTGGTAAACAATAGATTGCGAATGGTTCAGTATAACAGTTACGATATGATTGAAATTTATTTTATGTGGATTACACTGGGAAATCTTCAGCTAATACTTGATACACAGTATATATAAATAAAGAAAGGATATGTATATAGCTGTTATTTATTATTAAATTATAATGTTCCTACATTATTGTGGATTCTTAATAATTACGTACAGATTACTTTACAAGTAGCAATTCATTTAAGTTTCTGACCTATCAGTTAATTGGTTGCATCTTGAGCAATTGAGGCATTAACGGGTAACAGGGAATTAGAGTTCTATTCCGGAGAGGGAGTCTGAGATATAGCTACCACATCTAAGGAA…	Eukaryota;TSAR;Rhizaria;Radiolaria;Polycystinea;Nassellaria;Collosphaeridae;Collosphaera;Collosphaera_tuberosa;	1	0	0	0	0	0	0	0	0	0	0	0	0	0	0	0	0	0	0	0	0	0	0	0	0	0	0	0	0	0	0	0	0	0	0	0	0	0	0	0	0	0	53	0	0	0	0
coll_589	TCATATACTTTTCTTAAAGATTAAGCCATGTATGTCTCAGTTCTTTGATTGGTAAACAATAGATTGCGAATGGTTCAGTATAACAGTTACGATATGATTGAAATTTATTTTATGTGGATTACTGTGGGAAATCTTCAGCTAATACTTGATACACAGTATATATAAATAAAGAAAGGATATGTATATAGCTGTTATTTATTATTAAATTATAATGTTCCTACATTATTGTGGATTCTTAATAATTACGTACAGATTACTTTACAAGTAGCAATTCATTTAAGTTTCTGACCTATCAGTTAATTGGTTGCATCTTGAGCAATTGAGGCATTAACGGGTAACAGGGAATTAGAGTTCTATTCCGGAGAGGGAGTCTGAGATATAGCTACCACATCTAAGGAA…	Eukaryota;TSAR;Rhizaria;Radiolaria;Polycystinea;Nassellaria;Collosphaeridae;Collosphaera;Collosphaera_tuberosa;	1	0	0	0	0	0	0	0	0	0	0	0	0	0	0	0	0	0	0	0	0	0	0	0	0	0	0	0	0	0	0	0	0	0	0	0	0	52	0	0	0	1	0	0	0	0	0
coll_590	TCATATACTTTTCTTAAAGATTAAGCCATGTATGTCTCAGTTCTTTGATTGGTAAACAATAGATTGCGAATGGTTCAGTATAACAGTTACGATATGATTGAAATTTATTTTATGTGGATTACTGTGGGAAATCTTCAGCTAATACTTGATACACAGTATATATAAATAAAGAAAGGATATGTATATAGCTGTTATTTATTATTAAATTATAATGTTCCTACATTATTGTGGATTCTTAATAATTACGTACAGATTACTTTACAAGTAGCAATTCATATAAGTTTCTGACCTATCAGTTAATTGGTTGCATCTTGAGCAATTGAGGCATTAACGGGTAACAGGGAATTAGAGTTCTATTCCGGAGAGGGAGTCTGAGATATAGCTACCACATCTAAGGAA…	Eukaryota;TSAR;Rhizaria;Radiolaria;Polycystinea;Nassellaria;Collosphaeridae;Collosphaera;Collosphaera_tuberosa;	1	0	0	0	0	0	0	0	0	0	0	0	0	0	0	0	0	0	0	0	0	0	0	0	0	0	0	0	0	0	0	0	0	0	0	0	0	0	0	0	0	0	53	0	0	0	0
coll_591	TCATATACTTTTCTTAAAGATTAAGCCATGTATGTCTCAGTTCTTTGATTGGTAAACAATAGATTGCGAATGGTTCAGTATAACAGTTACGATATGATTGAAATTTATTTTATGTGGATTACTGTGGGAAATCTTCAGCTAATACTTGATACACAGTATATATAAATAAAGAAAGGATATGTATATAGCTGTTATTTATTATTAAATTATAATGTTCCTACATTATTGTGGATTCTTAATAATTACGTACAGATTACTTTACAAGTAGCAATTCATTTAAGTTTCTGACCTATCAGTTAATTGGTTGCATCTTGAGCAATTGAGGCATTAACGGGTAACAGGGAATTAGAGTTCTATTCCGGAGAGGGAGTCTGAGATATAGCTACCACATCTAAGGAA…	Eukaryota;TSAR;Rhizaria;Radiolaria;Polycystinea;Nassellaria;Collosphaeridae;Collosphaera;Collosphaera_tuberosa;	1	0	0	0	0	0	0	0	0	0	0	0	0	0	0	0	0	0	0	0	0	0	0	0	0	0	0	0	0	0	0	0	0	0	0	0	0	0	0	0	0	0	0	0	0	0	0
coll_592	TCATATACTTGTTTTAAAGAGTAAGCCATGCATGTCTTAGTTAGTTGGTTATTATACAATAAATTGTGGATGGCTCATTAAAACAGTTATTATTAATATGAAATAATTTTTTATTTGGATAACTTTAGAAATTCTTCAGCTAATACATGGTATATTGGATATTTTTCATAAATGATATATTTGCTTTTATATTTAATCAAATTAATGTGTTTCTACATTATAGAAGAGTCATATTATTAATTACAGATCGCAATACATAATGTGGCAACTCATTTGAATTTCTGACTTATCAGTTAATCAGTAGTGTATTGGTTTATTGAGGCACTTACAGGTAACAGAGAATTAGGGTTTTGTTCCGGAGAGGGAGTCTGAGAAATGGCTACCACATCTAAGGAAGGC…	Eukaryota;TSAR;Rhizaria;Radiolaria;Polycystinea;Nassellaria;Collosphaeridae;Disolenia;Disolenia_zanguebarica;	0.999943	0	0	0	0	0	0	0	0	0	0	0	0	0	0	0	0	0	0	0	0	0	0	0	0	0	0	0	0	0	0	0	0	0	0	0	0	0	0	0	0	0	0	0	0	0	0
coll_594	TCATATACTTTTCTTAAAGATTAAGCCATGTATGTCTCAGTTCTTTGATTGGTAAACAATAGATTGCGAATGGTTCAGTATAACAGTTACGATATGATTGAAATTTATTTTATGTGGATTACTGTGGGAAATCTTCAGCTAATACTTGATACACAGTATATATAAATAAAGAAAGGATATGTATATAGCTGTTATTTATTATTAAATTATAATGTACCTACATTATTGTGGATTCTTAATAATTACGTACAGATTACTTTACAAGTAGCAATTCATTTAAGTTTCTGACCTATCAGTTAATTGGTTGCATCTTGAGCAATTGAGGCATTAACGGGTAACAGGGAATTAGAGTTCTATTCCGGAGAGGGAGTCTGAGATATAGCTACCACATCTAAGGAA…	Eukaryota;TSAR;Rhizaria;Radiolaria;Polycystinea;Nassellaria;Collosphaeridae;Collosphaera;Collosphaera_tuberosa;	1	0	0	0	0	0	0	0	0	0	0	0	0	0	0	0	0	0	0	0	0	0	1	0	0	0	0	0	0	0	0	0	0	0	0	0	0	0	0	0	0	0	0	0	51	0	0
coll_595	TCATATACTTTTCTTAAAGATTAAGCCATGTATGTCTCAGTTCTTTGATTGGTAAACAATAGATTGCGAATGGTTCAGTATAACAGTTACGATATGATTGAAATTTATTTTATGTGGATTACTGTGGGAAATCTTCAGCTAATACTTGATACACAGTATATATAAATAAAGAAAGGATATGTATATAGCTGTTATTTATTATTAAATTATAATGTTCCTACATTATTGTGGATTCTTAATAATTACGTACAGATTACTTTACAAGTAGCAATTCATTTAAGTTTCTGACCTATCAGTTAATTGGTTGCATCTTGAGCAATTGAGGCATTAACGGGTAACAGGGAATTAGAGTTCTATTCCGGAGAGGGAGTCTGAGATATAGCTACCACATCTAAGGAA…	Eukaryota;TSAR;Rhizaria;Radiolaria;Polycystinea;Nassellaria;Collosphaeridae;Collosphaera;Collosphaera_tuberosa;	1	0	0	0	0	0	0	0	0	0	0	0	0	0	0	0	0	0	0	0	0	0	0	0	0	0	0	0	0	0	0	0	0	0	0	0	0	0	0	0	0	0	52	0	0	0	0
coll_596	TCATATACTTTTCTTAAAGATTAAGCCATGTATGTCTCAGTTCTTTGATTGGTAAACAATAGATTGCGAATGGTTCAGTATAACAGTTACGATATGATTGAAATTTATTTTATGTGGATTACTGTGGGAAATCTTCAGCTAATACTTGATACACAGTATATATAAATAAAGAAAGGATATGTATATAGCTGTTATTTATTATTAAATTATAATGTTCCTACATTATTGTGGATTCTTAATAATTACGTACAGATTACTTTACAAGTAGCAATTCATTTAAGTTTCTGACCTATCAGTTAATTGGTTGCATCTTGAGCAATTGAGGCATTAACGGGTAACAGGGAATTAGAGTTCTATTCCGGAGAGGGAGTCTGAGATATAGCTACCACATCTAAGGAA…	Eukaryota;TSAR;Rhizaria;Radiolaria;Polycystinea;Nassellaria;Collosphaeridae;Collosphaera;Collosphaera_tuberosa;	1	0	0	0	0	0	0	0	0	0	0	0	0	0	0	0	0	0	0	0	0	0	0	0	0	0	0	0	0	0	0	0	0	0	0	0	0	0	0	0	0	0	52	0	0	0	0
coll_597	TCATATACTTTTCTTAAAGATTAAGCCATGTATGTCTCAGTTCTTTGATTGGTAAACAATAGATTGCGAATGGTTCAGTATAACAGTTACGATATGATTGAAATTTATTTTATGTGGATTACTGTGGGAAATCTTCAGCTAATACTTGATACACAGTATATATAAATAAAGAAAGGATATGTATATAGCTGTTATTTATTATTAAATTATAATGTTCCTACATTATTGTGGATTCTTAATAATTACGTACAGATTACTTTAGAAGTAGCAATTCATTTAAGTTTCTGACCTATCAGTTAATTGGTTGCATCTTGAGCAATTGAGGCATTAACGGGTAACAGGGAATTAGAGTTCTATTCCGGAGAGGGAGTCTGAGATATAGCTACCACATCTAAGGAA…	Eukaryota;TSAR;Rhizaria;Radiolaria;Polycystinea;Nassellaria;Collosphaeridae;Collosphaera;Collosphaera_tuberosa;	1	0	0	0	0	0	0	0	0	0	0	0	0	0	0	0	0	0	0	0	0	0	0	0	0	0	0	0	0	0	0	0	0	0	0	0	0	0	0	0	0	0	0	0	0	0	0
coll_599	TCATATACTTTTCTTAAAGATTAAGCCATGTATGTCTCAGTTCTTTGATTGGTAAACAATAGATTGCGAATGGTTCAGTATAACAGTTACGATATGATTGAAATTTATTTTATGTGGATTACTGTGGGAAATCTTCAGCTAATACTTGATACACAGTATATATAAATAAAGAAAGGATATGTATATAGCTGTTATTTATTATTAAATTATAATGTTCCTACATTATTGTGGATTCTTAATAATTACGTACAGATTACTTTACAAGTAGCAATTCATTTAAGTTTCTGACCTATCAGTTAATTGGTTGCATCTTGAGCAATTGAGGCATTAACGGGTAACAGGGAATTAGAGTTCTATTCCGGAGAGGGAGTCTGAGATATAGCTACCACATCTAAGGAA…	Eukaryota;TSAR;Rhizaria;Radiolaria;Polycystinea;Nassellaria;Collosphaeridae;Collosphaera;Collosphaera_tuberosa;	1	0	0	0	0	0	0	0	0	0	0	0	0	0	0	0	0	0	0	0	0	0	0	0	0	0	0	0	0	0	0	0	0	0	0	0	0	0	0	0	0	0	0	0	0	0	0
coll_600	TCATATACTTTTCTTAAAGATTAAGCCATGTATGTCTCAGTTCTTTGATTGGTAAACAATAGATTGCGAATGGTTCAGTATAACAGTTACGATATGATTGAAATTTATTTTATGTGGATTACTGTGGGAAATCTTCAGCTAATACTTGATACACAGTATATATAAATAAAGAAAGGATATGTATATAGCTGTTATTTATTATTAAATTATAATGTTCCTACATTATTGTGGATTCTTAATAATTACGTACAGATTACTTTACAAGTAGCAATTCATTTAAGTTTCTGACCTATCAGTTAATTGGTTGCATCTTGAGCAATTGAGGCATTAACGGGTAACAGGGAATTAGAGTTCTATTCCGGATAGGGAGTCTGAGATATAGCTACCACATCTAAGGAA…	Eukaryota;TSAR;Rhizaria;Radiolaria;Polycystinea;Nassellaria;Collosphaeridae;Collosphaera;Collosphaera_tuberosa;	1	0	0	0	0	0	0	0	0	0	0	0	0	0	0	0	0	0	0	0	0	0	0	0	0	0	0	0	0	0	0	0	0	0	0	0	0	0	0	0	0	0	0	0	0	0	0
coll_601	TCATATACTTTTCTTAAAAATTAAGCCATGTATGTCTCAGTTCTTTGATTGGTAAACAATAGATTGCGAATGGTTCAGTATAACAGTTACGATATGATTGAAATTTATTTTATGTGGATTACTGTGGGAAATCTTCAGCTAATACTTGATACACAGTATATATAAATAAAGAAAGGATATGTATATAGCTGTTATTTATTATTAAATTATAATGTTCCTACATTATTGTGGATTCTTAATAATTACGTACAGATTACTTTACAAGTAGCAATTCATTTAAGTTTCTAACCTATCAGTTAATTGGTTGCATCTTGAGCAATTGAGGCATTAACGGGTAACAGGGAATTAGAGTTCTATTCCGGAGAGGGAGTCTGAGATATAGCTACCACATCTAAGGAA…	Eukaryota;TSAR;Rhizaria;Radiolaria;Polycystinea;Nassellaria;Collosphaeridae;Collosphaera;Collosphaera_tuberosa;	1	0	0	0	0	0	0	0	0	0	0	0	0	0	0	0	0	0	0	0	0	0	0	0	0	0	0	0	0	0	0	0	0	0	0	0	0	0	0	0	0	0	0	0	0	0	0
coll_598	TCATATACTTTTCTTAAAGATTAAGCCATGTATGTCTCAGTTCTTTGATTGGTAAACAATAGATTGCGAATGGTTCAGTATAACAGTTACGATATGATTGAAATTTATTTTATGTGGATTACTGTGGGAAATCTTCAGCTAATACTTGATACACAGTATATATAAATAAAGAAAGGATATGTATATAGCTGTTATTTATTATTAAATTATAATGTTCCTACATTATTGTGGATTCTTAATAATTACGTACAGATTACTTTACAAGTAGCAATTCATTTAAGTTTCTGACCTATCAGTTAATTGGTTGCATCTTGAGCAATTGAGGCATTAACGGGTAACAGGGAATTAGAGTTCTATTCCGGAGAGGGAGTCTGAGATATAGCTATCACATCTAAGGAA…	Eukaryota;TSAR;Rhizaria;Radiolaria;Polycystinea;Nassellaria;Collosphaeridae;Collosphaera;Collosphaera_tuberosa;	1	0	0	0	0	0	0	0	0	0	0	0	0	0	0	0	0	0	0	0	0	0	0	0	0	0	0	0	0	0	0	0	0	0	0	0	0	0	0	0	0	0	0	0	0	0	0
coll_603	TCATATACTTTTCTTAAAGATTAAGCCATGTATGTCTCAGTTCTTTGATTGGTAAACAATAGATTGCGAATGGTTCAGTATAACAGTTACGATATGATTGAAATTTATTTTATGTGGATTACTGTGGGAAATCTTCAGCTAATACTTGATACACAGTATATATAAATAAAGAAAGGATATGTATATAGCTGTTATTTATTATTAAATTATAATGTTCCTACATTATTGTGGATTCTTAATAATTACGTACAGATTACTTTACAAGTAGCAATTCATTTAAGTTTCTGACCTATCAGTTAATTGGTTGCATCTTGAGCAATTGAGGCATTAACGGGTAACAGGGAATTAGAGTTCTATTCCGGAGAGGGAGTCTGAGATATAGCTACCACATCTAAGGAA…	Eukaryota;TSAR;Rhizaria;Radiolaria;Polycystinea;Nassellaria;Collosphaeridae;Collosphaera;Collosphaera_tuberosa;	1	0	0	0	0	0	0	0	0	0	0	0	0	0	0	0	0	0	0	0	0	0	0	0	0	0	0	0	0	0	0	0	0	0	0	0	0	0	0	0	0	0	0	0	51	0	0
coll_604	TCATATACTTTTCTTAAAGATTAAGCCATGTATGTCTCAGTTCTTTGATTGGTAAACAATAGATTGCGAATGGTTCAGTATAACAGTTACGATATGATTGAAATTTATTTTATGTGGATTACTGTGGGAAATCTTCAGCTAATACTTGATACACAGTATATATAAATAAAGAAAGGATATGTATATAGCTGTTATTTATTATTAAATTATAATGTTCCTACATTATTGTGGATTCTTAATAATTACGTACAGATTACTTTACAAGTAGCAATTCATTTAAGTTTCTGACCTATCAGTTAATTGGTTGCATCTTGAGCAATTGAGGCATTAACGGGTAACAGGGAATTAGAGTTCTATTCCGGAGAGGGAGTCTGAGATATAGCTACCACATCTAAGGAA…	Eukaryota;TSAR;Rhizaria;Radiolaria;Polycystinea;Nassellaria;Collosphaeridae;Collosphaera;Collosphaera_tuberosa;	1	0	0	0	0	0	0	0	0	0	0	0	0	0	0	0	0	0	0	0	0	0	0	0	0	0	0	0	0	0	0	0	0	0	0	0	0	0	0	0	0	0	0	0	0	0	0
coll_605	TCATATACTTTTCTTAAAGATTAAGCCATGTATGTCTCAGTTCTTTGATTGGTAAACAGTAGATTGCGAATGGTTCAGTATAACAGTTACGATATGATTGAAATTTATTTTATGTGGATTACTGTGGGAAATCTTCAGCTAATACTTGATACACAGTATATATAAATAAAGAAAGGATATGTATATAGCTGTTATTTATTATTAAATTATAATGTACCTACATTATTGTGGATTCTTAATAATTACGTACAGATTACTTTACAAGTAGCAATTCATTTAAGTTTCTGACCTATCAGTTAATTGGTTGCATCTTGAGCAATTGAGGCATTAACGGGTAACAGGGAATTAGAGTTCTATTCCGGAGAGGGAGTCTGAGATATAGCTACCACATCTAAGGAA…	Eukaryota;TSAR;Rhizaria;Radiolaria;Polycystinea;Nassellaria;Collosphaeridae;Collosphaera;Collosphaera_tuberosa;	1	0	0	0	0	0	0	0	0	0	0	0	0	0	0	0	0	0	0	0	0	0	0	0	0	0	0	0	0	0	0	0	0	0	0	0	0	0	0	0	0	0	0	0	0	0	0
coll_609	TCATATACTTTTCTTAAAGATTAAGCCATGTATGTCTCAGTTCTTTGATTGGTAAACAATAGATTGCGAATGGTTCAGTATAACAGTTACGATATGATTGAAATTTATTTTATGTGGATTACTGTGGGAAATCTTCAGCTAATACTTGATACACAGTATATATAAATAAAGAAAGGATATGTATATAGCTGTTATTTATTATTAAATTATAATGTTCCTACATTATTGTGGATTCTTAATAATTACGTACAGATTACTTTACAAGTAGCAATTCATTTAAGTTTCTGACCTATCAGTTAATTGGTTGCATCTTGAGCAATTGAGGCATTAACGGGTAACAGGGAATTAGAGTTCTATTCCGGAGAGGGAGTCTGAGATATAGCTACCACATCTAAGGAA…	Eukaryota;TSAR;Rhizaria;Radiolaria;Polycystinea;Nassellaria;Collosphaeridae;Collosphaera;Collosphaera_tuberosa;	1	0	0	0	0	0	0	0	0	0	0	0	0	0	0	0	0	0	0	0	0	0	0	0	0	0	0	0	0	0	0	0	0	0	0	0	0	0	0	0	0	0	49	0	0	0	0
coll_610	TCATATACTTTTCTTAAAGATTAAGCCATGTATGTCTCAGTTCTTTGATTGGTAAACAATAGATTGCGAATGGTTCAGTATAACAGTTACGATATGATTGAAATTTATTTTATGTGGATTACTGTGGGAAATCTTCAGCTAATACTTGATACACAGTATATATAAATAAAGAAAGGATATGTATATAGCTGTTATTTATTATTAAATTATAATGTTCCTACATTATTGTGGATTCTTAATAATTACGTACAGATTACTTTACAAGTAGCAATTCATTGAAGTTTCTGACCTATCAGTTAATTGGTTGCATCTTGAGCAATTGAGGCATTAACGGGTAACAGGGAATTAGAGTTCTATTCCGGAGAGGGAGTCTGAGATATAGCTACCACATCTAAGGAA…	Eukaryota;TSAR;Rhizaria;Radiolaria;Polycystinea;Nassellaria;Collosphaeridae;Collosphaera;Collosphaera_tuberosa;	1	0	0	0	0	0	0	0	0	0	0	0	0	0	0	0	0	0	0	0	0	0	0	0	0	0	0	0	0	0	0	0	0	0	0	0	0	0	0	0	0	0	0	0	50	0	0
coll_611	TCATATACTTGTCTTAAAGATTAAGCCATGCATGTGTCAGCTCTTTGATTGGTAAACAATAGATTGCGAATGGTTCAGTGTAACAGTTACGATATGTTTGAAATTTAATATATGTGGATAACTGTGGGAACTCTTCAGCTAATACGTGATACACAGTATATCAATATATATATATAGGATATGTTTATGGTTGTTATTTAATATCAAATTATAATGTACTTACACTATTGTCGATTCATAATTATTACGAACAAATTACTTTACAAGTAGAAATTCATTTAAGTCTCTCACCTATCAGTTAATTATTTGCATCTTGAGGTATTGAGGCAATAACGGGTAACAGGGAATTAGGGTTCTATTCCGGAGAGGGAGTCTGAGAAATAGCTACTACATCTAAGG…	Eukaryota;TSAR;Rhizaria;Radiolaria;Polycystinea;Nassellaria;Collosphaeridae;Collosphaera;Collosphaera_tuberosa;	0.999771	50	0	0	0	0	0	0	0	0	0	0	0	0	0	0	0	0	0	0	0	0	0	0	0	0	0	0	0	0	0	0	0	0	0	0	0	0	0	0	0	0	0	0	0	0	0
coll_613	TCATATACTTTTCTTAAAGATTAAGCCATGTATGTCTCAGTTCTTTGATTGGTAAACAATAGATTGCGAATGGTTCAGTATAACAGTTACGATATGATTGAAATTTATTTTATGTGGATTACTGTGGGAAATCTTCAGCTAATACTTGATACACAGTATATATAAATAAAGAAAGGATATGTATATAGCTGTTATTTATTATTAAATTATAATGTACTTACATTATTGTGGATTCTTAATAATTACGTACAGATTACTTTACAAGTAGCAATTCATTTAAGTTTCTGACCTATCAGTTAATTGGTTGCATCTTGAGCAATTGAGGCATTAACGGGTAACAGGGAATTAGAGTTCTATTCCGGAAAGGGAGTCTGAGATATAGCTACCACATCTAAGGAA…	Eukaryota;TSAR;Rhizaria;Radiolaria;Polycystinea;Nassellaria;Collosphaeridae;Collosphaera;Collosphaera_tuberosa;	1	0	0	0	0	0	0	0	0	0	0	0	0	0	0	0	0	0	0	0	0	0	0	0	0	0	0	0	0	0	0	0	0	0	0	0	0	0	0	0	0	0	0	0	0	0	0
coll_616	TCATATACTTTTCTTAAAGATTAAGCCATGTATGTCTCAGTTCTTTGATTGGTAAACAATAGATTGCGAATGGTTCAGTATAACAGTTACGATATGATTGAAATTTATTTTATGTGGATTACTGTGGGAAATCTTCAGCTAATACTTGATACACAGTATATATAAATAAAGAAAGGATATGTATATAGCTGTTATTTATTATTAAATTATAATGTTCCTACATTATTGTGGATTCTTAATAATTACGTACAGATTACTTTACAAGTAGCAATTCATTTAAGTTTCTGACCTATCAGTTAATTGGTTGCATCTTGAGCAATTGAGGCATTAACGGGTAACAGGGAATTAGAGTTCTATTCCGGAGAGGGAGTCTGAGATATAGCTACCACATCTAAGGAA…	Eukaryota;TSAR;Rhizaria;Radiolaria;Polycystinea;Nassellaria;Collosphaeridae;Collosphaera;Collosphaera_tuberosa;	1	0	0	0	0	0	0	0	0	0	0	0	0	0	0	0	0	0	0	0	0	0	0	0	0	0	0	0	0	0	0	0	0	0	0	0	0	0	0	0	0	0	49	0	0	0	0
coll_617	TCATATACTTTTCTTAAAGATTAAGCCATGTATGTCTCAGTTCTTTGATTGGTAAACAATAGATTGCGAATGGTTCAGTATAACAGTTACGATATGATTGAAATTTATTTTATGTGGATTACTGTGGGAAATCTTCAGCTAATACTTGATACACAGTATATATAAATAAAGAAAGGATATGTATATAGCTGTTATTTATTATTAAATTATAATGTTCCTACATTATTGTGGATTCTTAATAATTACGTACAGATTACTTTACAAGTAGCAATTCATTTAAGTTTCTGACCTATCAGTTAATTGGTTGCATTTTGAGCAATTGAGGCATTAACGGGTAACAGGGAATTAGAGTTCTATTCCGGAGAGGGAGTCTGAGATATAGCTACCACATCTAAGGAA…	Eukaryota;TSAR;Rhizaria;Radiolaria;Polycystinea;Nassellaria;Collosphaeridae;Collosphaera;Collosphaera_tuberosa;	1	0	0	0	0	0	0	0	0	0	0	0	0	0	0	0	0	0	0	0	0	0	0	0	0	0	0	0	0	0	0	0	0	0	0	0	0	0	0	0	0	0	49	0	0	0	0
coll_618	TCATATACTTTTCTTAAAGATTAAGCCATGTATGTCTCAGTTCTTTGATTGGTAAACAATAGATTGCGAATGGTTCAGTATAACAGTTACGATATGATTGGAATTTATTTTATGTGGATTACTGTGGGAAGTCTTCAGCTAATACTTGATACACAGTATATATAAATAAAGAAAGGATATGTATATAGCTGTTATTTATTATTAAATTATAATGTTCCTACATTATTGTGGATTCTTAATAATTACGTACAGATTACTTTACAAGTAGCAATTCATTTAAGTTTCTGACCTATCAGTTAATTGGTTGCATCTTGAGCAATTGAGGCATTAACGGGTAACAGGGAATTAGAGTTCTATTCCGGAGAGGGAGTCTGAGATATAGCTACCACATCTAAGGAA…	Eukaryota;TSAR;Rhizaria;Radiolaria;Polycystinea;Nassellaria;Collosphaeridae;Collosphaera;Collosphaera_tuberosa;	1	0	0	0	0	0	0	0	0	0	0	0	0	0	0	0	0	0	0	0	0	0	0	0	0	0	0	0	0	0	0	0	0	0	0	0	0	0	0	0	0	0	46	0	0	0	0
coll_619	TCATATACTTTTCTTAAAGATTAAGCCATGTATGTCTCAGTTCTTTGATTGGTAAACAATAGATTGCGAATGGTTCAGTATAACAGTTACGATATGATTGAAATTTATTTTATGTGGATTACTGTGGGAAATCTTCAGCTAATACTTGATACACAGTATATATAAATAAAGAAAGGATATGTATATAGCTGTTATTTATTATTAAATTATAATGTTCCTACATTATTGTGGATTCTTAATAATTACGTACAGATTACTTTACAAGTAGCAATTCATTTAAGTTTCTGACCTATCAGTTAATTGGTTGCATCTTGAGCAATTGAGGCATTAACGGGTAACAGGGAATTAGAGTTCTATTCCGGAGAGGGAGTCTGAGATATAGCTACCACATCTAAGGAA…	Eukaryota;TSAR;Rhizaria;Radiolaria;Polycystinea;Nassellaria;Collosphaeridae;Collosphaera;Collosphaera_tuberosa;	1	0	0	0	0	0	0	0	0	0	0	0	0	0	0	0	0	0	0	0	0	0	0	0	0	0	0	0	0	0	0	0	0	0	0	0	0	0	0	0	0	0	0	0	0	0	0
coll_621	TCATATACTTTTCTTAAAGATTAAGCCATGTATGTCTCAGTTCTTTGATTGGTAAACAATAGATTGCGAATGGTTCAGTATAACAGTTACGATATGATTGAAATTTATTTTATGTGGATTACTGTGGGAAATCTTCAGCTAATACTTGATACACAGTATATATAAATAAAGAAAGGATATGTATATAGCTGTTATTTATTATTAAATTATAATGTTCCTACATTATTGTGGATTCTTAATAATTACGTACAGATTACTTTACAAGTAGCAATTCATTTAAGTTTCTGACCTATCAGTTAATTGGTTGCATCTTGAGCAATTGAGGCATTAACGGGTAACAGGGAATTAGAGTTCTATTCCGGAGAGGGAGTCTGAGATATAGCTACCACATCTAAGGAA…	Eukaryota;TSAR;Rhizaria;Radiolaria;Polycystinea;Nassellaria;Collosphaeridae;Collosphaera;Collosphaera_tuberosa;	1	0	0	0	0	0	0	0	0	0	0	0	0	0	0	0	0	0	0	0	0	0	0	0	0	0	0	0	0	0	0	0	0	0	0	0	0	0	0	0	0	0	48	0	0	0	0
coll_622	TCATATACTTGTCTTAAAGATTAAGCCATGCATGTCTCAGCTCTTTGATTGGTAAACAATAGATTGCGAATGGTTCAGTGTAACAGTTACGATATGTTTGAAATTTAATATATGTGGATAACTGTGGGAACTCTTCAGCTAATACGTGATACACAGTATATCAATATATATATATAGGATATGTTTATGGTTGTTATTTAATATCAAATTATAATGTACTTACACTATTGTCGATTCATAATTATTACGAACAAATTACTTTACAAGTAGCAATTCATTTAAGTCTCTCACCTATCAGTTAATTATTTGCATCTTGAGGTATTGAGGCAATAACGGGTAACAGGGAATTAGGGTTCTATTCCGGAGAGGGAGTCTGAGAAATAGCTACTACATCTAAGG…	Eukaryota;TSAR;Rhizaria;Radiolaria;Polycystinea;Nassellaria;Collosphaeridae;Collosphaera;Collosphaera_tuberosa;	0.999765	48	0	0	0	0	0	0	0	0	0	0	0	0	0	0	0	0	0	0	0	0	0	0	0	0	0	0	0	0	0	0	0	0	0	0	0	0	0	0	0	0	0	0	0	0	0
coll_624	TCATATACTTTTCTTAAAGATTAAGCCATGTATGTCTCAGTTCTTTGATTGGTAAACAATAGATTGCGAATGGTTCAGTATAACAGTTACGATATGATTGAAATTTATTTTATGTGGATTACTGTGGGAAATCTTCAGCTAATACTTGATACACAGTATATATAAATAAAGAAAGGATATGTATATAGCTGTTATTTATTATTAAATTATAATGTTCCTACATTATTGTGGATTCTTAATAATTACGTACAGATTACTTTACAAGTAGCAATTCATTTAAGTTTCTGACCTATCAGTTAATTGGTTGCATCTTGAGCAATTGAGGCATTAACGGGTAACAGGGAATTAGAGTTCTATTCCGGAGAGGGAGTCTGAGATATAGCTACCACATCTAAGGAA…	Eukaryota;TSAR;Rhizaria;Radiolaria;Polycystinea;Nassellaria;Collosphaeridae;Collosphaera;Collosphaera_tuberosa;	1	0	0	0	0	0	0	0	0	0	0	0	1	0	0	0	0	0	0	0	0	0	0	0	2	0	0	0	0	0	0	1	0	0	0	0	0	0	0	0	0	0	0	0	0	0	0
coll_627	TCATATACTTTTCTTAAAGATTAAGCCATGTATGTCTCAGTTCTTTGATTGGTAAACAATAGATTGCGAATGGTTCAGTATAACAGTTACGATATGATTGAAATTTATTTTATGTGGATTACTGTGGGAAATCTTCAGCTAATACTTGATACACAGTATATATAAATAAAGAAAGGATATGTATATAGCTGTTATTTATTATTAAATTATAATGTACCTACATTATTGTGGATTCTTAATAATTACGTACAGATTACTTTACAAGTAGCAATTCATTTAAGTTTCTGACCTATCAGTTAATTGGTTGCATCTTGAGCAATTGAGGCATTAACGGGTAACAGGGAATTAGAGTTCTATTCCGGAGAGGGAGTCTGAGATATAGCCTACCACATCTAAGGA…	Eukaryota;TSAR;Rhizaria;Radiolaria;Polycystinea;Nassellaria;Collosphaeridae;Collosphaera;Collosphaera_tuberosa;	1	0	0	0	0	0	0	0	0	0	0	0	0	0	0	0	0	0	0	0	0	0	0	0	0	0	0	0	0	0	0	0	0	0	0	0	0	0	0	0	0	0	47	0	0	0	0
coll_628	TCATATACTTTTCTTAAAGATTAAGCCATGTATGTCTCAGTTCTTTGATTGGTAAACAATAGATTGCGAATGGTTCAGTATAACAGTTACGATATGATTGAAATTTATTTTATGTGGATTACTGTGGGAAATCTTCAGCTAATACTTGATACACAGTATATATAAATAAAGAAAGGATATGTATATAGCTGTTATTTATTATTAAATTATAATGTTCCTACATTATTGTGGATTCTTAATAATTACGTACAGATTACTTTACAAGTAGCAATTCATTTAAGTTTCTGACCTATCAGTTAATTGGTTGCATCTTGAGCAATTGAGGCATTAACGGGTAACAGGGAATTAGAGTTCTATTCCGGAGAGGGAGTCTGAGATATAGCTACCACATCTAAGGAA…	Eukaryota;TSAR;Rhizaria;Radiolaria;Polycystinea;Nassellaria;Collosphaeridae;Collosphaera;Collosphaera_tuberosa;	1	0	0	0	0	0	0	0	0	0	0	0	0	0	0	0	0	0	0	0	0	0	0	0	0	0	0	0	0	0	0	0	0	0	0	0	0	0	0	0	0	0	0	0	47	0	0
coll_629	TCATATACTTTTCTTAAAGATTAAGCCATGTATGTCTCAGTTCTTTGATTGGTAAACAATAGATTGCGAATGGTTCAGTATAACAGTTACGATATGATTGAAATTTATTTTATGTGGATTACTGTGGGAAATCTTCAGCTAATACTTGATACACAGTATATATAAATAAAGAAAGGATATGTATATAGCTGTTATTTATTATTAAATTATAATGTTCCTACATTATTGTGGATTCTTAATAATTACGTACAGATTACTTTACAAGTAGCAATTCATTTAAGTTTCTGACCTATCAGTTAATTGGTTGCATCTTGAGCAATTGAGGCATTAACGGGTAACAGGGAATTAGAGTTCTATTCCGGAGAGGGAGTCTGAGATATAGCTACCACATCTAAGGAA…	Eukaryota;TSAR;Rhizaria;Radiolaria;Polycystinea;Nassellaria;Collosphaeridae;Collosphaera;Collosphaera_tuberosa;	1	0	0	0	0	0	0	0	0	0	0	0	0	0	0	0	0	0	0	0	0	0	0	0	0	0	0	0	0	0	0	0	0	0	0	0	0	0	0	0	0	0	0	0	0	0	0
coll_631	TCATATACTTTTCTTAAAGATTAAGCCATGTATGTCTCAGTTCTTTGATTGGTAAACAATAGATTGCGAATGGTTCAGTATAACAGTTACGATATGATTGAAATTTATTTTATGTGGATTACTGTGGGAAATCTTCAGCTAATACTTGATACATAGTATATATAAATAAAGAAAAGATATGTATATAGCTGTTATTTATTATTAAATTATAATGTTCCTACATTATTGTGGATTCTTAATAATTACGTACAGATTACTTTACAAGTAGCAATTCATTTAAGTTTCTGACCTATCAGTTAATTGGTTGCATCTTGAGCAATTGAGGCATTAACGGGTAACAGGGAATTAGAGTTCTATTCCGGAGAGGGAGTCTGAGATATAGCTACCACATCTAAGGAA…	Eukaryota;TSAR;Rhizaria;Radiolaria;Polycystinea;Nassellaria;Collosphaeridae;Collosphaera;Collosphaera_tuberosa;	1	0	0	0	0	0	0	0	0	1	0	0	0	0	0	0	0	1	0	0	0	0	0	0	0	0	0	0	1	0	0	0	1	0	0	0	0	1	0	0	0	0	0	1	0	0	0
coll_633	TCATATACTTTTCTTAAAGATTAAGCCATGTATGTCTCAGTTCTTTGATTGGTAAACAATAGATTGCGAATGGTTCAGTATAACAGTTACGATATGATTGAAATTTATTTTATGTGGATTACTGTGGGAAATCTTCAGCTAATACTTGATACACAGTATATATAAATAAAGAAAGGATATGTATATAGCTGTTTTTTATTATTAAATTATAATGTTCCTACATTATTGTGGATTCTTAATAATTACGTACAGATTACTTTACAAGTAGCAATTCATTTAAGTTTCTGACCTATCAGTTAATTGGTTGCATCTTGAGCAATTGAGGCATTAACGGGTAACAGGGAATTAGAGTTCTATTCCGGAGAGGGAGTCTGAGATATAGCTACCACATCTAAGGAA…	Eukaryota;TSAR;Rhizaria;Radiolaria;Polycystinea;Nassellaria;Collosphaeridae;Collosphaera;Collosphaera_tuberosa;	1	0	0	0	0	0	0	0	0	0	0	0	1	0	0	0	0	0	0	0	0	0	0	0	0	0	0	0	0	0	0	0	0	0	0	0	0	0	0	0	0	0	45	0	0	0	0
coll_636	TCATATACTTTTCTTAAAGATTAAGCCATGTATGTCTCAGTTCTTTGATTGGTAAACAATAGATTGCGAATGGTTCAGTATAACAGTTACGATATGATTGAAATTTATTTTATGTGGATTACTGTGGGAAATCTTCAGCTAATACTTGATACACAGTATATATAAATAAAGAAAGGATATGTATATAGCTGTTATTTATTATTAAATTATAATGTTCCTACATTATTGTGGATTCTTAATAATTGCGTACAGATTACTTTACAAGTAGCAATTCATTTAAGTTTCTGACCTATCAGTTAATTGGTTGCATCTTGAGCAATTGAGGCATTAACGGGTAACAGGGAATTAGAGTTCTATTCCGGAGAGGGAGTCTGAGATATAGCTACCACATCTAAGGAA…	Eukaryota;TSAR;Rhizaria;Radiolaria;Polycystinea;Nassellaria;Collosphaeridae;Collosphaera;Collosphaera_tuberosa;	1	0	0	0	0	0	0	0	0	0	0	0	0	0	0	0	0	0	0	0	0	0	0	0	0	0	0	0	0	0	0	0	0	0	0	0	0	0	0	0	0	0	0	0	45	1	0
coll_637	TCATATACTTGTTTTAAAGAGTAAGCCATGCATGTCTTAGTTAGTTGGTTATTATACAATAAATTGTGGATGGCTCATTAAAACAGTTATTATTAATATGAAATAATTTTTTATTTGGATAACTTTAGAAATTCTTCAGCTAATACATGGTATATTGGATATTTTTCATAAATGATATATTTGCTTTTATATTTAATCAAATTAATGTGTTTCTACATTATAGAAGAGTCATATTATTAATTACAGATCGCAATACATAATGTGGCAACTCATTTGAATTTCTGACTTATCAGTTAATCAGTAGTGTATTGGTGTATTGAGGCACTTACAGGTAACAGAGAATTAGGGTTTTGTTCCGGAGAGGGAGTCTGAGAAATGGCTACCACATCTAAGGAAGGC…	Eukaryota;TSAR;Rhizaria;Radiolaria;Polycystinea;Nassellaria;Collosphaeridae;Disolenia;Disolenia_zanguebarica;	0.999959	0	0	0	0	0	0	0	0	0	0	0	0	0	0	0	0	0	0	0	0	0	0	0	0	0	0	0	0	0	0	0	0	0	0	0	0	0	0	0	0	0	0	0	0	0	0
coll_635	TCATATACTTTTCTTAAAGATTAAGCCATGTATGTCTCAGTTCTTCGATTGGTAAACAATAGATTGCGAATGGTTCAGTATAACAGTTACGATATGATTGAAATTTATTTTATGTGGATTACTGTGGGAAATCTTCAGCTAATACTTGATACACAGTATATATAAATAAAGAAAGGATATGTATATAGCTGTTATTTATTATTAAATTATAATGTTCCTACATTATTGTGGATTCTTAATAATTACGTACAGATTACTTTACAAGTAGCAATTCATTTAAGTTTCTGACCTATCAGTTAATTGGTTGCATCTTGAGCAATTGAGGCATTAACGGGTAACAGGGAATTAGAGTTCTATTCCGGAGAGGGAGTCTGAGATATAGCTACCACATCTAAGGAA…	Eukaryota;TSAR;Rhizaria;Radiolaria;Polycystinea;Nassellaria;Collosphaeridae;Collosphaera;Collosphaera_tuberosa;	1	0	0	0	0	0	0	0	0	0	0	0	0	0	0	0	0	0	0	0	0	0	0	0	0	0	0	0	0	0	0	0	0	0	0	0	0	0	0	0	0	0	45	0	0	0	0
coll_642	TCATATACTTTTCTTAAAGATTAAGCCATGTATGTCTCAGTTCTTTGATTGGTAAACAATAGATTGCGAATGGTTCAGTATAACAGTTACGATATGATTGAAATTTATTTTATGTGGATTACTGTGGGAAATCTTCAGCTAATACTTGATACACAGTATATATAAATAAAGAAAGGATATGTATATAGCTGTTATTTATTATTAAATTATAATGTTCCTACATTATTGTGGATTCTTAATAATTACGTACAGATTACTTTACAAGTAGCAATTCATTTAAGTTTCTGACCTATCAGTTAATTGGTTGCATCTTGAGCAATTGAGGCATTAACGGGTAAGAGGGAATTAGAGTTCTATTCCGGAGAGGGAGTCTGAGATATAGCTACCACATCTAAGGAA…	Eukaryota;TSAR;Rhizaria;Radiolaria;Polycystinea;Nassellaria;Collosphaeridae;Collosphaera;Collosphaera_tuberosa;	1	0	0	0	0	0	0	0	0	0	0	0	0	0	0	0	0	0	0	0	0	0	0	0	0	0	0	0	0	0	0	0	0	0	0	0	0	0	0	0	0	0	45	0	0	0	0
coll_643	TCATATACTTTTCTTAAAGATTAAGCCATGTATGTCTCAGTTCTTTGATTGGTAAACAATAGATTGCGAATGGTTCAGTATAACAGTTACGATATGATTGAAATTTATTTTATGTGGATTACTGTGGGAAATCTTCAGCTAATACTTGATACACAGTATATATAAATAAAGAAAGGATATGTATATAGCTGTTATTTATTATTAAATTATAATGTTCCTACATTATTGTGGATTCTTAATAATTACGTACAGATTACTTTACAAGTAGCAATTCATTTAAGTTTCTAACCTATCAGTTAATTGGTTGCATCTTGAGCAATTGAGGCATTAACGGGTAACAGGGAATTAGAGTTCTATTCCGGAGAGGGAGTCTGAGATATAGCTACCACATCTAAGGAA…	Eukaryota;TSAR;Rhizaria;Radiolaria;Polycystinea;Nassellaria;Collosphaeridae;Collosphaera;Collosphaera_tuberosa;	1	0	0	0	0	0	0	0	0	0	0	0	0	0	0	0	0	0	0	0	0	0	0	0	0	0	0	0	0	0	0	0	0	0	0	0	0	0	0	0	0	0	45	0	0	0	0
coll_644	TCATATACTTTTCTTAAAGATTAAGCCATGTATGTCTCAGTTCTTTGATTGGTAAACAATAGATTGCGAATGGTTCAGTATAACAGTTACGATATGATTGAAATTTATTTTATGTGGATTACTGTGGGAAATCTTCCGCTAATACTTGATACACAGTATATATAAATAAAGAAAGGATATGTATATAGCTGTTATTTATTATTAAATTATAATGTTCCTACATTATTGTGGATTCTTAATAATTACGTACAGATTACTTTACAAGTAGCAATTCATTTAAGTTTCTGACCTATCAGTTAATTGGTTGCATCTTGAGCAATTGAGGCATTAACGGGTAACAGGGAATTAGAGTTCTATTCCGGAGAGGGAGTCTGAGATATAGCTACCACATCTAAGGAA…	Eukaryota;TSAR;Rhizaria;Radiolaria;Polycystinea;Nassellaria;Collosphaeridae;Collosphaera;Collosphaera_tuberosa;	1	0	0	0	0	0	0	0	0	0	0	0	0	0	0	0	0	0	0	0	0	0	0	0	0	0	0	0	0	0	0	0	0	0	0	0	0	0	0	0	0	0	0	0	45	0	0
coll_645	TCATATACTTGTTTTAAAGAGTAAGCCATGCATGTCTTAGTTAGTTGGTTATTATACAATAAATTGTGGATGGCTCATTAAAACAGTTATTATTAATATGAAATAATTTTTTATTTGGATAACTTTAGAAATTCTTCAGCTAATACATGGTATATTGGATATTTTTCATAAATGATATATTTGCTTTTATATTTAATCAAATTAATGTGTTTCTACATTATAGAAGAGTCATATTATTAATTACAGATCGCAATACATAATGTGGCAACTCATTTGAATTTCTGACTTATCAGTTAATCAGTAGTGTATTGGTTTATTGAGGCACTTACAGGTAACAGAGAATTAGGGTTTTGTTCCGGAGAGGGAGTCTGAGAAATGGCTACCACATCTAAGGAAGGC…	Eukaryota;TSAR;Rhizaria;Radiolaria;Polycystinea;Nassellaria;Collosphaeridae;Disolenia;Disolenia_zanguebarica;	0.999955	0	0	0	0	1	0	0	0	0	0	0	0	0	0	0	0	0	0	0	0	0	0	0	0	0	0	0	0	0	0	0	0	0	0	0	0	0	0	0	0	0	0	0	0	0	0
coll_648	TCATATACTTTTCTTAAAGATTAAGCCATGTATGTCTCAGTTCTTTGATTGGTAAACAATAGATTGCGAATGGTTCAGTATAACAGTTACGATATGATTGAAATTTATTTTATGTGGATTACTGTGGGAAATCTTCAGCTAATACTTGATACACAGTATATATAAATAAAGAAAGGATATGTATATAGCTGTTATTTATTATTAAATTATAATGTTCCTACATTATTGTGGATTCTTAATAATTACGTACAGATTACTTTACAAGTAGCAATTCATTTAAGTTTCTGACCTATCAGTTTATTGGTTGCATCTTGAGCAATTGAGGCATTAACGGGTAACAGGGAATTAGAGTTCTATTCCGGAGAGGGAGTCTGAGATATAGCTACCACATCTAAGGAA…	Eukaryota;TSAR;Rhizaria;Radiolaria;Polycystinea;Nassellaria;Collosphaeridae;Collosphaera;Collosphaera_tuberosa;	1	0	0	0	0	0	0	0	0	0	0	0	0	0	0	0	0	0	0	0	0	0	0	0	0	0	0	0	0	0	0	0	0	0	0	0	0	0	0	0	0	0	0	0	0	0	0
coll_649	TCATATACTTTTCTTAAAGATTAAGCCATGTATGTCTCAGTTCTTTAATTGGTAAACAATAGATTGCGAATGGTTCAGTATAACAGTTACGATATGATTGAAATTTTTTTTATGTGGATTACTGTGGGAAATCTTCAGCTAATACTTGATACACAGTATATATAAATAAAGAAAGGATATGTATATAGCTGTTATTTATTATTAAATTATAATGTTCCTACTTTATTGTGGATTCTTAATAATTACGTACAGATTACTTTACAAGTAGCAATTCATTTAAGTTTCTGACCTATCAGTTAATTGGTTGCATCTTGAGCAATTGAGGCATTAACGGGTAACAGGGAATTAGAGTTCTATTCCGGAGAGGGAGTCTGAGATATAGCTACCACATCTAAGGAA…	Eukaryota;TSAR;Rhizaria;Radiolaria;Polycystinea;Nassellaria;Collosphaeridae;Collosphaera;Collosphaera_tuberosa;	1	0	0	0	0	0	0	0	0	0	0	1	1	0	1	0	0	0	0	2	0	0	0	2	2	0	1	0	0	0	0	0	0	0	0	0	0	0	0	0	0	0	34	0	0	0	0
coll_650	TCATATACTTTTCTTAAAGATTAAGCCATGTATGTCTCAGTTCTTTGATTGGTAAACAATAGATTGCGAATGGTTCAGTATAACAGTTACGATATGATTGAAATTTATTTTATGTGGATTACTGTGGGAAATCTTCAGCTAATACTTGATACACAGTATATATAAATAAAGAAAGGATATGTATATAGCTGTTATTTATTATTAAATTATAATGTTCCTACATTATTGTGGATTCTTAATAATTACGTACAGATTACTTTACAAGTAGCAATTCATTTAAGTTTCTGACCTATCAGTTAATTGGTTGCATCTTGAGCAATTGAGGCATTAACGGGTAACAGGGAATTAGAGTTCTATTCCGGAGAGGGAGTCTGAGATATAGCTACCACATCTAAGGAA…	Eukaryota;TSAR;Rhizaria;Radiolaria;Polycystinea;Nassellaria;Collosphaeridae;Collosphaera;Collosphaera_tuberosa;	1	0	0	0	0	0	0	0	0	0	0	0	1	0	0	0	0	0	1	0	0	0	0	2	0	0	0	0	0	0	0	0	0	0	0	0	0	0	0	0	0	0	0	0	40	0	0
coll_651	TCATATACTTTTCTTAAAGATTAAGCCATGTATGTCTCAGTTCTTTGATTGGTAAACAATAGATTGCGAATGGTTCAGTATAACAGTTACGATATGATTGAAATTTATTTTATGTGGATTACTGTGGGAAATCTTCAGCTAATACTTGATACACAGTATATATAAATAAAGAAAGGATATGTATATAGCTGTTATTTATTTTTAAATTATAATGTTCCTACATTATTGTGGATTCTTAATAATTACGTACAGATTACTTTACAAGTAGCAATTCATTTAAGATTCTGACCTATCAGTTAATTGGTTGCATCTTGAGCAATTGAGGCATTAACGGGTAACAGGGAATTAGAGTTCTATTCCGGAGAGGGAGTCTGAGATATAGCTACCACATCTAAGGAA…	Eukaryota;TSAR;Rhizaria;Radiolaria;Polycystinea;Nassellaria;Collosphaeridae;Collosphaera;Collosphaera_tuberosa;	1	0	0	0	0	0	0	0	0	0	0	0	0	0	0	0	0	0	0	0	0	0	1	0	0	0	0	0	0	0	1	0	0	0	0	0	0	0	0	0	0	0	0	0	0	0	0
coll_653	TCATATACTTTTCTTAAAGATTAAGCCATGTATGTCTCAGTTCTTTGATTGGTAAACAATAGATTGCGAATGGTTCAGTATAACAGTTACGATATGATTGAAATTTATTTTATGTGGATTACTGTAGGAAATCTTCAGCTAATACTTGATACACAGTATATATAAATAAAGAAAGGATATGTATATAGCTGTTATTTATTATTAAATTATAATGTTCCTACATTATTGTGGATTCTTAATAATTACGTACAGATTACTTTACAAGTAGCAATTCATTTAAGTTTCTGACCTATCAGTTAATTGGTTGCATCTTGAGCAATTGAGGCATTAACGGGTAACAGGGAATTAGAGTTCTATTCCGGAGAGGGAGTCTGAGATATAGCTACCACATCTAAGGAA…	Eukaryota;TSAR;Rhizaria;Radiolaria;Polycystinea;Nassellaria;Collosphaeridae;Collosphaera;Collosphaera_tuberosa;	1	0	0	0	0	0	0	0	0	0	0	0	0	0	0	0	0	0	0	0	0	0	0	0	0	0	0	0	0	0	0	0	0	0	0	0	0	0	0	0	0	0	44	0	0	0	0
coll_654	TCATATACTTTTCTTAAAGATTAAGCCATGTATGTCTCAGTTCTTTGATTGGTAAACAATAGATTGCGAATGGTTCAGTATAACAGTTACGATATGATTGAAATTTATTTTATGTTGATTACTGTGGGAAATCTTCAGCTAATACTTGATACACAGTATATATAAATAAAGAAAGGATATGTATATAGCTGTTATTTATTATTAAATTATAATGTTCCTACATTATTGTGGATTCTTAATAATTACGTATAGATTACTTTACAAGTAGCAATTCATTTAAGTTTCTGACCTATCAGTTAATTGGTTGCATCTTGAGCAATTGAGGCATTAACGGGTAACAGGGAATTAGAGTTCTATTCCGGAGAGGGAGTCTGAGATATAGCTACCACATCTAAGGAA…	Eukaryota;TSAR;Rhizaria;Radiolaria;Polycystinea;Nassellaria;Collosphaeridae;Collosphaera;Collosphaera_tuberosa;	1	0	0	0	0	0	0	0	0	0	0	0	0	0	0	0	0	0	0	0	0	0	0	0	0	0	0	0	0	0	0	0	0	0	0	0	0	0	0	0	0	0	0	0	44	0	0
coll_655	TCATATACTTTTCTTAAAGATTAAGCCATGTATGTCTCAGTTCTTTGATTGGTAAACAATAGATTGCGAATGGTTCAGTATAACAGTTACGATATGATTGAAATTTATTTTATGTGGATTACTGTGGGAAATCTTCAGCTAATACTTGATACACAGTATATATAAATAAAGAAAGGATATGTATATAGCTGTTATTTATTATTAAATTATAATGTTCCTACATTATTGTGGATTCTTAATAATTACGTACAGATTACTTTACAAGTAGCAATTCATTTAAGTTTCTGACCTATCAGTTAATTGGTTGCATCTTGAGCAATTGAGGCATTAACGGGTAACAGGGAATTAGAGTTCTATTCCGGAGAGGGAGTCTGAGATATAGCTACCACATCTAAGGAA…	Eukaryota;TSAR;Rhizaria;Radiolaria;Polycystinea;Nassellaria;Collosphaeridae;Collosphaera;Collosphaera_tuberosa;	1	0	0	0	0	0	0	0	0	0	0	0	0	0	0	0	0	0	0	0	0	0	0	0	0	0	0	0	0	0	0	0	0	0	0	0	0	0	0	0	0	0	0	0	0	0	0
coll_657	TCATATACTTTTCTTAAAGATTAAGCCATGTATGTCTCAGTTCTTTGATTGGTAAACAATAGATTGCGAATGGTTCAGTATAACAGTTACGATATGATTGAAATTTATTTTATGTGGATTACTGTGGGAAATCTTCAGCTAATACTTGATACACAGTATATATAAATAAAGAAAGGATATGTATATAGCTGTTATTTATTATTAAATTATAATGTTCCTACATTATTGTGGATTCTTAATAATTACGTACAGATTACTTTACAAGTAGCAATTCATTTAAGTTTCTGACCTATCAGTTAATTGGTTGCATCTTGAGCAATTGAGGCATTAACGGGTAACAGGGAATTAGATTTCTATTCCGGAGAGGGAGTCTGAGATATAGCTACCACATCTAAGGAA…	Eukaryota;TSAR;Rhizaria;Radiolaria;Polycystinea;Nassellaria;Collosphaeridae;Collosphaera;Collosphaera_tuberosa;	1	0	0	0	0	0	0	0	0	1	0	0	0	0	1	0	0	0	0	0	0	0	0	0	0	1	0	0	0	0	0	0	0	0	0	0	0	0	0	0	0	0	40	0	0	0	0
coll_660	TCATATACTTTTCTTAAAGATTAAGCCATGAATGTCTCAGTTCTTTGATTGGTAAACAATAGATTGCGAATGGTTCAGTATAACAGTTACGATATGATTGAAATTTATTTTATGTGGATTACTGTGGGAAATCTTCAGCTAATACTTGATACACAGTATATATAAATAAAGAAAGGATATGTATATAGCTGTTATTTATTATTAAATTATAATGTTCCTACATTATTGTGGATTCTTAATAATTACGTACAGATTACTTTACAAGTAGCAATTCATTTAAGTTTCTGACCTATCAGTTAATTGGTTGCATCTTGAGCAATTGAGGCATTAACGGGTAACAGGGAATTAGAGTTCTATTCCGGAGAGGGAGTCTGAGATATAGCTACCACATCTAAGGAA…	Eukaryota;TSAR;Rhizaria;Radiolaria;Polycystinea;Nassellaria;Collosphaeridae;Collosphaera;Collosphaera_tuberosa;	1	0	0	0	0	0	0	0	0	0	0	0	1	0	0	0	0	2	1	0	0	0	0	1	0	2	0	1	0	0	0	0	0	0	0	1	0	0	0	0	0	0	1	0	0	0	0
coll_661	TCATATACTTTTCTTAAAGATTAAGCCATGTATGTCTCAGTTCTTTGATTGGTAAACAATAGATTGCGAATGGTTCAGTATAACAGTTACGATATGATTGAAATTTATTTTATGTGGATTACTGTGGGAAATCTTCAGCTAATACTTGATACACAGTATATATACATAAAGAAAGGATATGTATATAGCTGTTATTTATTATTAAATTATAATGTTCCTACATTATTGTGGATTCTTAATAATTACGTACAGATTACTTTACAAGTAGCAATTCATTTAAGTTTCTGACCTATCAGTTAATTGGTTGCATCTTGAGCAATTGAGGCATTAACGGGTAACAGGGAATTAGAGTTCTATTCCGGAGAGGGAGTCTGAGATATAGCTACCACATCTAAGGAA…	Eukaryota;TSAR;Rhizaria;Radiolaria;Polycystinea;Nassellaria;Collosphaeridae;Collosphaera;Collosphaera_tuberosa;	1	0	0	0	0	0	0	0	0	0	0	0	0	0	0	0	0	0	0	1	0	0	0	0	0	0	0	0	0	0	0	0	0	0	0	0	0	42	0	0	0	0	0	0	0	0	0
[truncated: 203 more rows]
[truncated: 49 more columns]

## Sheet: Nassellaria-full length ASVs
ASV_ID	Sequence	Taxon	Confidence	Acanthodesmia-vinculata-01	Acanthodesmia-vinculata-02	acanthodesmid-sp-01	Eucyrtidium-hexagonatum-01	Eucyrtidium-hexagonatum-02	juvenile-acanthodesmid-01	Lophophaena-hispida-01	Peromelissa-thoracites-01	Pterocanium-praetextum-01	Pterocanium-praetextum-02	Pterocanium-praetextum-03	Pterocorys-campanula-01	Pterocorys-sp-01	Pterocorys-sp-02	Pterocorys-sp-03	Pterocorys-sp-04	Pterocorys-zancleus-01	Pterocorys-zancleus-02	Pterocorys-zancleus-03	Pterocorys-zancleus-04	Pterocorys-zancleus-05	Pterocorys-zancleus-06	Pterocorys-zancleus-07	Pterocorys-zancleus-08	Pterocorys-zancleus-09	Pterocorys-zancleus-10	Pterocorys-zancleus-11	Pterocorys-zancleus-12	Pterocorys-zancleus-13	Pterocorys-zancleus-14	Pterocorys-zancleus-15	Pterocorys-zancleus-16	Pterocorys-zancleus-17	Pterocorys-zancleus-18	Pterocorys-zancleus-19	Tetracorethra-tetracorethra-01
[truncated: 188 more rows]

[truncated: 4 more sheets: Spumellaria-full length ASVs, Collodaria-V4 only, Nassellaria-V4 only, Spumellaria-V4 only]
