# Supplementary material for: Genetic variability in microbial eukaryotes reshapes marine biodiversity assessment in the age of amplicon sequencing
Source: PLoS One. 2025 Jun 20;20(6):e0326053. doi: 10.1371/journal.pone.0326053 (PMC12180732; doi:10.1371/journal.pone.0326053)
Supplement: S2 Data — The first sheet lists intra-specimen mean p-distances (number of base differences per site averaged across all sequence pairs comprising each specimen). P-distances between the groups of ASVs comprising each morphospecies are provided in the matrices in second sheet of the dataset; calculations within each taxonomic order were computed separately. Likewise, intra-morphospecies and inter-morphospecies p-distances are given in the third and fourth sheets, respectively. When a specimen or morphospecies only yielded a single ASV, p-distance could not be calculated (“N/A” cells in the spreadsheets). Only specimens morphologically-classified to the species level were included in p-distance analyses. (XLSX) [file pone.0326053.s009.xlsx]

## Sheet: Intra-specimen p-distances
Order	Family	Specimen	Mean P-distance_full-length ASVs	Mean P-distance_V4-ASVs
Collodaria	Collosphaeridae	Acrosphaera-murrayanna-01	0.00394278	0.0053066
Collodaria	Collosphaeridae	Acrosphaera-murrayanna-02	0.0213759	0.0582728
Collodaria	Collosphaeridae	Acrosphaera-murrayanna-03	0.00139665	0.00159109
Collodaria	Collosphaeridae	Acrosphaera-murrayanna-04	0.0347429	0.0845911
Collodaria	Collosphaeridae	Acrosphaera-murrayanna-05	0.17618	0.201422
Collodaria	Collosphaeridae	Acrosphaera-murrayanna-06	N/A	N/A
Collodaria	Collosphaeridae	Collosphaera-huxleyi-01	0.0481448	0.115202
Collodaria	Collosphaeridae	Collosphaera-huxleyi-02	0.00677301	0.0240657
Collodaria	Collosphaeridae	Collosphaera-huxleyi-03	0.00926493	0.0290895
Collodaria	Collosphaeridae	Collosphaera-huxleyi-04	0.00217226	0.00475059
Collodaria	Collosphaeridae	Collosphaera-huxleyi-05	0.00817281	0.02059
Collodaria	Collosphaeridae	Collosphaera-huxleyi-06	0.0050282	0.026635
Collodaria	Collosphaeridae	Collosphaera-huxleyi-07	0.00499357	0.0162264
Collodaria	Collosphaeridae	Collosphaera-huxleyi-08	0.00498031	0.0173989
Collodaria	Collosphaeridae	Collosphaera-huxleyi-09	0.00544515	0.0145164
Collodaria	Collosphaeridae	Collosphaera-huxleyi-10	0.010979	0.0306902
Collodaria	Collosphaeridae	Collosphaera-huxleyi-11	0.0149965	0.0338727
Collodaria	Collosphaeridae	Collosphaera-huxleyi-12	0.00513866	0.0168312
Collodaria	Collosphaeridae	Collosphaera-huxleyi-13	0.00896043	0.0289054
Collodaria	Collosphaeridae	Collosphaera-huxleyi-14	0.00625145	0.0200866
Collodaria	Collosphaeridae	Collosphaera-huxleyi-15	0.00986803	0.0286703
Collodaria	Collosphaeridae	Collosphaera-huxleyi-16	0.0109736	0.0299522
Collodaria	Collosphaeridae	Collosphaera-huxleyi-17	0.005409	0.015693
Collodaria	Collosphaeridae	Collosphaera-huxleyi-18	0.00558822	0.0168346
Collodaria	Collosphaeridae	Collosphaera-huxleyi-19	0.00537052	0.0155234
Collodaria	Collosphaeridae	Collosphaera-huxleyi-20	0.0054008	0.014951
Collodaria	Collosphaeridae	Collosphaera-huxleyi-21	0.00579206	0.0191
Collodaria	Collosphaeridae	Collosphaera-huxleyi-22	0.0061938	0.0209175
Collodaria	Collosphaeridae	Collosphaera-huxleyi-23	0.0100852	0.0186577
Collodaria	Collosphaeridae	Collosphaera-huxleyi-24	0.00528654	0.0159418
Collodaria	Collosphaeridae	Collosphaera-huxleyi-25	0.00564804	0.0162264
Collodaria	Collosphaeridae	Collosphaera-huxleyi-26	0.0155607	0.0376132
Collodaria	Collosphaeridae	Collosphaera-huxleyi-27	0.0122449	0.0276535
Collodaria	Collosphaeridae	Collosphaera-huxleyi-28	0.00346864	0.0105054
Collodaria	Collosphaeridae	Collosphaera-huxleyi-29	0.00657702	0.0190904
Collodaria	Collosphaeridae	Collosphaera-huxleyi-30	N/A	N/A
Collodaria	Collosphaeridae	Collosphaera-huxleyi-31	0.00712164	0.0183536
Collodaria	Collosphaeridae	Collosphaera-huxleyi-32	0.00977024	0.0270835
Collodaria	Collosphaeridae	Collosphaera-huxleyi-33	0.00671233	0.0183732
Collodaria	Collosphaeridae	Collosphaera-huxleyi-34	0.00944981	0.0190024
Collodaria	Collosphaeridae	Collosphaera-huxleyi-35	0.0307571	0.0647915
Collodaria	Collosphaeridae	Collosphaera-huxleyi-36	0.0128619	0.024101
Collodaria	Collosphaeridae	Collosphaera-huxleyi-37	0.00510273	0.0170812
Collodaria	Collosphaeridae	Collosphaera-huxleyi-38	0.00868327	0.0205937
Collodaria	Collosphaeridae	Collosphaera-huxleyi-39	0.00880048	0.0253886
Collodaria	Collosphaeridae	Collosphaera-huxleyi-40	0.0103805	0.0244022
Collodaria	Collosphaeridae	Collosphaera-huxleyi-41	0.0085526	0.0169424
Collodaria	Collosphaeridae	Collosphaera-huxleyi-42	0.00744357	0.0151406
Collodaria	Collosphaeridae	Collosphaera-huxleyi-43	0.109288	0.137284
Collodaria	Collosphaeridae	Collosphaera-huxleyi-44	0.0360276	0.0712589
Collodaria	Collosphaeridae	Collosphaera-huxleyi-45	0.00630924	0.0154744
Collodaria	Collosphaeridae	Collosphaera-huxleyi-46	0.0377095	0.052659
Collodaria	Collosphaeridae	Collosphaera-huxleyi-47	0.0213246	0.0217814
Collodaria	Collosphaeridae	Collosphaera-huxleyi-48	0.044324	0.0548907
Collodaria	Collosphaeridae	Collosphaera-huxleyi-49	0.0557335	0.135774
Collodaria	Collosphaeridae	Collosphaera-huxleyi-50	0.00621986	0.0173773
Collodaria	Collosphaeridae	Collosphaera-huxleyi-51	0.00178542	0.0199235
Collodaria	Collosphaeridae	Disolenia-zanguebarica-01	0.0018648	0.00238095
Collodaria	Collosphaeridae	Disolenia-zanguebarica-02	0.00219171	0.00416395
Collodaria	Collosphaeridae	Siphonosphaera-socialis-colony-01	0.0493693	0.118306
Collodaria	Collosphaeridae	Siphonosphaera-socialis-colony-02	0.1729	0.127568
Collodaria	Collosphaeridae	Siphonosphaera-socialis-colony-03	0.1729	0.127807
Collodaria	Collosphaeridae	Siphonosphaera-socialis-single-cell-01	0.0311215	0.100909
Collodaria	Collosphaeridae	Siphonosphaera-socialis-single-cell-02	0.0427973	0.206161
Collodaria	Collosphaeridae	Siphonosphaera-socialis-single-cell-03	0.00302241	0.206161
Collodaria	solitary	Procyttarium-primordialis -01	0.0929701	0.0751374
Collodaria	solitary	Procyttarium-primordialis -02	0.103282	0.0863556
Collodaria	solitary	Procyttarium-primordialis -03	0.0943834	0.0380233
Collodaria	solitary	Thalassicolla-nucleata-01	0.0716545	0.0990196
Collodaria	solitary	Thalassicolla-nucleata-02	0.0990082	0.1338
Collodaria	solitary	Thalassicolla-nucleata-03	0.0887567	0.105685
Collodaria	solitary	Thalassicolla-nucleata-04	0.108825	0.142183
Collodaria	solitary	Thalassicolla-nucleata-05	0.00209205	0.00700935
Collodaria	solitary	Thalassicolla-nucleata-06	0.0913675	0.117313
Collodaria	solitary	Thalassicolla-nucleata-07	0.0874542	0.115068
Collodaria	solitary	Thalassicolla-nucleata-08	0.1056	0.128915
Collodaria	solitary	Thalassicolla-nucleata-09	0.0598442	0.114194
Collodaria	solitary	Thalassicolla-nucleata-10	0.0924202	0.115929
Nassellaria	Acanthodesmidae	Acanthodesmia-vinculata-01	N/A	N/A
Nassellaria	Acanthodesmidae	Acanthodesmia-vinculata-02	0.000693963	N/A
Nassellaria	Eucyrtididae	Eucyrtidium-hexagonatum-01	0.00138903	0.00393082
Nassellaria	Eucyrtididae	Eucyrtidium-hexagonatum-02	0.00147321	0.00353774
Nassellaria	Lophophaenidae	Lophophaena-hispida-01	N/A	N/A
Nassellaria	Lophophaenidae	Peromelissa-thoracites-01	N/A	N/A
Nassellaria	Lychnocaniidae	Pterocanium-praetextum-01	0.00138985	N/A
Nassellaria	Lychnocaniidae	Pterocanium-praetextum-02	0.00185314	N/A
Nassellaria	Pterocorythidae	Pterocanium-praetextum-03	0.00185314	N/A
Nassellaria	Pterocorythidae	Pterocorys-campanula-01	0.0014484	0.00438005
Nassellaria	Pterocorythidae	Pterocorys-zancleus-01	N/A	N/A
Nassellaria	Pterocorythidae	Pterocorys-zancleus-02	0.001188	0.00352113
Nassellaria	Pterocorythidae	Pterocorys-zancleus-03	0.0012705	0.00352113
Nassellaria	Pterocorythidae	Pterocorys-zancleus-04	0.0201373	0.0990529
Nassellaria	Pterocorythidae	Pterocorys-zancleus-05	0.032355	0.0947309
Nassellaria	Pterocorythidae	Pterocorys-zancleus-06	N/A	N/A
Nassellaria	Pterocorythidae	Pterocorys-zancleus-07	0.000693001	0.00234742
Nassellaria	Pterocorythidae	Pterocorys-zancleus-08	0.0157726	0.0283632
Nassellaria	Pterocorythidae	Pterocorys-zancleus-09	N/A	N/A
Nassellaria	Pterocorythidae	Pterocorys-zancleus-10	N/A	N/A
Nassellaria	Pterocorythidae	Pterocorys-zancleus-11	0.000693001	N/A
Nassellaria	Pterocorythidae	Pterocorys-zancleus-12	N/A	N/A
Nassellaria	Pterocorythidae	Pterocorys-zancleus-13	0.0312935	0.0613208
Nassellaria	Pterocorythidae	Pterocorys-zancleus-14	0.00129938	0.00410798
Nassellaria	Pterocorythidae	Pterocorys-zancleus-15	0.00138426	0.00447127
Nassellaria	Pterocorythidae	Pterocorys-zancleus-16	N/A	N/A
Nassellaria	Pterocorythidae	Pterocorys-zancleus-17	0.0015785	0.00422535
Nassellaria	Pterocorythidae	Pterocorys-zancleus-18	0.00138358	0.00440141
Nassellaria	Pterocorythidae	Pterocorys-zancleus-19	0.0090319	0.0613208
Nassellaria	Pterocorythidae	Tetracorethra-tetracorethra-01	0.0178276	0.0819543
Spumellaria	Artiscinae	Didymocyrtis-tetrathalamus-coronatus-01	0.00920175	0.0169664
Spumellaria	Artiscinae	Didymocyrtis-tetrathalamus-coronatus-02	0.0112721	0.00902613
Spumellaria	Artiscinae	Didymocyrtis-tetrathalamus-coronatus-03	0.0121463	0.00752177
Spumellaria	Artiscinae	Didymocyrtis-tetrathalamus-tetrathalamus-01	0.0179915	0.00673001
Spumellaria	Artiscinae	Didymocyrtis-tetrathalamus-tetrathalamus-02	0.0161971	0.00712514
Spumellaria	Artiscinae	Didymocyrtis-tetrathalamus-tetrathalamus-03	N/A	N/A
Spumellaria	Artiscinae	Didymocyrtis-tetrathalamus-tetrathalamus-04	0.00552105	0.00950119
Spumellaria	Artiscinae	Didymocyrtis-tetrathalamus-tetrathalamus-05	0.0121463	0.00791766
Spumellaria	Artiscinae	Didymocyrtis-tetrathalamus-tetrathalamus-06	0.0105245	0.0178713
Spumellaria	Artiscinae	Didymocyrtis-tetrathalamus-tetrathalamus-07	0.00515285	0.00775781
Spumellaria	Euchitoniidae	Dictyocoryne-profunda-01	0.0237773	0.00825195
Spumellaria	Euchitoniidae	Dictyocoryne-profunda-02	0.0192462	0.0907774
Spumellaria	Euchitoniidae	Dictyocoryne-profunda-03	0.00390235	0.00943396
Spumellaria	Euchitoniidae	Dictyocoryne-profunda-04	0.00909082	0.0289372
Spumellaria	Euchitoniidae	Dictyocoryne-profunda-05	0.0258911	0.0125768
Spumellaria	Euchitoniidae	Dictyocoryne-profunda-06	0.00413223	0.0125786
Spumellaria	Euchitoniidae	Dictyocoryne-truncatum-01	0.00355799	0.0141509
Spumellaria	Euchitoniidae	Dictyocoryne-truncatum-02	0.00316757	0.0141509
Spumellaria	Euchitoniidae	Dictyocoryne-truncatum-03	0.0373347	0.0345912
Spumellaria	Euchitoniidae	Euchitonia-elegans-furcata-01	N/A	N/A
Spumellaria	Euchitoniidae	Euchitonia-elegans-furcata-02	0.00436108	0.00918868
Spumellaria	Euchitoniidae	Euchitonia-elegans-furcata-03	0.00344225	0.00847893
Spumellaria	Euchitoniidae	Euchitonia-elegans-furcata-04	N/A	N/A
Spumellaria	Euchitoniidae	Euchitonia-elegans-furcata-05	0.00445322	0.0121818
Spumellaria	novel-clade	lithellid-sp3-01	0.0238486	0.0357452

## Sheet: Inter-specimen p-distances
Full Length ASVs
Collodaria specimens
	Acrosphaera-murrayanna-01	Acrosphaera-murrayanna-02	Acrosphaera-murrayanna-03	Acrosphaera-murrayanna-04	Acrosphaera-murrayanna-05	Acrosphaera-murrayanna-06	Collosphaera-huxleyi-01	Collosphaera-huxleyi-02	Collosphaera-huxleyi-03	Collosphaera-huxleyi-04	Collosphaera-huxleyi-05	Collosphaera-huxleyi-06	Collosphaera-huxleyi-07	Collosphaera-huxleyi-08	Collosphaera-huxleyi-09	Collosphaera-huxleyi-10	Collosphaera-huxleyi-11	Collosphaera-huxleyi-12	Collosphaera-huxleyi-13	Collosphaera-huxleyi-14	Collosphaera-huxleyi-15	Collosphaera-huxleyi-16	Collosphaera-huxleyi-17	Collosphaera-huxleyi-18	Collosphaera-huxleyi-19	Collosphaera-huxleyi-20	Collosphaera-huxleyi-21	Collosphaera-huxleyi-22	Collosphaera-huxleyi-23	Collosphaera-huxleyi-24	Collosphaera-huxleyi-25	Collosphaera-huxleyi-26	Collosphaera-huxleyi-27	Collosphaera-huxleyi-28	Collosphaera-huxleyi-29	Collosphaera-huxleyi-30	Collosphaera-huxleyi-31	Collosphaera-huxleyi-32	Collosphaera-huxleyi-33	Collosphaera-huxleyi-34	Collosphaera-huxleyi-35	Collosphaera-huxleyi-36	Collosphaera-huxleyi-37	Collosphaera-huxleyi-38	Collosphaera-huxleyi-39	Collosphaera-huxleyi-40	Collosphaera-huxleyi-41	Collosphaera-huxleyi-42	Collosphaera-huxleyi-43
Acrosphaera-murrayanna-01
Acrosphaera-murrayanna-02	0.0126826
Acrosphaera-murrayanna-03	0.00267221	0.0113971
Acrosphaera-murrayanna-04	0.0200429	0.0273326	0.0187694
Acrosphaera-murrayanna-05	0.163913	0.160955	0.163145	0.157693
Acrosphaera-murrayanna-06	0.191306	0.18345	0.190416	0.174591	0.0922741
Collosphaera-huxleyi-01	0.0887006	0.0920202	0.0877181	0.0951793	0.151908	0.163793
Collosphaera-huxleyi-02	0.0758074	0.0805587	0.0748092	0.085273	0.159777	0.185174	0.0268821
Collosphaera-huxleyi-03	0.0763841	0.0810953	0.0753855	0.0857718	0.159507	0.184829	0.0279438	0.00795593
Collosphaera-huxleyi-04	0.0742712	0.0791762	0.0732685	0.0840451	0.160603	0.187192	0.0250955	0.00445504	0.00571122
Collosphaera-huxleyi-05	0.0762091	0.0809057	0.0752091	0.085559	0.159492	0.184234	0.0273704	0.0073907	0.00862186	0.00513628
Collosphaera-huxleyi-06	0.0752021	0.0799967	0.0742007	0.0847532	0.159904	0.185546	0.0261615	0.00585626	0.00710218	0.00358054	0.00653524
Collosphaera-huxleyi-07	0.075197	0.0799913	0.0741949	0.0847466	0.159884	0.185529	0.0261484	0.00583991	0.00708539	0.0035646	0.00651871	0.00497208
Collosphaera-huxleyi-08	0.0752184	0.0800127	0.0742178	0.0847708	0.159906	0.185573	0.0261427	0.00583356	0.0070795	0.00355793	0.00651277	0.0049659	0.00494868
Collosphaera-huxleyi-09	0.0753516	0.0801329	0.0743497	0.084875	0.159863	0.185388	0.0263236	0.00606202	0.00730518	0.00378973	0.00673816	0.00519504	0.00517796	0.0051719
Collosphaera-huxleyi-10	0.0758346	0.0805335	0.0748356	0.0851902	0.159342	0.18394	0.0285666	0.00880104	0.0100204	0.00657048	0.00945836	0.00795334	0.00793721	0.00793137	0.0081558
Collosphaera-huxleyi-11	0.0748359	0.079574	0.0738423	0.0842876	0.159386	0.184048	0.0304361	0.0108881	0.0120853	0.00868347	0.0115314	0.0100464	0.0100289	0.0100252	0.0102451	0.0128631
Collosphaera-huxleyi-12	0.0752543	0.0800441	0.0742526	0.0847973	0.159865	0.185499	0.0262065	0.00591058	0.0071553	0.00363431	0.00658968	0.00504373	0.00502647	0.00502003	0.00524936	0.00800763	0.0100988
Collosphaera-huxleyi-13	0.0764837	0.0811442	0.0754802	0.0857587	0.159247	0.183653	0.0276765	0.00780875	0.00903832	0.00557686	0.00846897	0.0069557	0.00693812	0.00693236	0.00715779	0.00987042	0.0119415	0.00700902
Collosphaera-huxleyi-14	0.0754648	0.0802344	0.0744596	0.0849714	0.159864	0.185319	0.0266631	0.00645917	0.00770039	0.00419069	0.00713259	0.0055952	0.00557863	0.0055724	0.00580115	0.00854516	0.0106217	0.00564946	0.00755253
Collosphaera-huxleyi-15	0.0767901	0.0814366	0.0757882	0.0860314	0.159298	0.183599	0.0280456	0.0082422	0.00946715	0.00600652	0.00890085	0.00739026	0.00737402	0.00736813	0.00759248	0.0102921	0.0123661	0.00744372	0.00931322	0.00798663
Collosphaera-huxleyi-16	0.0770389	0.0816639	0.076047	0.0862408	0.159052	0.183383	0.0284907	0.00877091	0.0100028	0.00655905	0.00944261	0.00793776	0.00792158	0.00791554	0.00813937	0.0108271	0.0128931	0.00799109	0.00984849	0.00852912	0.0102736
Collosphaera-huxleyi-17	0.0753477	0.0801298	0.0743404	0.0848767	0.159871	0.185451	0.0263154	0.00604321	0.00728635	0.00376974	0.00671978	0.00517634	0.00515958	0.00515335	0.00538222	0.00813725	0.0102287	0.00523086	0.00713994	0.00578182	0.00757368	0.00812244
Collosphaera-huxleyi-18	0.0754242	0.0802035	0.0744215	0.0849429	0.159879	0.185393	0.0263875	0.00613069	0.00737422	0.00385871	0.00680593	0.00526413	0.0052474	0.0052413	0.0054704	0.0082247	0.0103139	0.00531899	0.00722588	0.00586914	0.00765996	0.00820704	0.00545043
Collosphaera-huxleyi-19	0.0753071	0.0800907	0.0743053	0.0848379	0.159866	0.185405	0.026292	0.00602376	0.00726835	0.00375162	0.00670156	0.00515737	0.00514034	0.00513453	0.00536274	0.00811821	0.0102073	0.00521212	0.00712075	0.00576258	0.00755599	0.00810164	0.00534448	0.00543217
Collosphaera-huxleyi-20	0.0753201	0.0801132	0.0743219	0.0848724	0.159941	0.185669	0.0263384	0.00603877	0.00728735	0.00377013	0.00672373	0.00517778	0.00516054	0.00515448	0.00538357	0.00813966	0.0102307	0.00523205	0.00714303	0.00578388	0.00757897	0.00811334	0.00536517	0.00545302	0.00534573
Collosphaera-huxleyi-21	0.0755121	0.0802902	0.0745108	0.0850293	0.159946	0.185455	0.0264847	0.00623365	0.00747668	0.00396292	0.00691006	0.00536798	0.00535133	0.00534448	0.00557395	0.00832714	0.0104163	0.00542177	0.00732839	0.00597266	0.00776382	0.00831039	0.00555451	0.00564097	0.00553622	0.00555709
Collosphaera-huxleyi-22	0.0755118	0.0803007	0.0745146	0.0850549	0.159766	0.185746	0.0267062	0.00643673	0.00767853	0.0041731	0.00712032	0.00557623	0.00555923	0.00555263	0.00578153	0.00853189	0.0106165	0.00562976	0.00753855	0.00618111	0.00797224	0.00851021	0.00576271	0.00585085	0.00574438	0.00576048	0.00595454
Collosphaera-huxleyi-23	0.0768394	0.0814741	0.0758383	0.0860642	0.159123	0.18344	0.0281467	0.00836599	0.00959599	0.0061518	0.00903144	0.00752256	0.00750637	0.00750058	0.00772523	0.0104279	0.0124915	0.00757608	0.00943966	0.00811721	0.00987022	0.0103901	0.00770607	0.00779199	0.00768712	0.00770486	0.00789538	0.00810055
Collosphaera-huxleyi-24	0.0752669	0.0800553	0.0742668	0.0848047	0.159866	0.185443	0.0262627	0.00598222	0.00722699	0.00371111	0.00665997	0.00511599	0.0050991	0.00509297	0.00532169	0.00807795	0.0101682	0.00517018	0.00707999	0.00572173	0.00751423	0.00806219	0.00530274	0.00539092	0.00528396	0.00530461	0.00549414	0.00570291	0.00764661
Collosphaera-huxleyi-25	0.0754328	0.0802134	0.0744298	0.0849554	0.159908	0.185445	0.0264209	0.00616344	0.00740715	0.00389465	0.00684062	0.00529719	0.0052801	0.00527441	0.00550264	0.00825536	0.0103474	0.00535133	0.00725862	0.00590233	0.00769207	0.00824066	0.00548393	0.00557169	0.00546561	0.00548568	0.00567183	0.00588338	0.00782648	0.00542376
Collosphaera-huxleyi-26	0.0786414	0.0831084	0.0776367	0.0875059	0.15858	0.181169	0.0302671	0.0110649	0.0122624	0.00887314	0.011692	0.010232	0.0102151	0.0102106	0.0104298	0.0130662	0.0151045	0.010283	0.0121009	0.0108167	0.0124729	0.0130439	0.0104117	0.010495	0.0103937	0.0104218	0.0105975	0.0108116	0.0126437	0.0103541	0.0105298
Collosphaera-huxleyi-27	0.0774796	0.0820528	0.076477	0.0865656	0.1589	0.182516	0.0289606	0.0094205	0.0106331	0.00720681	0.0100643	0.00857385	0.00855704	0.00855212	0.00877358	0.0114491	0.0134965	0.00862557	0.0104759	0.00916316	0.0108657	0.0114247	0.00875608	0.00884048	0.00873723	0.00876241	0.00894319	0.00915554	0.0110224	0.00869712	0.00887485	0.013574
Collosphaera-huxleyi-28	0.0741702	0.0791157	0.0731606	0.0840338	0.161071	0.18806	0.0258568	0.00523362	0.00649363	0.00291627	0.00592073	0.00435937	0.00434231	0.00433529	0.00456459	0.0073208	0.00941136	0.00441464	0.00635323	0.00496412	0.00680061	0.00733916	0.00454768	0.00463535	0.00452785	0.00454567	0.0047419	0.00494803	0.00692757	0.0044852	0.00466791	0.00969471	0.00799154
Collosphaera-huxleyi-29	0.0757116	0.0804546	0.0747126	0.085159	0.159682	0.184864	0.0267494	0.00661087	0.00785042	0.00434557	0.00727957	0.00575003	0.00573321	0.0057275	0.00595493	0.00869477	0.0107765	0.00580424	0.00769949	0.00635263	0.00813155	0.00867946	0.00593614	0.00602321	0.00591736	0.00593883	0.00612666	0.00633666	0.00826488	0.00587601	0.00605697	0.0109488	0.00930683	0.00513081
Collosphaera-huxleyi-30	0.0734544	0.0783618	0.0724476	0.083238	0.159825	0.186488	0.0240967	0.00339833	0.00466345	0.00109303	0.00410043	0.00252009	0.00250263	0.00249595	0.00272898	0.00552846	0.00764886	0.00257501	0.00452367	0.00313571	0.00496241	0.00552108	0.00271035	0.00280037	0.00269113	0.00270901	0.00290356	0.00310882	0.00509949	0.00264893	0.00283138	0.00786747	0.00617709	0.00186101	0.00329855
Collosphaera-huxleyi-31	0.0756944	0.0804464	0.0746883	0.0851594	0.15978	0.185058	0.0270116	0.00689609	0.00813536	0.0046291	0.00756566	0.00603636	0.0060191	0.00601261	0.00624055	0.00896866	0.011046	0.00608954	0.0079842	0.00663364	0.00841516	0.00895646	0.00622155	0.0063093	0.00620429	0.00622383	0.00641278	0.00661992	0.00855007	0.00616186	0.00634223	0.0112388	0.00958902	0.00538239	0.00679001	0.00358033
Collosphaera-huxleyi-32	0.0725884	0.0775867	0.071591	0.0825604	0.160869	0.187718	0.0285112	0.00825651	0.00948551	0.00597747	0.00894343	0.00739591	0.00738055	0.00737419	0.00760394	0.0102728	0.0121897	0.00744796	0.00936106	0.0079934	0.00978495	0.0103215	0.00758495	0.00767265	0.00756276	0.00757976	0.00777518	0.00797226	0.00992399	0.00752244	0.00770452	0.0126325	0.010968	0.00669499	0.00815552	0.00492763	0.00841971
Collosphaera-huxleyi-33	0.075723	0.0804799	0.0747238	0.0851986	0.159774	0.185196	0.0268555	0.00668005	0.00792222	0.00442244	0.00735857	0.00582466	0.00580787	0.00580223	0.00602962	0.00876867	0.0108536	0.00587914	0.00777845	0.00642617	0.00821113	0.00873783	0.00601057	0.00609803	0.005992	0.00600711	0.00620213	0.00640571	0.00833456	0.00595089	0.00613211	0.0110391	0.009388	0.00519474	0.00658049	0.00336893	0.00686568	0.00822509
Collosphaera-huxleyi-34	0.0736701	0.0784647	0.0726807	0.0835329	0.16123	0.188013	0.0421673	0.0236876	0.0247413	0.0215924	0.0242248	0.0228591	0.022832	0.0228488	0.0230561	0.0253657	0.0262897	0.0229037	0.0246523	0.0230489	0.0251058	0.0255299	0.0230347	0.0231326	0.0230154	0.0230275	0.0232146	0.023367	0.0251481	0.0229666	0.0231293	0.0277529	0.026108	0.021533	0.0235364	0.0206006	0.0235524	0.0244931	0.0235847
Collosphaera-huxleyi-35	0.0830589	0.0875003	0.0820494	0.0919388	0.161952	0.185794	0.0374473	0.0185882	0.019749	0.0164809	0.0192311	0.0177806	0.0177615	0.0177549	0.0179751	0.0205335	0.0224796	0.0178288	0.0196162	0.0183523	0.0200152	0.0205034	0.0179615	0.018043	0.0179362	0.01795	0.0181392	0.0183219	0.0201397	0.0178965	0.0180706	0.0226908	0.0211245	0.0172538	0.0184956	0.0154351	0.0187521	0.0199711	0.0185588	0.0345576
Collosphaera-huxleyi-36	0.0769811	0.0816165	0.0759858	0.0861866	0.159436	0.183342	0.029379	0.00979542	0.0110111	0.00758622	0.0104479	0.00894967	0.00893346	0.00892824	0.00914997	0.0118154	0.0138536	0.00900227	0.0108511	0.00953931	0.0112728	0.0118048	0.00913343	0.0092197	0.00911361	0.00913637	0.00931962	0.00952718	0.011406	0.00907292	0.00924795	0.0140288	0.0124201	0.00833661	0.00968792	0.00653534	0.00995824	0.0112944	0.0097637	0.0263184	0.0214792
Collosphaera-huxleyi-37	0.0752141	0.0800041	0.0742086	0.0847606	0.159877	0.18551	0.026187	0.00589302	0.00713935	0.00361895	0.0065724	0.00502675	0.00500993	0.00500276	0.0052331	0.00798855	0.010082	0.00508084	0.00699204	0.00563212	0.00742626	0.0079724	0.00521372	0.00530163	0.00519502	0.00521497	0.00540521	0.00561344	0.00755937	0.00515385	0.00533447	0.0102682	0.00861019	0.00439282	0.00578767	0.00255733	0.00607189	0.00742654	0.00586212	0.0228865	0.0178115	0.00898636
Collosphaera-huxleyi-38	0.0764043	0.0810952	0.0753968	0.0857404	0.159607	0.184294	0.0275986	0.00765345	0.00888998	0.00541064	0.00832306	0.00679952	0.00678409	0.00677651	0.00700484	0.00971825	0.0118017	0.00685282	0.0087338	0.0073984	0.00916036	0.00969874	0.00698514	0.007073	0.00696685	0.00698735	0.00717538	0.00738228	0.00929517	0.00692648	0.00710436	0.0119578	0.0103303	0.00617075	0.00755105	0.00435384	0.00782694	0.00919087	0.00762576	0.0245457	0.0194684	0.0106997	0.00683496
Collosphaera-huxleyi-39	0.0748201	0.0796267	0.0738148	0.0843774	0.15994	0.185272	0.0277864	0.00773965	0.00897142	0.00548988	0.0084072	0.00688292	0.00686467	0.006859	0.00708445	0.00978835	0.0118224	0.00693571	0.00882449	0.00747313	0.00925755	0.00979462	0.00706831	0.00715601	0.00704812	0.00706852	0.00725865	0.00746267	0.00938615	0.00700741	0.0071875	0.0120696	0.010423	0.0062101	0.00763416	0.00443519	0.00790493	0.00920865	0.00770686	0.0238939	0.0195495	0.0107838	0.00691882	0.00867126
Collosphaera-huxleyi-40	0.077057	0.0817094	0.0760576	0.0863104	0.159609	0.183976	0.0283046	0.00849509	0.00972242	0.00625986	0.00915392	0.00764324	0.00762697	0.00762056	0.0078459	0.0105465	0.0126182	0.00769541	0.00956412	0.00823855	0.00998998	0.0105297	0.00782889	0.00791574	0.00780833	0.00783111	0.00801501	0.00822519	0.0101252	0.00776855	0.00794427	0.0127651	0.0111459	0.00702565	0.00838848	0.00521226	0.00866531	0.0100337	0.00846528	0.0252852	0.0202599	0.0115211	0.00767942	0.00940727	0.0095064
Collosphaera-huxleyi-41	0.0707904	0.075879	0.0697834	0.0808606	0.160672	0.187171	0.027919	0.00763065	0.00886085	0.00535437	0.00831274	0.0067669	0.00675083	0.00674627	0.00697323	0.00965453	0.011624	0.00682235	0.00873244	0.0073643	0.00916275	0.00970659	0.00695356	0.00704236	0.00693523	0.006954	0.00714785	0.00734478	0.00929975	0.00689214	0.00707402	0.0120109	0.010353	0.00610222	0.00752968	0.00429454	0.00779561	0.00892937	0.00759879	0.0239252	0.0194243	0.0106676	0.00680518	0.00856657	0.00857079	0.00941421
Collosphaera-huxleyi-42	0.0760536	0.0808008	0.0750505	0.0855031	0.160071	0.185219	0.0271777	0.00705879	0.00829753	0.00479621	0.0077317	0.00619723	0.00618021	0.00617375	0.0064023	0.00913342	0.0112252	0.00625046	0.00814848	0.00679934	0.00856258	0.00912019	0.00638245	0.00647091	0.00636458	0.00638517	0.00657408	0.00678213	0.00871216	0.00632325	0.00650201	0.0113761	0.00973529	0.00556098	0.00695326	0.00373991	0.0072319	0.00858886	0.00702812	0.023982	0.0189193	0.0101249	0.0062329	0.00798672	0.00807765	0.0088284	0.00796463
Collosphaera-huxleyi-43	0.133181	0.13175	0.132239	0.129829	0.125798	0.0954335	0.0949021	0.0950931	0.0955624	0.0949335	0.0949858	0.0948393	0.0948225	0.0948414	0.0948663	0.0955522	0.0966636	0.0948432	0.0949093	0.0950361	0.0950928	0.0952649	0.0948925	0.0949071	0.0948548	0.0949942	0.0949884	0.0952348	0.0950879	0.094853	0.0949448	0.0953522	0.0951621	0.0957699	0.0948902	0.0940503	0.0951282	0.0970981	0.0950904	0.105113	0.101371	0.0957606	0.0948403	0.095143	0.0956667	0.095403	0.0965392	0.0952855
Collosphaera-huxleyi-44	0.0831252	0.0874975	0.0821355	0.0918263	0.158218	0.183722	0.0397738	0.0214424	0.0224025	0.0194125	0.022086	0.0206532	0.0206375	0.0206357	0.0208424	0.0233191	0.0251962	0.0207	0.0224802	0.0212117	0.0227247	0.0232899	0.0208274	0.0209137	0.0208062	0.0208188	0.0210088	0.0211511	0.0229394	0.0207703	0.0209366	0.0252221	0.0237376	0.020149	0.02136	0.0183616	0.0216201	0.0228067	0.0214027	0.0366696	0.0323244	0.0242676	0.0206883	0.0223217	0.0223769	0.0230929	0.0222215	0.0217083	0.101848
Collosphaera-huxleyi-45	0.0755471	0.0803351	0.0745437	0.0850827	0.160153	0.185713	0.0267357	0.00649968	0.00774208	0.00422724	0.00717898	0.00563529	0.00561824	0.00561196	0.00583934	0.00858542	0.0106728	0.00568922	0.00759606	0.00623838	0.00802778	0.00857203	0.00582138	0.00591057	0.00580236	0.00582206	0.0060139	0.00621987	0.00816233	0.00576113	0.00594085	0.0108652	0.00920876	0.00498449	0.0063942	0.00316775	0.00667132	0.00802385	0.00646863	0.0233521	0.0183929	0.00957902	0.00567074	0.00743823	0.00751662	0.00828091	0.0074014	0.00683761	0.0952541
Collosphaera-huxleyi-46	0.0494687	0.0557146	0.0483411	0.0614692	0.161403	0.188413	0.0474949	0.0296012	0.0306163	0.0275778	0.0301926	0.0288202	0.0288073	0.0288109	0.0290062	0.0309781	0.0319791	0.0288747	0.0305666	0.0293087	0.030958	0.031404	0.0289937	0.0290798	0.0289693	0.0289858	0.0291773	0.0293089	0.0310599	0.0289262	0.0291013	0.0334839	0.0319847	0.0280418	0.0295016	0.0265797	0.0296784	0.029433	0.0295508	0.039823	0.0399172	0.0320298	0.0288487	0.0304265	0.02992	0.0312174	0.0284149	0.0299075	0.10829
Collosphaera-huxleyi-47	0.080717	0.0849489	0.0797229	0.0890957	0.157191	0.177601	0.0326419	0.0142136	0.0153892	0.0121167	0.0148192	0.0134036	0.0133869	0.0133821	0.0135925	0.0161572	0.0181659	0.0134531	0.015195	0.0139734	0.0156031	0.0161164	0.013578	0.0136604	0.0135577	0.0135885	0.0137613	0.0139717	0.0157303	0.0135207	0.013693	0.0182127	0.0166928	0.0129154	0.0140982	0.0110853	0.0143766	0.0157852	0.0141852	0.0306131	0.0256269	0.0170812	0.0134365	0.0150718	0.0151989	0.0158642	0.0151723	0.0145384	0.0952012
Collosphaera-huxleyi-48	0.0384909	0.0453175	0.0374139	0.051431	0.161555	0.188677	0.0560579	0.0392936	0.0402114	0.0373571	0.0398412	0.0385546	0.0385429	0.0385513	0.0387322	0.0403621	0.0409305	0.0386095	0.040196	0.0389872	0.0405586	0.0409659	0.038722	0.0388062	0.0386961	0.038709	0.038903	0.0390071	0.0406667	0.0386552	0.0388245	0.0429335	0.0415145	0.0377239	0.0391943	0.0364297	0.0393279	0.03847	0.0392358	0.0467491	0.0489625	0.0414477	0.0385803	0.0400693	0.0393226	0.0408253	0.0372481	0.0395904	0.113361
Collosphaera-huxleyi-49	0.031522	0.0387073	0.0302146	0.0449468	0.15225	0.187418	0.0856366	0.0728046	0.073361	0.0713328	0.0732329	0.0722322	0.0722222	0.0722361	0.0723787	0.073169	0.0727646	0.0722724	0.0734964	0.0725206	0.0738206	0.074035	0.0723571	0.0724416	0.0723401	0.0723386	0.0725327	0.0724705	0.0738349	0.072301	0.0724535	0.0756769	0.0745213	0.0713739	0.0727381	0.0704684	0.0727594	0.0706921	0.0727373	0.0737614	0.0802675	0.0742425	0.0722371	0.0734301	0.072265	0.0740744	0.0693137	0.0731052	0.129776
Collosphaera-huxleyi-50	0.0756321	0.0804082	0.074624	0.0851436	0.160061	0.185538	0.0266747	0.00645006	0.00769436	0.00418293	0.00712962	0.00558598	0.00556959	0.00556234	0.00579152	0.00853486	0.0106344	0.00564044	0.00754663	0.00618998	0.00797784	0.00852085	0.0057723	0.00586091	0.00575437	0.00577327	0.00596448	0.00617101	0.00811166	0.00571186	0.00589215	0.0108158	0.00915893	0.00493963	0.00634761	0.00311786	0.0066268	0.00798167	0.00641884	0.0234574	0.0183409	0.0095302	0.00562158	0.00738458	0.00747214	0.00822715	0.00735731	0.00678504	0.0951351
Collosphaera-huxleyi-51	0.0741069	0.0790164	0.0731004	0.0838834	0.16041	0.187124	0.0249226	0.0042948	0.00555324	0.00197041	0.00498965	0.00341639	0.00339973	0.00339334	0.00362519	0.00640742	0.0085268	0.003473	0.00541633	0.00402951	0.00584301	0.00639935	0.00360696	0.00369886	0.00358884	0.00360567	0.00380268	0.00400627	0.00599358	0.00354825	0.00372832	0.00873681	0.00705868	0.00276096	0.00418938	0.000915045	0.00447449	0.00581299	0.00425982	0.0214559	0.0163028	0.00742011	0.00345408	0.0052459	0.00532563	0.00609944	0.00519253	0.00463317	0.0947954
Disolenia-zanguebarica-01	0.196478	0.194824	0.195393	0.193703	0.179187	0.166078	0.198371	0.202721	0.202542	0.203317	0.202623	0.202826	0.202762	0.202811	0.2028	0.202418	0.202116	0.202769	0.202502	0.20281	0.202448	0.202167	0.202831	0.202849	0.202772	0.202738	0.202847	0.202729	0.202346	0.202756	0.202816	0.202192	0.202225	0.204393	0.202731	0.202582	0.202782	0.202614	0.202706	0.203756	0.18854	0.202626	0.202757	0.202737	0.202781	0.202717	0.202897	0.20298	0.184962
Disolenia-zanguebarica-02	0.196677	0.195032	0.195596	0.19391	0.179561	0.166335	0.198749	0.203112	0.202932	0.203708	0.203011	0.203217	0.203153	0.203201	0.203191	0.202806	0.202502	0.20316	0.20289	0.203203	0.202836	0.202558	0.203223	0.203238	0.203163	0.20313	0.203236	0.203119	0.202734	0.203146	0.203209	0.20258	0.202613	0.204782	0.203121	0.202977	0.20318	0.203005	0.203097	0.204151	0.18892	0.203014	0.203147	0.203125	0.20317	0.203108	0.203283	0.203371	0.185288
Procyttarium-primordialis_-01	0.22502	0.220118	0.223815	0.214713	0.160442	0.108772	0.208337	0.221372	0.221186	0.22263	0.220847	0.221569	0.221546	0.221592	0.221494	0.220511	0.220626	0.221536	0.220329	0.221469	0.220187	0.220196	0.221548	0.221513	0.221496	0.221659	0.221527	0.221699	0.220285	0.221513	0.221513	0.218603	0.219438	0.223376	0.221162	0.221933	0.2213	0.222745	0.22139	0.223713	0.220941	0.220385	0.221526	0.220867	0.22151	0.220629	0.22252	0.221325	0.166
Procyttarium-primordialis_-02	0.226183	0.221649	0.22501	0.216605	0.166758	0.118275	0.209066	0.220969	0.220815	0.222114	0.220492	0.221137	0.221111	0.221157	0.221071	0.2202	0.220355	0.221107	0.220003	0.221056	0.219868	0.219898	0.221124	0.221092	0.22107	0.221223	0.221106	0.221273	0.219973	0.221086	0.22109	0.218427	0.219179	0.222851	0.220766	0.221409	0.22091	0.222294	0.220986	0.223388	0.220762	0.220112	0.221091	0.220523	0.221119	0.220286	0.22208	0.220926	0.170538
Procyttarium-primordialis_-03	0.228205	0.223513	0.227029	0.218304	0.166287	0.116586	0.212024	0.224525	0.22435	0.225736	0.224028	0.224712	0.224687	0.224733	0.224645	0.223696	0.223805	0.224679	0.223523	0.22462	0.2234	0.223391	0.224696	0.22466	0.224643	0.224796	0.224675	0.224843	0.223476	0.224659	0.224664	0.221886	0.222668	0.22648	0.224321	0.225041	0.224464	0.225821	0.224542	0.226752	0.224093	0.223608	0.224664	0.224052	0.22466	0.223812	0.225635	0.224487	0.171471
Siphonosphaera-socialis-colony-01	0.128034	0.12987	0.127324	0.131684	0.100012	0.168608	0.134873	0.130711	0.130427	0.130401	0.130963	0.130598	0.130577	0.130575	0.130664	0.130919	0.130874	0.130573	0.131048	0.130714	0.13125	0.130977	0.130608	0.130683	0.130651	0.130562	0.130766	0.130219	0.131045	0.130619	0.130689	0.132015	0.131468	0.130472	0.130787	0.129567	0.130783	0.130384	0.130674	0.130668	0.134687	0.131633	0.13057	0.131136	0.130813	0.131485	0.130246	0.13118	0.15002
Siphonosphaera-socialis-colony-02	0.163705	0.16064	0.162884	0.157085	0.115582	0.0878468	0.152001	0.16049	0.159621	0.161316	0.160197	0.16065	0.160636	0.160667	0.160605	0.159996	0.160101	0.160621	0.159969	0.160596	0.159996	0.159666	0.160638	0.160641	0.160601	0.160655	0.160703	0.16062	0.159788	0.160621	0.160663	0.159186	0.159605	0.161861	0.160413	0.160614	0.160497	0.161657	0.160445	0.161668	0.162216	0.16007	0.160631	0.160328	0.160639	0.160309	0.161311	0.160733	0.125511
Siphonosphaera-socialis-colony-03	0.163705	0.16064	0.162884	0.157085	0.115582	0.0878468	0.152001	0.16049	0.159621	0.161316	0.160197	0.16065	0.160636	0.160667	0.160605	0.159996	0.160101	0.160621	0.159969	0.160596	0.159996	0.159666	0.160638	0.160641	0.160601	0.160655	0.160703	0.16062	0.159788	0.160621	0.160663	0.159186	0.159605	0.161861	0.160413	0.160614	0.160497	0.161657	0.160445	0.161668	0.162216	0.16007	0.160631	0.160328	0.160639	0.160309	0.161311	0.160733	0.125511
Siphonosphaera-socialis-single-cell-01	0.138781	0.139684	0.138141	0.140605	0.0898216	0.158047	0.13866	0.136335	0.136064	0.136226	0.136511	0.136276	0.136253	0.136247	0.136328	0.13648	0.136504	0.136242	0.136547	0.136366	0.13676	0.136437	0.136266	0.136338	0.13632	0.136241	0.136423	0.135845	0.136519	0.136287	0.136352	0.137312	0.136889	0.136347	0.136403	0.13539	0.136409	0.136329	0.13631	0.136675	0.139977	0.137115	0.136245	0.136677	0.13651	0.136988	0.136312	0.136819	0.147751
Siphonosphaera-socialis-single-cell-02	0.138465	0.139422	0.137818	0.140401	0.0935686	0.159081	0.138692	0.136238	0.135879	0.136111	0.136426	0.13618	0.136158	0.136154	0.136233	0.136387	0.136416	0.136148	0.136469	0.136272	0.136675	0.136343	0.136176	0.136247	0.136224	0.136139	0.136331	0.135762	0.136431	0.136194	0.136259	0.137242	0.136814	0.136239	0.136312	0.135286	0.136315	0.136215	0.136206	0.136517	0.139823	0.13703	0.13615	0.136595	0.136413	0.136903	0.136183	0.136719	0.148205
Siphonosphaera-socialis-single-cell-03	0.134095	0.135737	0.133477	0.137502	0.0892372	0.171267	0.135793	0.131387	0.131123	0.13109	0.131661	0.13129	0.131267	0.131256	0.131361	0.131662	0.131684	0.131257	0.13175	0.131408	0.131993	0.131659	0.131287	0.13137	0.13135	0.131241	0.131459	0.130802	0.131741	0.131312	0.131382	0.132807	0.132227	0.131136	0.131488	0.130242	0.131477	0.131176	0.131358	0.131507	0.135336	0.132401	0.131259	0.131837	0.131574	0.132207	0.131207	0.131911	0.15173
Thalassicolla-nucleata-01	0.218779	0.213691	0.217502	0.208196	0.15333	0.0995385	0.203501	0.217143	0.216942	0.218451	0.216594	0.217356	0.217333	0.217376	0.217275	0.216209	0.216308	0.217317	0.216064	0.217245	0.215956	0.215925	0.217322	0.217286	0.217271	0.217444	0.217309	0.217483	0.216013	0.21729	0.217298	0.214313	0.215168	0.219178	0.216928	0.217759	0.217052	0.218456	0.21717	0.219844	0.216961	0.216095	0.217308	0.216606	0.217267	0.216432	0.218213	0.217129	0.159425
Thalassicolla-nucleata-02	0.201708	0.198061	0.200504	0.194068	0.15877	0.115865	0.194668	0.205093	0.204985	0.20607	0.204667	0.205209	0.205184	0.205227	0.205158	0.204278	0.20412	0.205178	0.204233	0.205148	0.204185	0.204168	0.205198	0.205169	0.205149	0.205295	0.205201	0.205357	0.204215	0.20516	0.205188	0.202976	0.203565	0.20671	0.204889	0.205363	0.205007	0.205706	0.205102	0.207411	0.205631	0.204358	0.205165	0.204711	0.205144	0.204631	0.205642	0.205117	0.161285
Thalassicolla-nucleata-03	0.202068	0.198073	0.200828	0.193685	0.153892	0.107621	0.193579	0.204896	0.204766	0.205975	0.204431	0.205036	0.205015	0.205056	0.204983	0.204047	0.203933	0.205005	0.203967	0.204962	0.203902	0.203898	0.205017	0.204988	0.204971	0.20513	0.20502	0.205186	0.203953	0.204985	0.205004	0.202574	0.203239	0.206637	0.204689	0.20525	0.204809	0.205665	0.204912	0.207254	0.205372	0.20406	0.204991	0.204456	0.204953	0.204361	0.205536	0.204903	0.157175
Thalassicolla-nucleata-04	0.208591	0.204674	0.207377	0.200388	0.160603	0.116229	0.195506	0.205947	0.20585	0.20694	0.205518	0.206064	0.20604	0.206082	0.206016	0.205225	0.205261	0.206035	0.205076	0.205989	0.205001	0.205025	0.206052	0.206028	0.206005	0.206155	0.206055	0.206221	0.205072	0.206017	0.206037	0.203777	0.204385	0.207597	0.205746	0.206209	0.20587	0.206952	0.205958	0.207132	0.206548	0.20524	0.206019	0.205559	0.206041	0.205442	0.206774	0.205945	0.161968
Thalassicolla-nucleata-05	0.24254	0.238039	0.241661	0.232916	0.180805	0.132829	0.21899	0.230275	0.230079	0.23136	0.229772	0.230345	0.230331	0.230373	0.230294	0.229685	0.230028	0.230319	0.229292	0.230297	0.229175	0.229209	0.23035	0.230346	0.230309	0.230463	0.230354	0.230496	0.229326	0.230327	0.230335	0.227852	0.22853	0.232281	0.230057	0.230593	0.230104	0.232003	0.230256	0.232563	0.230097	0.229401	0.23034	0.229779	0.230497	0.229501	0.231584	0.230189	0.182691
Thalassicolla-nucleata-06	0.236589	0.231944	0.235475	0.226725	0.174372	0.125122	0.217878	0.229989	0.2298	0.231173	0.229496	0.230161	0.230135	0.230184	0.230092	0.229247	0.229421	0.230135	0.229004	0.230068	0.228786	0.228887	0.230151	0.230127	0.230092	0.230251	0.230128	0.230285	0.228983	0.230113	0.230101	0.227304	0.228109	0.231907	0.22979	0.230447	0.229927	0.231438	0.230004	0.231482	0.229374	0.229061	0.230121	0.229524	0.230121	0.2292	0.231173	0.229894	0.178585
Thalassicolla-nucleata-07	0.237353	0.232715	0.236255	0.227488	0.175175	0.125828	0.218334	0.230409	0.230219	0.231589	0.229915	0.230577	0.230553	0.230601	0.23051	0.229678	0.229862	0.230553	0.229423	0.230485	0.229202	0.229308	0.230569	0.230547	0.23051	0.230669	0.230546	0.230701	0.229406	0.230531	0.230518	0.227721	0.228528	0.232337	0.23021	0.230861	0.230347	0.231878	0.230423	0.231812	0.229772	0.22948	0.23054	0.22994	0.230543	0.229608	0.231599	0.230308	0.17918
Thalassicolla-nucleata-08	0.223274	0.218644	0.222127	0.21352	0.162776	0.113267	0.205491	0.217581	0.217414	0.218746	0.21708	0.217733	0.217713	0.217756	0.21767	0.216815	0.216982	0.217703	0.216591	0.217648	0.216484	0.216479	0.217721	0.217692	0.217671	0.21783	0.217712	0.217875	0.216569	0.21769	0.217696	0.215045	0.215789	0.219503	0.217372	0.218022	0.217486	0.218985	0.217589	0.21951	0.217541	0.216691	0.217697	0.2171	0.217732	0.216901	0.218716	0.217549	0.166368
Thalassicolla-nucleata-09	0.235029	0.230322	0.234004	0.225033	0.171266	0.121497	0.213302	0.225328	0.225136	0.226489	0.22481	0.225438	0.225425	0.225468	0.22538	0.22465	0.224932	0.225409	0.22431	0.225374	0.224197	0.224207	0.225434	0.225421	0.225391	0.225551	0.225434	0.225588	0.224321	0.225412	0.225416	0.222778	0.223511	0.227369	0.225111	0.225736	0.225177	0.226975	0.225321	0.227887	0.225155	0.224402	0.225422	0.224805	0.225535	0.224555	0.226604	0.225262	0.174471
Thalassicolla-nucleata-10	0.230945	0.226107	0.229871	0.220698	0.166461	0.115028	0.211138	0.223714	0.223513	0.224926	0.22318	0.22386	0.223845	0.223887	0.223795	0.222956	0.223178	0.223831	0.22267	0.22378	0.22254	0.222557	0.223849	0.223826	0.2238	0.223966	0.22384	0.224002	0.222665	0.223821	0.223822	0.22104	0.221829	0.225747	0.223497	0.224191	0.223591	0.225274	0.223716	0.226206	0.223474	0.222734	0.223835	0.223187	0.223888	0.222938	0.224936	0.223654	0.170439
Nassellaria specimens
	Acanthodesmia-vinculata-01	Acanthodesmia-vinculata-02	Eucyrtidium-hexagonatum-01	Eucyrtidium-hexagonatum-02	Lophophaena-hispida-01	Peromelissa-thoracites-01	Pterocanium-praetextum-01	Pterocanium-praetextum-02	Pterocanium-praetextum-03	Pterocorys-campanula-01	Pterocorys-zancleus-01	Pterocorys-zancleus-02	Pterocorys-zancleus-03	Pterocorys-zancleus-04	Pterocorys-zancleus-05	Pterocorys-zancleus-06	Pterocorys-zancleus-07	Pterocorys-zancleus-08	Pterocorys-zancleus-09	Pterocorys-zancleus-10	Pterocorys-zancleus-11	Pterocorys-zancleus-12	Pterocorys-zancleus-13	Pterocorys-zancleus-14	Pterocorys-zancleus-15	Pterocorys-zancleus-16	Pterocorys-zancleus-17	Pterocorys-zancleus-18	Pterocorys-zancleus-19	Tetracorethra-tetracorethra-01
Acanthodesmia-vinculata-01
Acanthodesmia-vinculata-02	0.0759889
Eucyrtidium-hexagonatum-01	0.152208	0.154654
Eucyrtidium-hexagonatum-02	0.154127	0.154476	0.015585
Lophophaena-hispida-01	0.110412	0.113557	0.15293	0.1539
Peromelissa-thoracites-01	0.107939	0.115947	0.163632	0.164566	0.0643357
Pterocanium-praetextum-01	0.119611	0.138483	0.157886	0.156053	0.107919	0.115223
Pterocanium-praetextum-02	0.119611	0.138367	0.157886	0.156053	0.107685	0.115689	0.00115821
Pterocanium-praetextum-03	0.119611	0.138367	0.157886	0.156053	0.107685	0.115689	0.00115821	0.00123543
Pterocorys-campanula-01	0.114246	0.138203	0.163965	0.163159	0.105529	0.117008	0.0861824	0.0864142	0.0864142
Pterocorys-zancleus-01	0.110647	0.129088	0.157319	0.156442	0.104415	0.114525	0.0842618	0.084494	0.084494	0.0291102
Pterocorys-zancleus-02	0.111144	0.127398	0.1597	0.161618	0.107618	0.112829	0.0822797	0.0823959	0.0823959	0.0325179	0.0109966
Pterocorys-zancleus-03	0.110879	0.129204	0.157431	0.156675	0.104999	0.114991	0.084552	0.0847841	0.0847841	0.0296762	0.000635251	0.0115415
Pterocorys-zancleus-04	0.112141	0.128841	0.159473	0.161205	0.107439	0.112883	0.0743823	0.0745178	0.0745178	0.0374767	0.0174584	0.0105306	0.0179978
Pterocorys-zancleus-05	0.114124	0.132397	0.160934	0.16191	0.108029	0.115327	0.0794699	0.079615	0.079615	0.0307063	0.0222994	0.0193007	0.022856	0.025049
Pterocorys-zancleus-06	0.110647	0.127001	0.159419	0.16134	0.107218	0.11243	0.0818815	0.0819977	0.0819977	0.0319404	0.0104022	0.000594001	0.0109801	0.0100685	0.0187555
Pterocorys-zancleus-07	0.110299	0.126653	0.159069	0.160991	0.106868	0.112081	0.08223	0.0823461	0.0823461	0.0322881	0.0100555	0.000940501	0.0106334	0.0104151	0.0191024	0.0003465
Pterocorys-zancleus-08	0.110647	0.127697	0.160585	0.161107	0.106284	0.111965	0.08223	0.0823848	0.0823848	0.0280159	0.0145888	0.00841466	0.0151867	0.0166862	0.0224476	0.00788584	0.00823282
Pterocorys-zancleus-09	0.110647	0.127001	0.159419	0.16134	0.107218	0.11243	0.0818815	0.0819977	0.0819977	0.0319404	0.0104022	0.000594001	0.0109801	0.0100685	0.0187555	0	0.0003465	0.00788584
Pterocorys-zancleus-10	0.110647	0.127001	0.159419	0.16134	0.107218	0.11243	0.0818815	0.0819977	0.0819977	0.0319404	0.0104022	0.000594001	0.0109801	0.0100685	0.0187555	0	0.0003465	0.00788584	0
Pterocorys-zancleus-11	0.110995	0.127349	0.159735	0.16169	0.107568	0.112779	0.08223	0.0823461	0.0823461	0.0322881	0.010749	0.000940501	0.0113269	0.0102996	0.0191024	0.0003465	0.000693001	0.00823282	0.0003465	0.0003465
Pterocorys-zancleus-12	0.110647	0.127001	0.159419	0.16134	0.107218	0.11243	0.0818815	0.0819977	0.0819977	0.0319404	0.0104022	0.000594001	0.0109801	0.0100685	0.0187555	0	0.0003465	0.00788584	0	0	0.0003465
Pterocorys-zancleus-13	0.112229	0.13312	0.161461	0.160934	0.105356	0.1158	0.0852468	0.0854788	0.0854788	0.0163169	0.0166814	0.0214431	0.017231	0.0275624	0.0269256	0.0208478	0.0208483	0.0215507	0.0208478	0.0208478	0.0211951	0.0208478
Pterocorys-zancleus-14	0.111039	0.127175	0.159717	0.161647	0.1077	0.112779	0.0824913	0.0826074	0.0826074	0.0325741	0.0110524	0.00120656	0.0116158	0.0106606	0.0193843	0.000649688	0.000996188	0.00849306	0.000649688	0.000649688	0.000952876	0.000649688	0.0214555
Pterocorys-zancleus-15	0.111172	0.127379	0.15978	0.161682	0.107697	0.11292	0.0824684	0.0825845	0.0825845	0.0326091	0.0110714	0.00126616	0.0116391	0.0107293	0.019422	0.000693001	0.0010395	0.00855949	0.000693001	0.000693001	0.00102734	0.000693001	0.0215119	0.00132141
Pterocorys-zancleus-16	0.110647	0.127001	0.159419	0.16134	0.107218	0.11243	0.0818815	0.0819977	0.0819977	0.0319404	0.0104022	0.000594001	0.0109801	0.0100685	0.0187555	0	0.0003465	0.00788584	0	0	0.0003465	0	0.0208478	0.000649688	0.000693001
Pterocorys-zancleus-17	0.111884	0.126846	0.160041	0.162118	0.107997	0.113206	0.0831204	0.0832365	0.0832365	0.0320949	0.0105563	0.00198	0.0111342	0.0112235	0.0194295	0.001386	0.0017325	0.00886139	0.001386	0.001386	0.0017325	0.001386	0.0210022	0.00203569	0.002079	0.001386
Pterocorys-zancleus-18	0.111176	0.127439	0.1598	0.161703	0.107711	0.112947	0.082501	0.0826171	0.0826171	0.0325813	0.0110443	0.00127233	0.0116126	0.0107296	0.0194076	0.000693001	0.0010395	0.00854977	0.000693001	0.000693001	0.00102667	0.000693001	0.0214844	0.00132504	0.00136596	0.000693001	0.00205619
Pterocorys-zancleus-19	0.111385	0.130294	0.158854	0.15814	0.105247	0.115274	0.0848676	0.0850997	0.0850997	0.0270291	0.00470798	0.0137474	0.00526646	0.0202175	0.0239444	0.0131858	0.0129162	0.0167277	0.0131858	0.0131858	0.0135326	0.0131858	0.0167993	0.0138024	0.0138443	0.0131858	0.0133399	0.0138153
Tetracorethra-tetracorethra-01	0.111928	0.131063	0.162383	0.160525	0.104304	0.110923	0.0756527	0.075885	0.075885	0.0261391	0.0267224	0.028983	0.0273517	0.0326429	0.033298	0.0284151	0.0287629	0.0221576	0.0284151	0.0284151	0.0287629	0.0284151	0.0279154	0.02903	0.0290654	0.0284151	0.0285476	0.0290427	0.0278597
Spumellaria specimens
	Dictyocoryne-profunda-01	Dictyocoryne-profunda-02	Dictyocoryne-profunda-03	Dictyocoryne-profunda-04	Dictyocoryne-profunda-05	Dictyocoryne-profunda-06	Dictyocoryne-truncatum-01	Dictyocoryne-truncatum-02	Dictyocoryne-truncatum-03	Didymocyrtis-tetrathalamus-coronatus-01	Didymocyrtis-tetrathalamus-coronatus-02	Didymocyrtis-tetrathalamus-coronatus-03	Didymocyrtis-tetrathalamus-tetrathalamus-01	Didymocyrtis-tetrathalamus-tetrathalamus-02	Didymocyrtis-tetrathalamus-tetrathalamus-03	Didymocyrtis-tetrathalamus-tetrathalamus-04	Didymocyrtis-tetrathalamus-tetrathalamus-05	Didymocyrtis-tetrathalamus-tetrathalamus-06	Didymocyrtis-tetrathalamus-tetrathalamus-07	Euchitonia-elegans-furcata-01	Euchitonia-elegans-furcata-02	Euchitonia-elegans-furcata-03	Euchitonia-elegans-furcata-04	Euchitonia-elegans-furcata-05	lithellid-sp3-01
Dictyocoryne-profunda-01
Dictyocoryne-profunda-02	0.0222462
Dictyocoryne-profunda-03	0.0133341	0.0110787
Dictyocoryne-profunda-04	0.0176566	0.0150489	0.0069767
Dictyocoryne-profunda-05	0.0243468	0.0237351	0.01573	0.0182398
Dictyocoryne-profunda-06	0.0149776	0.0118519	0.00397876	0.00637265	0.0149398
Dictyocoryne-truncatum-01	0.0206018	0.0192773	0.0106718	0.0121502	0.022178	0.0103864
Dictyocoryne-truncatum-02	0.020611	0.0193961	0.0107404	0.0122376	0.0222776	0.0105126	0.00265118
Dictyocoryne-truncatum-03	0.0314185	0.0309729	0.0226799	0.0246462	0.0328755	0.0223965	0.0236408	0.0236662
Didymocyrtis-tetrathalamus-coronatus-01	0.0307537	0.0283116	0.0206849	0.0188451	0.0317766	0.0202754	0.0229496	0.0230937	0.0355877
Didymocyrtis-tetrathalamus-coronatus-02	0.0327008	0.0302151	0.0225882	0.0201243	0.0336586	0.0219412	0.0235261	0.0236748	0.0360043	0.010375
Didymocyrtis-tetrathalamus-coronatus-03	0.0337576	0.0311221	0.0235623	0.0204717	0.0345835	0.0227851	0.0235031	0.023661	0.0363325	0.0114148	0.010329
Didymocyrtis-tetrathalamus-tetrathalamus-01	0.0358422	0.0339402	0.0263211	0.0234421	0.036048	0.0257028	0.0261085	0.0262555	0.0387323	0.0141408	0.0138761	0.0133542
Didymocyrtis-tetrathalamus-tetrathalamus-02	0.0345054	0.0327245	0.0250469	0.0224084	0.035042	0.024567	0.0254438	0.0255886	0.0384112	0.0128539	0.0131696	0.0130858	0.0152198
Didymocyrtis-tetrathalamus-tetrathalamus-03	0.0288993	0.026433	0.0188684	0.0166309	0.0297275	0.0181822	0.0207076	0.0208449	0.0338462	0.00510697	0.00724638	0.00828157	0.0106678	0.00929406
Didymocyrtis-tetrathalamus-tetrathalamus-04	0.0295503	0.0271823	0.0194771	0.0168573	0.0303858	0.0190213	0.0199559	0.0201046	0.0342415	0.007338	0.00824323	0.00864964	0.0113589	0.00993383	0.00345066
Didymocyrtis-tetrathalamus-tetrathalamus-05	0.0331847	0.0306698	0.0230561	0.0204088	0.0341069	0.0223708	0.0238137	0.0239647	0.0362633	0.010628	0.00973085	0.0100483	0.0136692	0.0131007	0.00745342	0.0084196
Didymocyrtis-tetrathalamus-tetrathalamus-06	0.0310321	0.0286084	0.0209664	0.0190064	0.0319433	0.0203959	0.0229924	0.0231382	0.0355698	0.00882505	0.0106539	0.0115252	0.0143924	0.0132068	0.00569358	0.00784975	0.0108178
Didymocyrtis-tetrathalamus-tetrathalamus-07	0.0300278	0.0275695	0.0198989	0.016962	0.030783	0.0192515	0.019237	0.0193916	0.0337526	0.00833869	0.00847328	0.00837359	0.0112445	0.0102282	0.00460087	0.00429404	0.00855763	0.00875554
Euchitonia-elegans-furcata-01	0.0153255	0.0138526	0.00504782	0.00757823	0.0174646	0.00527818	0.00929302	0.00936146	0.0211841	0.0186325	0.0192086	0.0202899	0.0234881	0.0226379	0.0165631	0.017249	0.0197378	0.0186323	0.0170191
Euchitonia-elegans-furcata-02	0.016291	0.0140499	0.00580295	0.00785827	0.0172379	0.00504972	0.0100321	0.0100122	0.0221465	0.0202337	0.021152	0.0220494	0.0251561	0.0243086	0.0180457	0.0189286	0.0216155	0.0202877	0.0187316	0.00334379
Euchitonia-elegans-furcata-03	0.0158033	0.0138907	0.0054156	0.00747978	0.0170375	0.00481977	0.00967259	0.00969295	0.0216683	0.019422	0.0202238	0.0211763	0.0243202	0.0234698	0.0172558	0.0180796	0.020707	0.0194459	0.0178727	0.00206498	0.00350162
Euchitonia-elegans-furcata-04	0.0153255	0.0138526	0.00504782	0.00757823	0.0174646	0.00527818	0.00929302	0.00936146	0.0211841	0.0186325	0.0192086	0.0202899	0.0234881	0.0226379	0.0165631	0.017249	0.0197378	0.0186323	0.0170191	0	0.00334379	0.00206498
Euchitonia-elegans-furcata-05	0.0161734	0.0135517	0.00543167	0.00763363	0.0168165	0.00436096	0.0100126	0.0101214	0.0220502	0.0200198	0.0209991	0.021931	0.0250258	0.0241933	0.0178347	0.0188657	0.0214708	0.0200483	0.0186933	0.00332819	0.00431193	0.00374124	0.00332819
lithellid-sp3-01	0.142145	0.143124	0.139151	0.137923	0.142986	0.138765	0.137383	0.137467	0.137351	0.134466	0.134761	0.134194	0.135218	0.13535	0.132108	0.133188	0.134604	0.134552	0.132852	0.137526	0.138508	0.138109	0.137526	0.138576
V4-ASVs
Collodaria specimens
	Collosphaera-huxleyi-01	Collosphaera-huxleyi-02	Collosphaera-huxleyi-03	Collosphaera-huxleyi-04	Collosphaera-huxleyi-05	Collosphaera-huxleyi-06	Collosphaera-huxleyi-07	Collosphaera-huxleyi-08	Collosphaera-huxleyi-09	Collosphaera-huxleyi-10	Collosphaera-huxleyi-11	Collosphaera-huxleyi-12	Collosphaera-huxleyi-13	Collosphaera-huxleyi-14	Collosphaera-huxleyi-15	Collosphaera-huxleyi-16	Collosphaera-huxleyi-17	Collosphaera-huxleyi-18	Collosphaera-huxleyi-19	Collosphaera-huxleyi-20	Collosphaera-huxleyi-21	Collosphaera-huxleyi-22	Collosphaera-huxleyi-23	Collosphaera-huxleyi-24	Collosphaera-huxleyi-25	Collosphaera-huxleyi-26	Collosphaera-huxleyi-27	Collosphaera-huxleyi-28	Collosphaera-huxleyi-29	Collosphaera-huxleyi-30	Collosphaera-huxleyi-31	Collosphaera-huxleyi-32	Collosphaera-huxleyi-33	Collosphaera-huxleyi-34	Collosphaera-huxleyi-35	Collosphaera-huxleyi-36	Collosphaera-huxleyi-37	Collosphaera-huxleyi-38	Collosphaera-huxleyi-39	Collosphaera-huxleyi-40	Collosphaera-huxleyi-41	Collosphaera-huxleyi-42	Collosphaera-huxleyi-43	Collosphaera-huxleyi-44	Collosphaera-huxleyi-45	Collosphaera-huxleyi-46	Collosphaera-huxleyi-47	Collosphaera-huxleyi-48	Collosphaera-huxleyi-49
Collosphaera-huxleyi-01
Collosphaera-huxleyi-02	0.0646586
Collosphaera-huxleyi-03	0.0671029	0.0258304
Collosphaera-huxleyi-04	0.0595309	0.0142646	0.01698
Collosphaera-huxleyi-05	0.0638103	0.0215337	0.0242232	0.0125424
Collosphaera-huxleyi-06	0.0665865	0.0246923	0.0272806	0.0157629	0.0230655
Collosphaera-huxleyi-07	0.0626669	0.0195882	0.0222364	0.0103848	0.0179167	0.0210555
Collosphaera-huxleyi-08	0.0629813	0.0201278	0.0227775	0.01097	0.0184595	0.0216027	0.0164133
Collosphaera-huxleyi-09	0.0622282	0.0188145	0.0214768	0.00954565	0.0171304	0.0202814	0.0150463	0.0156189
Collosphaera-huxleyi-10	0.0673345	0.0265148	0.0290934	0.0177026	0.0249268	0.0280185	0.0229849	0.0235173	0.0222354
Collosphaera-huxleyi-11	0.068927	0.0284877	0.0309878	0.0198364	0.0269275	0.0299213	0.02497	0.0255204	0.0242619	0.0314675
Collosphaera-huxleyi-12	0.0627929	0.0198612	0.0225062	0.0106735	0.0182022	0.0213332	0.0161424	0.0166927	0.0153422	0.0232741	0.0252524
Collosphaera-huxleyi-13	0.0660168	0.0256992	0.028338	0.017081	0.0241374	0.0272356	0.0221925	0.0227365	0.0214577	0.0290039	0.030941	0.0224767
Collosphaera-huxleyi-14	0.0637107	0.0213614	0.0240354	0.0123129	0.0197236	0.0228682	0.0177216	0.0182717	0.0169348	0.0247292	0.0266354	0.0179882	0.0239529
Collosphaera-huxleyi-15	0.065727	0.0252392	0.0278946	0.0164864	0.0236854	0.0268192	0.0217475	0.0222944	0.0210115	0.0285508	0.0305193	0.0220334	0.0277197	0.0235081
Collosphaera-huxleyi-16	0.0659554	0.0258679	0.0284939	0.0171391	0.0243203	0.0274094	0.0223764	0.022896	0.0216409	0.0291702	0.0311307	0.0226512	0.0283272	0.0241353	0.0278599
Collosphaera-huxleyi-17	0.0625953	0.0193388	0.0220011	0.0101165	0.0176564	0.0208163	0.015599	0.0161591	0.0147967	0.0227541	0.0247628	0.0158857	0.0219684	0.0174645	0.0215155	0.0221655
Collosphaera-huxleyi-18	0.0628397	0.0198586	0.022514	0.0106813	0.0181828	0.0213393	0.0161377	0.0166977	0.0153461	0.0232558	0.0252593	0.0164261	0.0224785	0.0179862	0.022017	0.0226581	0.0158752
Collosphaera-huxleyi-19	0.0624515	0.0192665	0.0219228	0.0100262	0.0175924	0.0207358	0.0155166	0.0160819	0.0147229	0.0226673	0.024654	0.0158055	0.0218902	0.0173863	0.0214367	0.0220643	0.0152748	0.0158099
Collosphaera-huxleyi-20	0.0623415	0.0190041	0.0216544	0.00975216	0.0173184	0.0204677	0.0152413	0.0158108	0.0144426	0.022411	0.0244219	0.0155365	0.0216328	0.0171217	0.0211813	0.0218168	0.0149931	0.0155295	0.0149145
Collosphaera-huxleyi-21	0.0634138	0.0208789	0.0235296	0.0118119	0.019227	0.0223733	0.0172112	0.0177541	0.0164262	0.0242654	0.0262617	0.01749	0.0234848	0.0190436	0.0230354	0.0236486	0.0169537	0.0174764	0.0168891	0.0166103
Collosphaera-huxleyi-22	0.0646318	0.0219358	0.0245054	0.0128286	0.0202807	0.0233713	0.0182397	0.0187898	0.0174441	0.0253134	0.0272363	0.0185095	0.0245295	0.0200766	0.0240907	0.0247063	0.0179743	0.018516	0.0179068	0.0176277	0.019577
Collosphaera-huxleyi-23	0.0632736	0.0206721	0.0233385	0.0115979	0.0190241	0.02217	0.0170046	0.0175527	0.0162179	0.0240646	0.0260613	0.0172802	0.023271	0.0188264	0.0228222	0.0234438	0.0167399	0.0172707	0.0166686	0.0163997	0.018327	0.0193684
Collosphaera-huxleyi-24	0.0625723	0.0194411	0.0221014	0.0102474	0.0177693	0.0209239	0.0157144	0.0162792	0.0149197	0.0228473	0.0248273	0.0160002	0.0220681	0.0175754	0.0216256	0.0222555	0.0154599	0.0160017	0.0153887	0.0151103	0.0170648	0.0180995	0.016862
Collosphaera-huxleyi-25	0.0626669	0.0195659	0.0222457	0.0103848	0.0179003	0.0210612	0.0158504	0.0164149	0.0150463	0.0229825	0.0249876	0.0161392	0.0222024	0.017703	0.0217475	0.0223962	0.0155961	0.0161314	0.0155221	0.0152413	0.0172001	0.0182335	0.017001	0.0157115
Collosphaera-huxleyi-26	0.0681201	0.0293186	0.0319504	0.0208899	0.0278149	0.0309286	0.0259641	0.026469	0.0252666	0.0325604	0.0345207	0.0262278	0.0317143	0.0276515	0.0312271	0.0318148	0.0257538	0.0262234	0.0256639	0.0254281	0.0271849	0.0282891	0.0269833	0.0258481	0.0259726
Collosphaera-huxleyi-27	0.0654691	0.0248037	0.0274277	0.0160481	0.0232096	0.0263406	0.0212777	0.0217992	0.0205345	0.0280994	0.030077	0.0215443	0.0272872	0.0230305	0.0268159	0.0274236	0.0210449	0.021535	0.020967	0.0207055	0.0225368	0.0236247	0.0223326	0.0211498	0.0212836	0.0307686
Collosphaera-huxleyi-28	0.0626651	0.0173435	0.0199319	0.00783124	0.015538	0.0187429	0.0134034	0.0140009	0.0125605	0.020603	0.0226893	0.013776	0.0200657	0.0153376	0.0196261	0.0203823	0.013138	0.0136966	0.0130702	0.0127707	0.0147964	0.0158742	0.0146038	0.0132675	0.0134034	0.0240093	0.0190965
Collosphaera-huxleyi-29	0.0633766	0.0208665	0.023532	0.0117933	0.0192218	0.0223769	0.0171927	0.0177501	0.0164168	0.0242561	0.0262507	0.0174861	0.0234601	0.0190343	0.0229963	0.0236321	0.0169502	0.0174803	0.0168719	0.0166037	0.0185309	0.0195786	0.0183225	0.0170612	0.0171927	0.0271743	0.0225443	0.0148345
Collosphaera-huxleyi-30	0.057601	0.0120747	0.0147716	0.0023753	0.0103205	0.0135144	0.00813553	0.00873097	0.00727763	0.0155618	0.0176254	0.0084387	0.0148458	0.0100952	0.0143768	0.0150439	0.00786124	0.0084387	0.0077889	0.00749551	0.00957559	0.0105634	0.0093574	0.00799504	0.00813553	0.0188327	0.0138955	0.00544001	0.00957559
Collosphaera-huxleyi-31	0.0633204	0.0206444	0.0233042	0.0114546	0.0190055	0.0221495	0.0169637	0.0175181	0.0161595	0.0240205	0.0260014	0.0172348	0.0232606	0.0187825	0.0227923	0.0234072	0.0167051	0.0172463	0.0166394	0.0163652	0.0183176	0.0193225	0.0181111	0.0168229	0.0169622	0.0269944	0.0223372	0.0145928	0.0183098	0.00925116
Collosphaera-huxleyi-32	0.068215	0.025185	0.0276346	0.0158641	0.0235345	0.0264523	0.0214268	0.0220045	0.0206696	0.0279878	0.0289352	0.0217315	0.0277957	0.0232163	0.0273427	0.0279536	0.0212151	0.0217471	0.0210957	0.0208402	0.0228176	0.0237041	0.0226137	0.0212893	0.0214566	0.0315323	0.0268838	0.0189397	0.0228176	0.0137104	0.022512
Collosphaera-huxleyi-33	0.0631766	0.0205589	0.0231979	0.0114314	0.018903	0.0220502	0.0168695	0.0174216	0.0160858	0.0239193	0.0259374	0.017158	0.0231591	0.0187094	0.0226915	0.0233132	0.0166218	0.017147	0.0165423	0.0162697	0.0181963	0.0192507	0.0179878	0.0167307	0.016873	0.0268733	0.0222102	0.014457	0.0181919	0.00922191	0.0179773	0.0224566
Collosphaera-huxleyi-34	0.0638361	0.0210325	0.0234569	0.0118765	0.019331	0.0222798	0.0172216	0.0178476	0.0164761	0.0239733	0.0246613	0.0175029	0.0235228	0.0185579	0.0231904	0.0238205	0.0170236	0.0175654	0.0169039	0.0166805	0.0186321	0.019545	0.0184274	0.0170912	0.017281	0.0274007	0.0226841	0.0137854	0.0186321	0.00950119	0.0180023	0.0212781	0.0183046
Collosphaera-huxleyi-35	0.0815984	0.0431127	0.0454025	0.0347655	0.0416365	0.0437597	0.0397663	0.0402069	0.0390412	0.0461578	0.0476891	0.0399921	0.0454928	0.0414246	0.0450806	0.045478	0.0395691	0.0400551	0.0394283	0.0391798	0.0410074	0.0417871	0.040808	0.0396141	0.0397887	0.0489907	0.0447115	0.0378548	0.0410074	0.0326482	0.0407405	0.0441024	0.0406641	0.0403622
Collosphaera-huxleyi-36	0.0652172	0.0235353	0.0261457	0.0145478	0.0219278	0.0250051	0.0198923	0.020456	0.0191193	0.0268012	0.0286499	0.0201679	0.0260546	0.0216898	0.0256208	0.0262075	0.019663	0.0201855	0.0195693	0.0193121	0.0212377	0.0222349	0.0210162	0.0197632	0.0199049	0.0297464	0.0251759	0.0176343	0.0212221	0.0123013	0.0209373	0.0251575	0.0208899	0.0208903	0.0433183
Collosphaera-huxleyi-37	0.0629179	0.0199732	0.0226547	0.010822	0.01831	0.0214568	0.0162674	0.0168126	0.0154698	0.0233782	0.0253681	0.0165528	0.0226	0.0181132	0.0221453	0.0227658	0.0160077	0.0165511	0.0159364	0.0156643	0.017619	0.018641	0.0174052	0.0161313	0.0162643	0.0263439	0.0216819	0.0138698	0.0176112	0.00856372	0.0173664	0.0217939	0.0172849	0.0176905	0.0400936	0.0203051
Collosphaera-huxleyi-38	0.0638054	0.0216349	0.0243191	0.0125829	0.0200174	0.0231324	0.0179834	0.0185339	0.0171906	0.0249969	0.0269835	0.0182682	0.0242065	0.019807	0.0237573	0.0243553	0.0177394	0.0182703	0.0176507	0.0173886	0.0193309	0.0203446	0.01911	0.0178584	0.0179834	0.0279127	0.0233189	0.0156403	0.0193207	0.0103203	0.019052	0.0235126	0.0189912	0.01933	0.0416027	0.0219222	0.0183846
Collosphaera-huxleyi-39	0.0657646	0.0240934	0.026676	0.0151535	0.0224793	0.025555	0.0204671	0.0210238	0.019696	0.0272464	0.0289702	0.0207639	0.0266171	0.0222182	0.0261913	0.0268101	0.0202465	0.0207601	0.0201472	0.0198976	0.021798	0.0228159	0.0215925	0.0203396	0.0204784	0.0302787	0.0257254	0.0178777	0.0217887	0.0129335	0.0215099	0.0254321	0.0214667	0.0206597	0.0437851	0.0243239	0.0208793	0.022542
Collosphaera-huxleyi-40	0.0649644	0.023414	0.0260664	0.0144656	0.0218113	0.0249269	0.0198227	0.0203489	0.0190375	0.026756	0.0287166	0.0200809	0.0259655	0.0216222	0.0255082	0.0261196	0.0195801	0.0201059	0.0194871	0.0192312	0.0211383	0.0221709	0.0209296	0.0196868	0.0198227	0.0295894	0.0250499	0.0175605	0.0211323	0.0122565	0.0208776	0.0253543	0.020803	0.0211401	0.0432013	0.02373	0.0202184	0.0218396	0.024329
Collosphaera-huxleyi-41	0.0641291	0.0202339	0.0227928	0.0107207	0.0185391	0.0215849	0.0164038	0.0169985	0.0155912	0.0232978	0.0247814	0.0167395	0.0228925	0.0182265	0.0224337	0.0230418	0.0161616	0.0167082	0.0160672	0.0158076	0.0178246	0.0187723	0.0176154	0.0162652	0.0164138	0.0267725	0.0220065	0.0137873	0.0178123	0.00854266	0.0174681	0.0206147	0.0174533	0.016556	0.0398868	0.0202673	0.0168436	0.018504	0.0206058	0.0204225
Collosphaera-huxleyi-42	0.062584	0.0191613	0.0218279	0.00984221	0.0174765	0.0206317	0.0154015	0.0159658	0.0145878	0.0225521	0.024577	0.0156919	0.021808	0.0172666	0.0213338	0.0219737	0.0151444	0.0156894	0.015063	0.0147884	0.016778	0.0177907	0.0165619	0.0152716	0.0153968	0.0255929	0.020873	0.0128414	0.0167602	0.00760222	0.0164994	0.0209189	0.016427	0.0167754	0.0393155	0.0194476	0.0158158	0.0175247	0.0200375	0.0193671	0.0158941
Collosphaera-huxleyi-43	0.103559	0.0950006	0.0972836	0.0927553	0.0946586	0.0971852	0.0940906	0.0942727	0.0938842	0.0972092	0.0984751	0.0941297	0.0955044	0.0946174	0.095436	0.0954719	0.0941345	0.0941922	0.093956	0.0939502	0.0944541	0.0957856	0.0943559	0.0940204	0.0940906	0.0967073	0.0952486	0.0955654	0.0943948	0.0907363	0.0944864	0.0996105	0.0943053	0.0950119	0.110078	0.0957151	0.0942422	0.0946837	0.0961998	0.0954863	0.0961344	0.0942989
Collosphaera-huxleyi-44	0.083349	0.0460212	0.0469268	0.0378266	0.044508	0.0471157	0.0426246	0.0431275	0.0419365	0.0487182	0.05009	0.0428427	0.0482025	0.0441952	0.0478009	0.048271	0.0424272	0.0428802	0.0422912	0.0420901	0.0438241	0.0443729	0.0436333	0.0424887	0.0426364	0.0514353	0.0473349	0.0406987	0.0438092	0.0356295	0.0435404	0.0468554	0.0434957	0.0425178	0.0630351	0.046073	0.0430427	0.0445868	0.0464121	0.0461339	0.0425958	0.0422315	0.11084
Collosphaera-huxleyi-45	0.0626639	0.0193217	0.0219636	0.0100211	0.0176525	0.0207874	0.0155669	0.0161349	0.0147498	0.0227213	0.0247213	0.015847	0.0219676	0.0174404	0.0214984	0.0221223	0.0153146	0.0158639	0.0152277	0.0149589	0.0169456	0.017939	0.0167305	0.015431	0.0155706	0.0257583	0.0210446	0.0131221	0.0169254	0.00776944	0.0166343	0.0210939	0.0165965	0.0168257	0.0394462	0.0195915	0.0159772	0.0176909	0.0201836	0.0195317	0.0160796	0.0150939	0.0943136	0.0422407
Collosphaera-huxleyi-46	0.0883603	0.0520101	0.0537718	0.0438412	0.0505298	0.0528623	0.0485935	0.0492016	0.0480063	0.053056	0.051839	0.0489535	0.054002	0.0498176	0.0538251	0.0541702	0.0484951	0.0489221	0.0483104	0.0481516	0.0498562	0.0505446	0.0496829	0.0484558	0.0486532	0.0574543	0.0534002	0.0462677	0.0498562	0.0417586	0.0494513	0.0465264	0.0495197	0.0423325	0.0679116	0.0509273	0.0489846	0.0504027	0.0500292	0.0521193	0.0434118	0.0482387	0.114893	0.0684834	0.0482973
Collosphaera-huxleyi-47	0.0642354	0.0222117	0.024895	0.0131256	0.0206162	0.0237586	0.0185936	0.0191383	0.0178145	0.0255943	0.027569	0.0188696	0.024814	0.0204239	0.0243392	0.0249196	0.0183557	0.0188825	0.018264	0.0180056	0.0199248	0.0209539	0.0197206	0.0184678	0.0185895	0.028486	0.0239127	0.016342	0.0199146	0.0109755	0.0196555	0.0240656	0.0195767	0.0200262	0.0421669	0.0225305	0.0190011	0.0206603	0.023157	0.022449	0.0191389	0.018123	0.0950768	0.0450618	0.0183069	0.05095
Collosphaera-huxleyi-48	0.0872716	0.0508133	0.0526019	0.0425041	0.0493344	0.0516878	0.0474	0.0480184	0.0468135	0.051859	0.0506428	0.0477598	0.052852	0.0486229	0.0526263	0.0529706	0.0473018	0.0477284	0.0471172	0.0469587	0.0486614	0.0493851	0.0484884	0.0472624	0.0474596	0.0562518	0.0522019	0.0450711	0.0486614	0.04057	0.0482576	0.0453372	0.0483253	0.0411439	0.0668712	0.0497904	0.0477909	0.0492075	0.048827	0.0508992	0.0421566	0.0470536	0.114339	0.0674539	0.0471046	0.043352	0.049782
Collosphaera-huxleyi-49	0.116137	0.0897415	0.0902634	0.0838568	0.0886517	0.0903528	0.0872487	0.0876366	0.0868239	0.0905478	0.0890349	0.0874171	0.091212	0.0880712	0.0910602	0.0912399	0.0870781	0.0873962	0.0870259	0.0868765	0.0880969	0.0876961	0.0879984	0.0870742	0.0872489	0.0939014	0.0907099	0.0860441	0.0881711	0.0816766	0.087683	0.085381	0.0879056	0.0812675	0.101546	0.0889425	0.0874795	0.0885625	0.088149	0.0898866	0.0832174	0.0871252	0.135702	0.0972856	0.0869645	0.0832636	0.089082	0.0822047
Collosphaera-huxleyi-50	0.0632902	0.0201844	0.0228524	0.0109636	0.0185043	0.021672	0.0164709	0.0170167	0.0156552	0.0235491	0.0256013	0.0167517	0.0228143	0.0183172	0.0223693	0.0229966	0.0162012	0.016747	0.0161338	0.0158575	0.0178087	0.0188486	0.0176001	0.0163168	0.0164575	0.0265663	0.0218654	0.0139561	0.0178124	0.00872922	0.0175668	0.0220433	0.017479	0.017845	0.0403533	0.020501	0.0168705	0.018573	0.0210578	0.0203927	0.0170026	0.0159943	0.0947675	0.0432301	0.016163	0.049139	0.0192098	0.0479504	0.0878036
Collosphaera-huxleyi-51	0.0651378	0.0216678	0.0241595	0.0122117	0.0199616	0.0229728	0.0178199	0.0184144	0.0170315	0.0246473	0.0260809	0.0181496	0.0242577	0.0196597	0.0238576	0.0244302	0.0175841	0.018137	0.0174963	0.0172325	0.0192221	0.0201665	0.0190294	0.0176932	0.0178437	0.028089	0.0233911	0.0151567	0.0192369	0.0100137	0.0189115	0.0218772	0.01889	0.0177294	0.0412161	0.0216437	0.0182621	0.0199359	0.0219171	0.0217992	0.0170865	0.0173289	0.0970715	0.0437515	0.0174892	0.0437431	0.0205423	0.0423557	0.083526
Siphonosphaera-socialis-colony-01	0.163802	0.156168	0.154765	0.15432	0.155819	0.156627	0.155339	0.155393	0.155225	0.156592	0.154886	0.15523	0.156555	0.155433	0.156524	0.156412	0.15516	0.155235	0.155215	0.155132	0.155508	0.153874	0.155496	0.155141	0.15528	0.157854	0.156355	0.156191	0.155637	0.152165	0.155127	0.154406	0.155497	0.150082	0.161921	0.155899	0.15535	0.155799	0.155349	0.156405	0.153609	0.155589	0.170267	0.149272	0.155132	0.152243	0.156127	0.151814	0.119722
Siphonosphaera-socialis-colony-02	0.176302	0.197654	0.195553	0.201158	0.198427	0.199306	0.199026	0.198921	0.199378	0.197641	0.196901	0.198812	0.196125	0.198196	0.196386	0.195974	0.199332	0.198906	0.198978	0.199213	0.198567	0.198792	0.198488	0.19898	0.199055	0.19518	0.196602	0.203254	0.198456	0.199525	0.198581	0.201126	0.198484	0.195962	0.202652	0.198037	0.199031	0.198451	0.197833	0.198042	0.200294	0.199766	0.162362	0.181899	0.199307	0.197012	0.198451	0.197015	0.184859
Siphonosphaera-socialis-colony-03	0.176302	0.197654	0.195553	0.201158	0.198427	0.199306	0.199026	0.198921	0.199378	0.197641	0.196901	0.198812	0.196125	0.198196	0.196386	0.195974	0.199332	0.198906	0.198978	0.199213	0.198567	0.198792	0.198488	0.19898	0.199055	0.19518	0.196602	0.203254	0.198456	0.199525	0.198581	0.201126	0.198484	0.195962	0.202652	0.198037	0.199031	0.198451	0.197833	0.198042	0.200294	0.199766	0.162362	0.181899	0.199307	0.197012	0.198451	0.197015	0.184859
Siphonosphaera-socialis-single-cell-01	0.164833	0.160375	0.159254	0.159345	0.160152	0.160976	0.15988	0.159836	0.159803	0.16107	0.15962	0.159708	0.160674	0.159902	0.160582	0.160441	0.159656	0.159714	0.15979	0.159702	0.159895	0.158096	0.159925	0.159673	0.159785	0.161643	0.160431	0.161205	0.160058	0.157088	0.159579	0.160035	0.159967	0.155661	0.165918	0.160392	0.15982	0.160139	0.160076	0.160646	0.15925	0.160228	0.169099	0.154891	0.159751	0.160878	0.160557	0.160681	0.119604
Siphonosphaera-socialis-single-cell-02	0.165979	0.161468	0.159919	0.160326	0.161244	0.162021	0.160936	0.160911	0.160859	0.162058	0.160612	0.16077	0.161739	0.160953	0.161654	0.161522	0.160741	0.160782	0.160826	0.16075	0.16098	0.15922	0.160986	0.160736	0.160855	0.162724	0.161521	0.162202	0.161122	0.158138	0.160641	0.160934	0.16101	0.156518	0.166777	0.161423	0.160907	0.161239	0.161072	0.1617	0.160164	0.16126	0.170336	0.153248	0.160771	0.161331	0.161596	0.161116	0.122386
Siphonosphaera-socialis-single-cell-03	0.163873	0.154108	0.152643	0.152041	0.15368	0.154433	0.153192	0.153178	0.153029	0.154831	0.153176	0.15303	0.154746	0.153376	0.154592	0.154512	0.152885	0.153024	0.153066	0.152928	0.153331	0.151085	0.153359	0.152957	0.153085	0.156126	0.154384	0.153853	0.153532	0.149724	0.152921	0.152696	0.153391	0.148417	0.159451	0.153972	0.153149	0.153683	0.153587	0.154326	0.151983	0.15344	0.171935	0.147272	0.152926	0.153895	0.154101	0.153658	0.108284
Acrosphaera-murrayanna-01	0.117593	0.0898786	0.0907443	0.083107	0.0886631	0.090131	0.086967	0.0876082	0.0866353	0.0885007	0.0840025	0.0873776	0.0911391	0.087459	0.0912455	0.0912729	0.0870392	0.0873273	0.0867375	0.0867124	0.0880613	0.0884908	0.0879269	0.0868233	0.0870785	0.0940809	0.0908645	0.0849146	0.0880563	0.081395	0.0875484	0.0772336	0.0877348	0.0730324	0.101191	0.0875397	0.0873189	0.0884145	0.0849939	0.0899135	0.0760189	0.0867865	0.137846	0.0995219	0.0867185	0.0451042	0.0889199	0.0432457	0.082988
Acrosphaera-murrayanna-02	0.12573	0.105793	0.106688	0.100755	0.104887	0.106302	0.103563	0.104071	0.103351	0.10463	0.100551	0.103874	0.106616	0.103825	0.106773	0.106743	0.103656	0.103861	0.103364	0.103392	0.104399	0.104933	0.1043	0.103428	0.103652	0.108947	0.106478	0.102586	0.104407	0.0989656	0.104031	0.0953375	0.104164	0.091209	0.116373	0.10386	0.103799	0.104657	0.101681	0.105901	0.0943987	0.10354	0.140497	0.114617	0.103463	0.0670319	0.105134	0.0653611	0.0992288
Acrosphaera-murrayanna-03	0.115951	0.0881148	0.088958	0.0813445	0.0868858	0.0883602	0.085168	0.0858166	0.0848397	0.0867188	0.0822063	0.085589	0.0893717	0.0856764	0.0894779	0.0895097	0.0852416	0.0855262	0.0849429	0.0849155	0.086273	0.0866947	0.0861418	0.0850311	0.0852873	0.09234	0.089101	0.0831062	0.086273	0.0795545	0.0857723	0.0753779	0.085948	0.0712013	0.0995069	0.0857555	0.0855262	0.0866321	0.0832076	0.0881464	0.0741846	0.0849899	0.136356	0.0976929	0.0849285	0.043092	0.0871259	0.0413683	0.0811456
Acrosphaera-murrayanna-04	0.129367	0.116784	0.117781	0.113204	0.116165	0.117623	0.115162	0.115602	0.115049	0.115756	0.112117	0.115443	0.117187	0.115248	0.117364	0.117229	0.115327	0.115418	0.115038	0.115102	0.1158	0.116505	0.115712	0.115072	0.115269	0.118921	0.117141	0.115116	0.11577	0.111476	0.115512	0.108518	0.115588	0.104081	0.127225	0.115195	0.115393	0.115933	0.113193	0.11699	0.107316	0.115312	0.13924	0.125207	0.115203	0.0819503	0.116402	0.0804389	0.11057
Acrosphaera-murrayanna-05	0.173624	0.1931	0.192932	0.196853	0.193798	0.19478	0.194512	0.194298	0.194829	0.193433	0.192368	0.194248	0.191867	0.193741	0.192072	0.191618	0.194609	0.194311	0.194558	0.194699	0.193927	0.193513	0.193988	0.194402	0.194453	0.191022	0.192148	0.198777	0.193964	0.194774	0.193986	0.196521	0.194081	0.191805	0.198639	0.193637	0.194342	0.193782	0.193558	0.193671	0.195938	0.195369	0.158804	0.190068	0.194902	0.193247	0.194109	0.193446	0.161741
Acrosphaera-murrayanna-06	0.170428	0.218154	0.219791	0.227435	0.219938	0.221391	0.221807	0.221431	0.222582	0.218593	0.218519	0.221479	0.215109	0.220177	0.215652	0.214863	0.222329	0.221604	0.22202	0.222445	0.220548	0.222381	0.220631	0.221843	0.221807	0.21208	0.216033	0.229558	0.2204	0.225653	0.221153	0.227569	0.220779	0.22209	0.22518	0.219586	0.221542	0.21992	0.219874	0.219097	0.226532	0.223204	0.138225	0.222232	0.222893	0.223404	0.220165	0.223802	0.214759
Disolenia-zanguebarica-01	0.232369	0.240891	0.240604	0.242506	0.241242	0.235973	0.241477	0.241385	0.241611	0.241135	0.238741	0.241186	0.240435	0.24107	0.240703	0.239919	0.24174	0.241628	0.241277	0.241318	0.241369	0.240709	0.241286	0.241173	0.241597	0.240766	0.240838	0.245054	0.241369	0.241007	0.241486	0.238142	0.241348	0.236211	0.212529	0.241039	0.241123	0.241056	0.240288	0.240776	0.240496	0.24188	0.228139	0.237546	0.241498	0.232347	0.241966	0.231946	0.222012
Disolenia-zanguebarica-02	0.232235	0.240535	0.240229	0.242106	0.240878	0.23563	0.241104	0.241014	0.241234	0.24079	0.238381	0.240807	0.24008	0.240695	0.240345	0.239578	0.241366	0.241249	0.240896	0.240936	0.241003	0.240332	0.24091	0.240793	0.241217	0.240442	0.240492	0.244652	0.240995	0.240608	0.241178	0.237742	0.240972	0.235811	0.212295	0.240672	0.240751	0.240693	0.239913	0.240419	0.240096	0.241502	0.228164	0.237093	0.241115	0.231946	0.241603	0.231546	0.221877
Thalassicolla-nucleata-01	0.204728	0.23041	0.231278	0.235173	0.231335	0.232	0.23213	0.232061	0.232571	0.230442	0.230549	0.23197	0.228167	0.231299	0.229038	0.228325	0.23256	0.232115	0.232247	0.232518	0.231573	0.232525	0.2316	0.232124	0.232215	0.227416	0.229136	0.238176	0.231434	0.233373	0.231647	0.235612	0.231626	0.230701	0.234944	0.231112	0.232009	0.231188	0.231035	0.231195	0.234256	0.233101	0.186736	0.233271	0.232739	0.233902	0.231592	0.233517	0.22892
Thalassicolla-nucleata-02	0.197224	0.215369	0.216167	0.218556	0.215975	0.216668	0.216406	0.216452	0.216777	0.21511	0.214333	0.216337	0.213613	0.215794	0.214354	0.213794	0.216806	0.216451	0.216495	0.21672	0.216088	0.216926	0.216095	0.216394	0.216517	0.213314	0.214371	0.221268	0.215967	0.216746	0.216114	0.217378	0.216092	0.213504	0.22044	0.215658	0.21636	0.215842	0.215311	0.216039	0.216941	0.217223	0.184556	0.218869	0.216927	0.213111	0.216222	0.212651	0.213215
Thalassicolla-nucleata-03	0.199957	0.223465	0.224234	0.227764	0.224307	0.224961	0.225029	0.224986	0.22548	0.223126	0.222408	0.224884	0.221365	0.224164	0.222191	0.221539	0.225425	0.224997	0.225111	0.225391	0.224503	0.225422	0.22453	0.225002	0.2251	0.220703	0.222263	0.230566	0.224373	0.226	0.224612	0.226495	0.224539	0.222211	0.228072	0.223935	0.224927	0.224165	0.223589	0.224228	0.225982	0.225907	0.183584	0.225738	0.22559	0.221092	0.224544	0.220658	0.217769
Thalassicolla-nucleata-04	0.205069	0.224414	0.225246	0.22784	0.22506	0.225696	0.22559	0.225614	0.225977	0.22441	0.223983	0.225492	0.222579	0.224795	0.223324	0.222737	0.225978	0.225608	0.225651	0.225925	0.225216	0.226062	0.225227	0.22557	0.225674	0.222219	0.223389	0.230365	0.225058	0.226038	0.225219	0.227932	0.225222	0.221522	0.229013	0.224869	0.225533	0.224927	0.224501	0.225104	0.226889	0.226326	0.191722	0.22775	0.226107	0.225552	0.225364	0.225247	0.224483
Thalassicolla-nucleata-05	0.254456	0.279769	0.280176	0.284739	0.280677	0.280414	0.281223	0.28117	0.281791	0.280321	0.280699	0.280897	0.277599	0.280418	0.278473	0.277354	0.28163	0.281397	0.281433	0.281594	0.280715	0.281269	0.280702	0.281432	0.281401	0.276808	0.278445	0.287862	0.280715	0.28266	0.280504	0.2864	0.280969	0.279097	0.280432	0.280339	0.281147	0.280326	0.280729	0.280048	0.284557	0.282307	0.237052	0.280634	0.282155	0.286917	0.280572	0.288105	0.279744
Thalassicolla-nucleata-06	0.237725	0.263185	0.263778	0.267856	0.26404	0.264286	0.264794	0.264786	0.26528	0.263316	0.263367	0.264703	0.260943	0.263821	0.261773	0.260998	0.265292	0.264863	0.264888	0.265248	0.264334	0.265027	0.264327	0.26484	0.264882	0.260208	0.261992	0.270513	0.264108	0.266048	0.264249	0.268613	0.264388	0.261243	0.265192	0.263793	0.264696	0.263861	0.263606	0.263801	0.267301	0.265524	0.220292	0.264235	0.265517	0.267404	0.264312	0.267996	0.262366
Thalassicolla-nucleata-07	0.237198	0.262939	0.263546	0.267673	0.26381	0.264048	0.264575	0.264564	0.265069	0.263085	0.263144	0.264475	0.260678	0.263589	0.261513	0.260735	0.26507	0.264641	0.264669	0.265028	0.264101	0.264803	0.264093	0.264626	0.26466	0.259919	0.261731	0.270383	0.263882	0.265864	0.264019	0.268459	0.264162	0.261056	0.264921	0.263561	0.264481	0.263622	0.263395	0.263553	0.267115	0.265319	0.219584	0.264015	0.265312	0.267244	0.264074	0.267845	0.262128
Thalassicolla-nucleata-08	0.222464	0.248685	0.249363	0.253574	0.249581	0.249988	0.250371	0.250306	0.250851	0.248711	0.248803	0.2502	0.246387	0.249432	0.247258	0.246454	0.250814	0.250384	0.25049	0.250793	0.249817	0.250652	0.249832	0.250415	0.250468	0.245551	0.247371	0.25635	0.249666	0.251727	0.249809	0.25421	0.249912	0.247496	0.251854	0.249364	0.250263	0.249398	0.249221	0.249326	0.252779	0.251264	0.20441	0.250385	0.251072	0.252227	0.249808	0.252363	0.246967
Thalassicolla-nucleata-09	0.225009	0.24688	0.24762	0.251028	0.247662	0.247948	0.248155	0.248123	0.24859	0.247418	0.247861	0.247902	0.244941	0.247489	0.245741	0.24484	0.248528	0.248263	0.248294	0.248481	0.247711	0.248472	0.247718	0.248275	0.248292	0.244393	0.245733	0.254277	0.247671	0.249041	0.247617	0.252944	0.247854	0.246574	0.250176	0.247519	0.248099	0.247389	0.247754	0.247279	0.25097	0.249095	0.209927	0.249953	0.248923	0.254102	0.247692	0.254681	0.250484
Thalassicolla-nucleata-10	0.232328	0.260496	0.26112	0.265845	0.261494	0.261724	0.262317	0.262222	0.26285	0.260634	0.26081	0.262093	0.258081	0.261358	0.259003	0.258066	0.262771	0.262355	0.262463	0.262741	0.261708	0.262505	0.261719	0.262399	0.262429	0.257141	0.259095	0.268941	0.261601	0.263969	0.261666	0.266518	0.261852	0.26012	0.26291	0.261214	0.262203	0.261256	0.261226	0.261092	0.265103	0.263313	0.212825	0.2618	0.263125	0.26498	0.261626	0.265336	0.258207
Procyttarium-primordialis-01	0.228727	0.255083	0.255696	0.259897	0.255947	0.256282	0.256761	0.256734	0.257236	0.254954	0.254961	0.256643	0.25275	0.25577	0.253585	0.252884	0.25724	0.256773	0.256872	0.257215	0.256224	0.257026	0.256252	0.25677	0.256852	0.251924	0.253767	0.262406	0.256014	0.258116	0.256236	0.260164	0.25626	0.253513	0.257565	0.255695	0.256651	0.255796	0.255463	0.255725	0.258984	0.257527	0.210121	0.256338	0.257424	0.257553	0.256243	0.257834	0.252224
Procyttarium-primordialis-02	0.226932	0.250584	0.251261	0.254855	0.251355	0.251741	0.252051	0.252056	0.252495	0.250627	0.250694	0.251964	0.248439	0.251162	0.249236	0.248565	0.252522	0.252093	0.252134	0.252471	0.251609	0.252376	0.251616	0.25206	0.25214	0.247814	0.249408	0.257399	0.251393	0.253065	0.25159	0.255564	0.251629	0.24886	0.253412	0.25118	0.251968	0.251205	0.250964	0.251231	0.254279	0.252773	0.210504	0.252542	0.252695	0.254463	0.25167	0.254715	0.250709
Procyttarium-primordialis-03	0.224418	0.2479	0.248569	0.252142	0.248654	0.249057	0.249349	0.249348	0.249787	0.24786	0.247906	0.249247	0.245754	0.248438	0.246543	0.245899	0.2498	0.249372	0.249435	0.249766	0.248889	0.249693	0.248907	0.249352	0.249442	0.245114	0.24669	0.254426	0.248682	0.250339	0.248885	0.252804	0.248909	0.245758	0.250874	0.24849	0.249267	0.24851	0.248223	0.248547	0.251506	0.250063	0.207877	0.249838	0.249966	0.25129	0.248981	0.251531	0.247749
Nassellaria specimens
	Acanthodesmia-vinculata-01	Acanthodesmia-vinculata-02	Eucyrtidium-hexagonatum-01	Eucyrtidium-hexagonatum-02	Lophophaena-hispida-01	Peromelissa-thoracites-01	Pterocanium-praetextum-01	Pterocanium-praetextum-02	Pterocanium-praetextum-03	Pterocorys-campanula-01	Pterocorys-zancleus-01	Pterocorys-zancleus-02	Pterocorys-zancleus-03	Pterocorys-zancleus-04	Pterocorys-zancleus-05	Pterocorys-zancleus-06	Pterocorys-zancleus-07	Pterocorys-zancleus-08	Pterocorys-zancleus-09	Pterocorys-zancleus-10	Pterocorys-zancleus-11	Pterocorys-zancleus-12	Pterocorys-zancleus-13	Pterocorys-zancleus-14	Pterocorys-zancleus-15	Pterocorys-zancleus-16	Pterocorys-zancleus-17	Pterocorys-zancleus-18	Pterocorys-zancleus-19	Tetracorethra-tetracorethra-01
Acanthodesmia-vinculata-01
Acanthodesmia-vinculata-02	0.0376471
Eucyrtidium-hexagonatum-01	0.178852	0.174135
Eucyrtidium-hexagonatum-02	0.184552	0.179835	0.0108097
Lophophaena-hispida-01	0.141844	0.13948	0.203704	0.201537
Peromelissa-thoracites-01	0.144208	0.134752	0.21119	0.208629	0.0803783
Pterocanium-praetextum-01	0.209412	0.204706	0.200865	0.205778	0.163121	0.179669
Pterocanium-praetextum-02	0.209412	0.204706	0.200865	0.205778	0.163121	0.179669	0
Pterocanium-praetextum-03	0.209412	0.204706	0.200865	0.205778	0.163121	0.179669	0	0
Pterocorys-campanula-01	0.196429	0.201314	0.218226	0.216819	0.181189	0.197906	0.157682	0.157682	0.157682
Pterocorys-zancleus-01	0.191038	0.186321	0.20528	0.203901	0.167849	0.189125	0.150943	0.150943	0.150943	0.0635108
Pterocorys-zancleus-02	0.192217	0.18691	0.208629	0.207151	0.16844	0.189716	0.146816	0.146816	0.146816	0.0603942	0.0064554
Pterocorys-zancleus-03	0.191038	0.185731	0.20528	0.203901	0.169622	0.189716	0.152123	0.152123	0.152123	0.0651954	0.00176056	0.00821596
Pterocorys-zancleus-04	0.197162	0.191663	0.205384	0.206103	0.167061	0.186761	0.0982704	0.0982704	0.0982704	0.0924304	0.0542268	0.0505036	0.0557936
Pterocorys-zancleus-05	0.19681	0.193865	0.208313	0.208507	0.170213	0.189125	0.112618	0.112618	0.112618	0.0698703	0.0560003	0.0524709	0.0576176	0.0721287
Pterocorys-zancleus-06	0.191038	0.186321	0.207644	0.206265	0.167849	0.189125	0.146226	0.146226	0.146226	0.0587938	0.00469484	0.00176056	0.0064554	0.0495246	0.0512944
Pterocorys-zancleus-07	0.189858	0.185142	0.206462	0.205083	0.166667	0.187943	0.147406	0.147406	0.147406	0.059973	0.00352113	0.00293427	0.00528169	0.0507002	0.0524709	0.00117371
Pterocorys-zancleus-08	0.191188	0.188834	0.209388	0.208007	0.172719	0.191642	0.151856	0.151856	0.151856	0.0500577	0.0188848	0.0155523	0.0206495	0.0603339	0.057245	0.0141788	0.0153553
Pterocorys-zancleus-09	0.191038	0.186321	0.207644	0.206265	0.167849	0.189125	0.146226	0.146226	0.146226	0.0587938	0.00469484	0.00176056	0.0064554	0.0495246	0.0512944	0	0.00117371	0.0141788
Pterocorys-zancleus-10	0.191038	0.186321	0.207644	0.206265	0.167849	0.189125	0.146226	0.146226	0.146226	0.0587938	0.00469484	0.00176056	0.0064554	0.0495246	0.0512944	0	0.00117371	0.0141788	0
Pterocorys-zancleus-11	0.191038	0.186321	0.207644	0.206265	0.167849	0.189125	0.146226	0.146226	0.146226	0.0587938	0.00469484	0.00176056	0.0064554	0.0495246	0.0512944	0	0.00117371	0.0141788	0	0
Pterocorys-zancleus-12	0.191038	0.186321	0.207644	0.206265	0.167849	0.189125	0.146226	0.146226	0.146226	0.0587938	0.00469484	0.00176056	0.0064554	0.0495246	0.0512944	0	0.00117371	0.0141788	0	0	0
Pterocorys-zancleus-13	0.193396	0.193396	0.21119	0.209811	0.173759	0.192671	0.153302	0.153302	0.153302	0.0328504	0.0306604	0.032414	0.0324251	0.0723178	0.0619035	0.0306493	0.0306521	0.0334315	0.0306493	0.0306493	0.0306493	0.0306493
Pterocorys-zancleus-14	0.191333	0.185731	0.207348	0.205969	0.169326	0.189716	0.14829	0.14829	0.14829	0.060689	0.00674883	0.00366784	0.00850939	0.0513862	0.0532065	0.00205399	0.0032277	0.0160421	0.00205399	0.00205399	0.00205399	0.00205399	0.0327081
Pterocorys-zancleus-15	0.192049	0.186882	0.207794	0.206434	0.168637	0.190026	0.147799	0.147799	0.147799	0.0608956	0.00693047	0.00382853	0.00857925	0.0514646	0.053311	0.00223564	0.00340934	0.0163452	0.00223564	0.00223564	0.00223564	0.00223564	0.0328902	0.00412195
Pterocorys-zancleus-16	0.191038	0.186321	0.207644	0.206265	0.167849	0.189125	0.146226	0.146226	0.146226	0.0587938	0.00469484	0.00176056	0.0064554	0.0495246	0.0512944	0	0.00117371	0.0141788	0	0	0	0	0.0306493	0.00205399	0.00223564
Pterocorys-zancleus-17	0.192925	0.187264	0.209535	0.209102	0.170686	0.191962	0.148113	0.148113	0.148113	0.061624	0.00751174	0.00457746	0.0092723	0.0520315	0.0538821	0.0028169	0.00399061	0.0170024	0.0028169	0.0028169	0.0028169	0.0028169	0.0334728	0.00487089	0.00505254	0.0028169
Pterocorys-zancleus-18	0.191775	0.18691	0.20757	0.206265	0.168587	0.19016	0.147995	0.147995	0.147995	0.0608364	0.00689554	0.00388791	0.00858275	0.0514836	0.0533164	0.0022007	0.00337441	0.0162869	0.0022007	0.0022007	0.0022007	0.0022007	0.0328552	0.00410798	0.00424072	0.0022007	0.00501761
Pterocorys-zancleus-19	0.193396	0.193396	0.21119	0.209811	0.173759	0.192671	0.153302	0.153302	0.153302	0.0328504	0.0306604	0.032414	0.0324251	0.0723178	0.0619035	0.0306493	0.0306521	0.0334315	0.0306493	0.0306493	0.0306493	0.0306493	0.0306604	0.0327081	0.0328902	0.0306493	0.0334728	0.0328552
Tetracorethra-tetracorethra-01	0.19597	0.19834	0.20928	0.209472	0.175851	0.190652	0.120567	0.120567	0.120567	0.0635255	0.0726058	0.0693577	0.0742304	0.0862303	0.0800162	0.0678805	0.0690618	0.0598316	0.0678805	0.0678805	0.0678805	0.0678805	0.0669898	0.0699478	0.0699622	0.0678805	0.0704798	0.0699849	0.0669898
Spumellaria specimens
	Didymocyrtis-tetrathalamus-tetrathalamus-01	Didymocyrtis-tetrathalamus-tetrathalamus-02	Didymocyrtis-tetrathalamus-tetrathalamus-03	Didymocyrtis-tetrathalamus-tetrathalamus-04	Didymocyrtis-tetrathalamus-tetrathalamus-05	Didymocyrtis-tetrathalamus-tetrathalamus-06	Didymocyrtis-tetrathalamus-tetrathalamus-07	Didymocyrtis-tetrathalamus-coronatus-01	Didymocyrtis-tetrathalamus-coronatus-02	Didymocyrtis-tetrathalamus-coronatus-03	Euchitonia-elegans-furcata-01	Euchitonia-elegans-furcata-02	Euchitonia-elegans-furcata-03	Euchitonia-elegans-furcata-04	Euchitonia-elegans-furcata-05	Dictyocoryne-truncatum-01	Dictyocoryne-truncatum-02	Dictyocoryne-truncatum-03	Dictyocoryne-profunda-01	Dictyocoryne-profunda-02	Dictyocoryne-profunda-03	Dictyocoryne-profunda-04	Dictyocoryne-profunda-05	Dictyocoryne-profunda-06	lithellid-sp3-01
Didymocyrtis-tetrathalamus-tetrathalamus-01
Didymocyrtis-tetrathalamus-tetrathalamus-02	0.00613572
Didymocyrtis-tetrathalamus-tetrathalamus-03	0.00653207	0.00831354
Didymocyrtis-tetrathalamus-tetrathalamus-04	0.00692701	0.00646546	0.00712589
Didymocyrtis-tetrathalamus-tetrathalamus-05	0.00757126	0.00870942	0.00712589	0.00890736
Didymocyrtis-tetrathalamus-tetrathalamus-06	0.0139125	0.0145911	0.0111978	0.0140256	0.0143366
Didymocyrtis-tetrathalamus-tetrathalamus-07	0.00613525	0.00633288	0.00831354	0.00699268	0.00870942	0.0148173
Didymocyrtis-tetrathalamus-coronatus-01	0.0138064	0.0145982	0.0106888	0.0139549	0.0141776	0.0151849	0.0147961
Didymocyrtis-tetrathalamus-coronatus-02	0.00950119	0.0105305	0.00950119	0.010768	0.00712589	0.0156091	0.0105305	0.01538
Didymocyrtis-tetrathalamus-coronatus-03	0.00593824	0.00712589	0.00653207	0.00771971	0.00653207	0.0141669	0.00712589	0.0141033	0.0084323
Euchitonia-elegans-furcata-01	0.0427104	0.0434853	0.0451306	0.0442752	0.0415677	0.0444383	0.0426954	0.0451187	0.0418052	0.0427553
Euchitonia-elegans-furcata-02	0.0454381	0.0463305	0.0470309	0.046962	0.0444181	0.0468125	0.0455406	0.0474336	0.0447506	0.0454869	0.00611988
Euchitonia-elegans-furcata-03	0.0444891	0.0453818	0.0460808	0.0460134	0.0434679	0.0458627	0.0445919	0.0464838	0.0438005	0.0445368	0.00470701	0.00753763
Euchitonia-elegans-furcata-04	0.0427104	0.0434853	0.0451306	0.0442752	0.0415677	0.0444383	0.0426954	0.0451187	0.0418052	0.0427553	0	0.00611988	0.00470701
Euchitonia-elegans-furcata-05	0.0453777	0.0464479	0.0457245	0.0468419	0.0445368	0.0461337	0.045658	0.0466764	0.0450119	0.0454276	0.00765954	0.00989984	0.00919201	0.00765954
Dictyocoryne-truncatum-01	0.0468588	0.0482247	0.0451306	0.0482228	0.0457245	0.0466419	0.0474348	0.0470469	0.0463183	0.0466152	0.00942286	0.0108402	0.0103679	0.00942286	0.010018
Dictyocoryne-truncatum-02	0.0468588	0.0482247	0.0451306	0.0482228	0.0457245	0.0466419	0.0474348	0.0470469	0.0463183	0.0466152	0.00942286	0.0108402	0.0103679	0.00942286	0.010018	0.00707547
Dictyocoryne-truncatum-03	0.0521976	0.0533637	0.0514648	0.0534938	0.050673	0.0521265	0.0525738	0.0526376	0.0511481	0.0518606	0.0188605	0.020906	0.0202767	0.0188605	0.0206331	0.0196541	0.0196541
Dictyocoryne-profunda-01	0.0486381	0.0476318	0.0469121	0.0468419	0.047209	0.0469809	0.0476337	0.0475661	0.0477435	0.0482482	0.0111738	0.0140097	0.0130652	0.0111738	0.0138412	0.0111959	0.0111959	0.0225976
Dictyocoryne-profunda-02	0.0828544	0.0822095	0.0815963	0.0817063	0.0816744	0.0817712	0.0822108	0.0823024	0.0823428	0.0823497	0.0523222	0.0544943	0.0539631	0.0523222	0.054153	0.0520442	0.0520442	0.0613794	0.0486707
Dictyocoryne-profunda-03	0.0484404	0.0474342	0.0467142	0.0466443	0.0471101	0.0468112	0.0474361	0.0473929	0.0476643	0.0480998	0.010986	0.0138184	0.012875	0.010986	0.0133532	0.0110007	0.0110007	0.0222709	0.00648446	0.0482289
Dictyocoryne-profunda-04	0.0398929	0.0393851	0.0394893	0.0391386	0.039712	0.0406638	0.0393865	0.041185	0.040677	0.0398605	0.0215655	0.0227591	0.0222244	0.0215655	0.0224673	0.0221802	0.0221802	0.0314262	0.0199673	0.0589636	0.0195266
Dictyocoryne-profunda-05	0.048045	0.0476318	0.0463183	0.0470389	0.0469121	0.0468112	0.0474357	0.0473434	0.0475059	0.0478029	0.0129412	0.0136626	0.0131873	0.0129412	0.0132544	0.0117862	0.0117862	0.0227946	0.00942739	0.0505479	0.00903672	0.0199708
Dictyocoryne-profunda-06	0.0476496	0.0474342	0.0459224	0.046907	0.0467142	0.046585	0.0471721	0.047096	0.0473476	0.0475059	0.0125602	0.013512	0.0128809	0.0125602	0.0121781	0.0110026	0.0110026	0.0220101	0.00962727	0.050059	0.00890801	0.0197255	0.00943304
lithellid-sp3-01	0.198589	0.200008	0.199008	0.200813	0.200429	0.201381	0.199235	0.201399	0.20101	0.19875	0.217917	0.216623	0.2173	0.217917	0.216009	0.213082	0.213082	0.211637	0.215085	0.228705	0.215612	0.212314	0.215753	0.214988
[truncated: 29 more columns]

## Sheet: Intra-species p-distances
Order	Family	Species	Mean P-distance_full-length ASVs	Mean P-distance_V4-ASVs
Collodaria	Collosphaeridae	Acrosphaera-murrayanna	0.0272456	0.06183
Collodaria	Collosphaeridae	Collosphaera-huxleyi	0.0086215	0.0217625
Collodaria	Collosphaeridae	Disolenia-zanguebarica	0.00214216	0.00385103
Collodaria	Collosphaeridae	Siphonosphaera-socialis	0.0461396	0.12298
Collodaria	solitary	Procyttarium-primordialis	0.096904	0.0878422
Collodaria	solitary	Thalassicolla-nucleata	0.109447	0.134571
Nassellaria	Acanthodesmidae	Acanthodesmia vinculata	0.0508906	0.0376471
Nassellaria	Eucyrtididae	Eucyrtidium hexagonatum	0.00756391	0.00754717
Nassellaria	Lophophaenidae	Lophophaena hispida	N/A	N/A
Nassellaria	Lophophaenidae	Peromelissa thoracites	N/A	N/A
Nassellaria	Lychnocaniidae	Pterocanium praetextum	0.00134022	0
Nassellaria	Pterocorythidae	Pterocorys campanula	0.0014484	0.00438005
Nassellaria	Pterocorythidae	Pterocorys zancleus	0.00618808	0.0160556
Nassellaria	Pterocorythidae	Tetracorethra tetracorethra	0.0178276	0.0819543
Spumellaria	Artiscinae	Didymocyrtis tetrathalamus coronatus	0.010513	0.0135706
Spumellaria	Artiscinae	Didymocyrtis tetrathalamus tetrathalamus	0.011561	0.0102875
Spumellaria	Euchitoniidae	Dictyocoryne profunda	0.0171803	0.0342802
Spumellaria	Euchitoniidae	Dictyocoryne truncatum	0.0151491	0.0188679
Spumellaria	Euchitoniidae	Euchitonia-elegans-furcata	0.00376894	0.00824658
Spumellaria	novel clade	lithellid-sp3-01	0.0238486	0.0357452

## Sheet: Inter-species p-distances
Full-length ASVs
Collodaria species
	Acrosphaera-murrayanna	Collosphaera-huxleyi	Disolenia-zanguebarica	Procyttarium-primordialis	Siphonosphaera-socialis	Thalassicolla-nucleata
Acrosphaera-murrayanna
Collosphaera-huxleyi	0.0825436
Disolenia-zanguebarica	0.194689	0.202914
Procyttarium-primordialis	0.219908	0.221907	0.200979
Siphonosphaera-socialis	0.13685	0.135664	0.188297	0.205997
Thalassicolla-nucleata	0.219314	0.220645	0.203203	0.107174	0.206283
Nassellaria species
	Acanthodesmia-vinculata	Eucyrtidium-hexagonatum	Lophophaena-hispida	Peromelissa-thoracites	Pterocanium-praetextum	Pterocorys-campanula	Pterocorys-zancleus	Tetracorethra-tetracorethra
Acanthodesmia-vinculata
Eucyrtidium-hexagonatum	0.153995
Lophophaena-hispida	0.112509	0.153221
Peromelissa-thoracites	0.113278	0.163912	0.0643357
Pterocanium-praetextum	0.132134	0.157336	0.107744	0.115573
Pterocorys-campanula	0.130217	0.163724	0.105529	0.117008	0.0863562
Pterocorys-zancleus	0.12238	0.160095	0.107351	0.113264	0.0824827	0.0319187
Tetracorethra-tetracorethra	0.124685	0.161826	0.104304	0.110923	0.0758269	0.0261391	0.0289983
Spumellaria species
	Dictyocoryne-profunda	Dictyocoryne-truncatum	Didymocyrtis-tetrathalamus-coronatus	Didymocyrtis-tetrathalamus-tetrathalamus	Euchitonia-elegans-furcata	lithellid-sp3-01
Dictyocoryne-profunda
Dictyocoryne-truncatum	0.0207
Didymocyrtis-tetrathalamus-coronatus	0.0271	0.0272
Didymocyrtis-tetrathalamus-tetrathalamus	0.0277	0.0274	0.0109
Euchitonia-elegans-furcata	0.0121	0.0136	0.0205	0.0214
lithellid-sp3-01	0.1411	0.1374	0.1345	0.1344	0.1383
V4-ASVs
Collodaria species
	Collosphaera-huxleyi	Siphonosphaera-socialis	Acrosphaera-murrayanna	Disolenia-zanguebarica	Thalassicolla-nucleata	Procyttarium-primordialis
Collosphaera-huxleyi
Siphonosphaera-socialis	0.160911
Acrosphaera-murrayanna	0.106718	0.162898
Disolenia-zanguebarica	0.240351	0.211279	0.219571
Thalassicolla-nucleata	0.248665	0.231408	0.237594	0.235556
Procyttarium-primordialis	0.251881	0.235172	0.241489	0.236493	0.132636
Nassellaria species
	Acanthodesmia-vinculata	Eucyrtidium-hexagonatum	Lophophaena-hispida	Peromelissa-thoracites	Pterocanium-praetextum	Pterocorys-campanula	Pterocorys-zancleus	Tetracorethra-tetracorethra
Acanthodesmia-vinculata
Eucyrtidium-hexagonatum	0.178774
Lophophaena-hispida	0.140662	0.202837
Peromelissa-thoracites	0.13948	0.210165	0.0803783
Pterocanium-praetextum	0.207059	0.20283	0.163121	0.179669
Pterocorys-campanula	0.198871	0.217663	0.181189	0.197906	0.157682
Pterocorys-zancleus	0.18991	0.207358	0.169167	0.190007	0.144833	0.0607747
Tetracorethra-tetracorethra	0.197155	0.209357	0.175851	0.190652	0.120567	0.0635255	0.0706114
Spumellaria species
	Didymocyrtis-tetrathalamus-tetrathalamus	Didymocyrtis-tetrathalamus-coronatus	Euchitonia-elegans-furcata	Dictyocoryne-truncatum	Dictyocoryne-profunda	lithellid-sp3-01
Didymocyrtis-tetrathalamus-tetrathalamus
Didymocyrtis-tetrathalamus-coronatus	0.0120568
Euchitonia-elegans-furcata	0.0453383	0.0454914
Dictyocoryne-truncatum	0.049374	0.0489963	0.014628
Dictyocoryne-profunda	0.0535977	0.0540655	0.025554	0.0284985
lithellid-sp3-01	0.200085	0.200661	0.216843	0.212463	0.217745
