# Supplementary material for: Genetic variability in microbial eukaryotes reshapes marine biodiversity assessment in the age of amplicon sequencing
Source: PLoS One. 2025 Jun 20;20(6):e0326053. doi: 10.1371/journal.pone.0326053 (PMC12180732; doi:10.1371/journal.pone.0326053)
Supplement: S1 Table — (XLSX) [file pone.0326053.s010.xlsx]

## Sheet: Sheet1
PR2 Accession Number	Supergroup	Division	Class	Order	Family	Genus	Species
JN811206.1.1718_U	TSAR	Rhizaria	Acantharea	Acantharea_B	Acantharea_B1	Acanthochiasma	Acanthochiasma_sp.
JN811207.1.1716_U	TSAR	Rhizaria	Acantharea	Acantharea_B	Acantharea_B1	Acanthochiasma	Acanthochiasma_sp.
JQ697706.1.1718_U	TSAR	Rhizaria	Acantharea	Acantharea_F	Acantharea_F3	Stauracantha	Stauracantha_alata
HQ651787.1.1780_U	TSAR	Rhizaria	Acantharea	Acantharea_F	Acantharea_F2	Amphibelone	Amphibelone_heteracanthum
JN811173.1.1715_U	TSAR	Rhizaria	Acantharea	Acantharea_F	Acantharea_F3	Phyllostaurus_F3	Phyllostaurus_F3_siculus_catervatus
JQ697707.1.1720_U	TSAR	Rhizaria	Acantharea	Acantharea_F	Acantharea_F3	Stauracantha	Stauracantha_orthostaura
JN811193.1.1698_U	TSAR	Rhizaria	Acantharea	Acantharea_E	Acantharea_E1	Larcidium	Larcidium_dodecanthum
JN811178.1.1666_U	TSAR	Rhizaria	Acantharea	Acantharea_E	Acantharea_E1	Phractopelta	Phractopelta_dorataspis
JN811168.1.1506_U	TSAR	Rhizaria	Acantharea	Acantharea_E	Acantharea_E2	Lychnaspis_E2	Lychnaspis_E2_giltschii
JQ706068.1.1710_U	TSAR	Rhizaria	Acantharea	Acantharea_F	Acantharea_F_X	Lithoptera	Lithoptera_sp.
JN811202.1.1706_U	TSAR	Rhizaria	Acantharea	Acantharea_D	Acantharea_D1	Trizoma	Trizoma_brandti
MK396930.1.861_U	TSAR	Rhizaria	Polycystinea	Nassellaria	Acanthodesmidae	Amphispyris	Amphispyris_costata
MK396920.1.1127_U	TSAR	Rhizaria	Polycystinea	Nassellaria	Archipiliidae	Enneaphormis	Enneaphormis_enneastra
GU823742.1.1209_U	TSAR	Rhizaria	Polycystinea	Nassellaria	Artostrobiidae	Artostrobiidae_X	Artostrobiidae_X_sp.
DQ918039.1.514_U	TSAR	Rhizaria	Polycystinea	Nassellaria	Artostrobiidae	Artostrobiidae_X	Artostrobiidae_X_sp.
GQ383024.1.570_U	TSAR	Rhizaria	Polycystinea	Nassellaria	Artostrobiidae	Artostrobiidae_X	Artostrobiidae_X_sp.
KX532522.1.1343_U	TSAR	Rhizaria	Polycystinea	Nassellaria	Artostrobiidae	Artostrobiidae_X	Artostrobiidae_X_sp.
KX532534.1.1344_U	TSAR	Rhizaria	Polycystinea	Nassellaria	Artostrobiidae	Artostrobiidae_X	Artostrobiidae_X_sp.
MK396916.1.1207_U	TSAR	Rhizaria	Polycystinea	Nassellaria	Artostrobiidae	Botryostrobus	Botryostrobus_auritus
MK396918.1.1132_U	TSAR	Rhizaria	Polycystinea	Nassellaria	Artostrobiidae	Extotoxon	Extotoxon_undulatum
MK396925.1.701_U	TSAR	Rhizaria	Polycystinea	Nassellaria	Artostrobiidae	Spirocyrtis	Spirocyrtis_aff_scalaris
MK396938.1.680_U	TSAR	Rhizaria	Polycystinea	Nassellaria	Cannobotryidae	Acrobotrissa	Acrobotrissa_cribosa
GU822146.1.1400_U	TSAR	Rhizaria	Polycystinea	Nassellaria	Cannobotryidae	Cannobotryidae_X	Cannobotryidae_X_sp.
JQ226414.1.1621_U	TSAR	Rhizaria	Polycystinea	Nassellaria	Cannobotryidae	Cannobotryidae_X	Cannobotryidae_X_sp.
GU821560.1.1400_U	TSAR	Rhizaria	Polycystinea	Nassellaria	Cannobotryidae	Cannobotryidae_X	Cannobotryidae_X_sp.
GU822007.1.1400_U	TSAR	Rhizaria	Polycystinea	Nassellaria	Cannobotryidae	Cannobotryidae_X	Cannobotryidae_X_sp.
GU821503.1.1400_U	TSAR	Rhizaria	Polycystinea	Nassellaria	Cannobotryidae	Cannobotryidae_X	Cannobotryidae_X_sp.
DQ314838.1.1762_U	TSAR	Rhizaria	Polycystinea	Nassellaria	Cannobotryidae	Cannobotryidae_X	Cannobotryidae_X_sp.
JQ956296.1.1690_U	TSAR	Rhizaria	Polycystinea	Nassellaria	Cannobotryidae	Cannobotryidae_X	Cannobotryidae_X_sp.
GU821868.1.1400_U	TSAR	Rhizaria	Polycystinea	Nassellaria	Cannobotryidae	Cannobotryidae_X	Cannobotryidae_X_sp.
KC488587.1.1704_U	TSAR	Rhizaria	Polycystinea	Nassellaria	Cannobotryidae	Cannobotryidae_X	Cannobotryidae_X_sp.
KF130430.1.1756_U	TSAR	Rhizaria	Polycystinea	Nassellaria	Cannobotryidae	Cannobotryidae_X	Cannobotryidae_X_sp.
KJ762302.1.1797_U	TSAR	Rhizaria	Polycystinea	Nassellaria	Cannobotryidae	Cannobotryidae_X	Cannobotryidae_X_sp.
KJ762806.1.1797_U	TSAR	Rhizaria	Polycystinea	Nassellaria	Cannobotryidae	Cannobotryidae_X	Cannobotryidae_X_sp.
MK396914.1.1042_U	TSAR	Rhizaria	Polycystinea	Nassellaria	Carpocaniidae	Carpocanium	Carpocanium_obliqua
KR058214.1.1622_U	TSAR	Rhizaria	Polycystinea	Nassellaria	Collophidiidae	Colliphidium	Colliphidium_ovatum
KR058212.1.1594_U	TSAR	Rhizaria	Polycystinea	Nassellaria	Collophidiidae	Collophidium	Collophidium_aff_ovatum
KR058217.1.1306_U	TSAR	Rhizaria	Polycystinea	Nassellaria	Collophidiidae	Collophidium	Collophidium_cf_serpentinum
KR058220.1.1610_U	TSAR	Rhizaria	Polycystinea	Nassellaria	Collophidiidae	Collophidium	Collophidium_cf_serpentinum
KR058221.1.1632_U	TSAR	Rhizaria	Polycystinea	Nassellaria	Collophidiidae	Collophidium	Collophidium_cf_serpentinum
AB690557.1.1658_U	TSAR	Rhizaria	Polycystinea	Nassellaria	Collophidiidae	Collophidium	Collophidium_ellipsoides
AF018162.1.1798_U	TSAR	Rhizaria	Polycystinea	Nassellaria	Collophidiidae	Collophidium	Collophidium_serpentinum
KR058211.1.1314_U	TSAR	Rhizaria	Polycystinea	Nassellaria	Collophidiidae	Collophidium	Collophidium_serpentinum
KR058213.1.1584_U	TSAR	Rhizaria	Polycystinea	Nassellaria	Collophidiidae	Collophidium	Collophidium_serpentinum
KR058218.1.1613_U	TSAR	Rhizaria	Polycystinea	Nassellaria	Collophidiidae	Collophidium	Collophidium_serpentinum
KR058219.1.1586_U	TSAR	Rhizaria	Polycystinea	Nassellaria	Collophidiidae	Collophidium	Collophidium_serpentinum
KR058216.1.1704_U	TSAR	Rhizaria	Polycystinea	Nassellaria	Collophidiidae	Collophidium	Collophidium_sp.
KR058215.1.1339_U	TSAR	Rhizaria	Polycystinea	Nassellaria	Collophidiidae	Procyttarium_B	Procyttarium_B_prototypus
KR058207.1.1579_U	TSAR	Rhizaria	Polycystinea	Nassellaria	Collosphaeridae	Collosphaera	Collosphaera_tuberosa
KR058208.1.1580_U	TSAR	Rhizaria	Polycystinea	Nassellaria	Collosphaeridae	Collosphaera	Collosphaera_tuberosa
KR058209.1.1703_U	TSAR	Rhizaria	Polycystinea	Nassellaria	Collosphaeridae	Collosphaera	Collosphaera_tuberosa
KR058210.1.1005_U	TSAR	Rhizaria	Polycystinea	Nassellaria	Collosphaeridae	Collosphaera	Collosphaera_tuberosa
KR058198.1.1306_U	TSAR	Rhizaria	Polycystinea	Nassellaria	Collosphaeridae	Disolenia	Disolenia_quadrata
KR058199.1.1275_U	TSAR	Rhizaria	Polycystinea	Nassellaria	Collosphaeridae	Disolenia	Disolenia_tenuissima
KR058201.1.1276_U	TSAR	Rhizaria	Polycystinea	Nassellaria	Collosphaeridae	Disolenia	Disolenia_tenuissima
KR058200.1.1614_U	TSAR	Rhizaria	Polycystinea	Nassellaria	Collosphaeridae	Disolenia	Disolenia_zanguebarica
KR058202.1.1619_U	TSAR	Rhizaria	Polycystinea	Nassellaria	Collosphaeridae	Disolenia	Disolenia_zanguebarica
KR058203.1.1621_U	TSAR	Rhizaria	Polycystinea	Nassellaria	Collosphaeridae	Disolenia	Disolenia_zanguebarica
KR058196.1.1691_U	TSAR	Rhizaria	Polycystinea	Nassellaria	Collosphaeridae	naked	naked_Collosphaeridae
KR058197.1.1691_U	TSAR	Rhizaria	Polycystinea	Nassellaria	Collosphaeridae	naked	naked_Collosphaeridae
KR058204.1.1349_U	TSAR	Rhizaria	Polycystinea	Nassellaria	Collosphaeridae	naked	naked_Collosphaeridae
KR058206.1.1629_U	TSAR	Rhizaria	Polycystinea	Nassellaria	Collosphaeridae	Siphonosphaera	Siphonosphaera_abyssi
AF091145.1.1791_U	TSAR	Rhizaria	Polycystinea	Nassellaria	Collosphaeridae	Siphonosphaera	Siphonosphaera_cyathina
KR058205.1.1109_U	TSAR	Rhizaria	Polycystinea	Nassellaria	Collosphaeridae	Thalassicolla_A	Thalassicolla_A_melacapsa
MK396919.1.971_U	TSAR	Rhizaria	Polycystinea	Nassellaria	Cycladophoridae	Cycladophora	Cycladophora_cornuta
MK396929.1.1538_U	TSAR	Rhizaria	Polycystinea	Nassellaria	Eucyrtidiidae	Eucyrtidium	Eucyrtidium_acuminatum
MK396915.1.1128_U	TSAR	Rhizaria	Polycystinea	Nassellaria	Eucyrtidiidae	Eucyrtidium	Eucyrtidium_acuminatum
MK396948.1.1133_U	TSAR	Rhizaria	Polycystinea	Nassellaria	Eucyrtidiidae	Eucyrtidium	Eucyrtidium_acuminatum
MK396939.1.942_U	TSAR	Rhizaria	Polycystinea	Nassellaria	Eucyrtidiidae	Eucyrtidium	Eucyrtidium_campanulatum
MK396932.1.756_U	TSAR	Rhizaria	Polycystinea	Nassellaria	Eucyrtidiidae	Eucyrtidium	Eucyrtidium_galea
AB179735.1.1711_U	TSAR	Rhizaria	Polycystinea	Nassellaria	Eucyrtidiidae	Eucyrtidium	Eucyrtidium_hexagonatum
MK396924.1.828_U	TSAR	Rhizaria	Polycystinea	Nassellaria	Eucyrtidiidae	Eucyrtidium	Eucyrtidium_hexagonatum
AB246681.1.1604_U	TSAR	Rhizaria	Polycystinea	Nassellaria	Eucyrtidiidae	Eucyrtidium	Eucyrtidium_hexastichum
AB246690.1.1673_U	TSAR	Rhizaria	Polycystinea	Nassellaria	Eucyrtidiidae	Eucyrtidium	Eucyrtidium_tropezianum
AB246683.1.1710_U	TSAR	Rhizaria	Polycystinea	Nassellaria	Lophophaenidae	Archiperidium	Archiperidium_hexacanthum
MK396923.1.820_U	TSAR	Rhizaria	Polycystinea	Nassellaria	Lophophaenidae	Dictyocryphalus	Dictyocryphalus_variabilis
HQ651802.1.1793_U	TSAR	Rhizaria	Polycystinea	Nassellaria	Lophophaenidae	Lithomelissa	Lithomelissa_setosa
HQ651801.1.1792_U	TSAR	Rhizaria	Polycystinea	Nassellaria	Lophophaenidae	Lithomelissa	Lithomelissa_setosa
MK396927.1.764_U	TSAR	Rhizaria	Polycystinea	Nassellaria	Lophophaenidae	Peromelissa	Peromelissa_phalacra
AB246694.1.1707_U	TSAR	Rhizaria	Polycystinea	Nassellaria	Lophophaenidae	Peromelissa	Peromelissa_tricuspidata
MK396922.1.785_U	TSAR	Rhizaria	Polycystinea	Nassellaria	Lophophaenidae	Pseudodictyophimus	Pseudodictyophimus_clevei
MK396921.1.551_U	TSAR	Rhizaria	Polycystinea	Nassellaria	Lychnocaniidae	Lamprotripus	Lamprotripus_hirundo
AB246682.1.1718_U	TSAR	Rhizaria	Polycystinea	Nassellaria	Lychnocaniidae	Pterocanium	Pterocanium_campanella
MK396935.1.788_U	TSAR	Rhizaria	Polycystinea	Nassellaria	Lychnocaniidae	Pterocanium	Pterocanium_charybdeum
MK396934.1.773_U	TSAR	Rhizaria	Polycystinea	Nassellaria	Lychnocaniidae	Pterocanium	Pterocanium_praetextum
LC468159.1.1788_U	TSAR	Rhizaria	Polycystinea	Nassellaria	Orosphaeridae	Orodendrum	Orodendrum_regale
LC468158.1.1787_U	TSAR	Rhizaria	Polycystinea	Nassellaria	Orosphaeridae	Orodendrum	Orodendrum_regale
MK396928.1.1309_U	TSAR	Rhizaria	Polycystinea	Nassellaria	Pterocorythidae	Anthocyrtidium	Anthocyrtidium_archilis
MK396941.1.619_U	TSAR	Rhizaria	Polycystinea	Nassellaria	Pterocorythidae	Pterocorys	Pterocorys_carinata
MK396933.1.761_U	TSAR	Rhizaria	Polycystinea	Nassellaria	Pterocorythidae	Pterocorys	Pterocorys_carinata
MK396936.1.1545_U	TSAR	Rhizaria	Polycystinea	Nassellaria	Pterocorythidae	Pterocorys	Pterocorys_carinata
MK396946.1.1765_U	TSAR	Rhizaria	Polycystinea	Nassellaria	Pterocorythidae	Pterocorys	Pterocorys_cf_zanclea
AB430759.1.1500_U	TSAR	Rhizaria	Polycystinea	Nassellaria	Pterocorythidae	Pterocorys	Pterocorys_clausa
MK396947.1.1166_U	TSAR	Rhizaria	Polycystinea	Nassellaria	Pterocorythidae	Pterocorys	Pterocorys_clausa
AB179736.1.1725_U	TSAR	Rhizaria	Polycystinea	Nassellaria	Pterocorythidae	Pterocorys	Pterocorys_sp.
AB246697.1.1713_U	TSAR	Rhizaria	Polycystinea	Nassellaria	Pterocorythidae	Pterocorys	Pterocorys_sp.
MK396942.1.1717_U	TSAR	Rhizaria	Polycystinea	Nassellaria	Pterocorythidae	Pterocorys	Pterocorys_sp.
MK396950.1.1073_U	TSAR	Rhizaria	Polycystinea	Nassellaria	Pterocorythidae	Pterocorys	Pterocorys_sp.
MK396940.1.714_U	TSAR	Rhizaria	Polycystinea	Nassellaria	Pterocorythidae	Pterocorys	Pterocorys_sp.
MK396944.1.827_U	TSAR	Rhizaria	Polycystinea	Nassellaria	Pterocorythidae	Pterocorys	Pterocorys_trochus
MK396945.1.1151_U	TSAR	Rhizaria	Polycystinea	Nassellaria	Pterocorythidae	Theocorythium	Theocorythium_sp.
MK396943.1.1782_U	TSAR	Rhizaria	Polycystinea	Nassellaria	Pterocorythidae	Theocorythium	Theocorythium_vetlum
HQ651793.1.1672_U	TSAR	Rhizaria	Polycystinea	Nassellaria	Sethoperidae	Archiscenium	Archiscenium_tricolpium
AB246692.1.1709_U	TSAR	Rhizaria	Polycystinea	Nassellaria	Sethophormidae	Protoscenium	Protoscenium_cf_intricatum
AB690555.1.1691_U	TSAR	Rhizaria	Polycystinea	Nassellaria	Sphaerozoidae	Collozoum	Collozoum_inerme
AY266295.1.1790_U	TSAR	Rhizaria	Polycystinea	Nassellaria	Sphaerozoidae	Collozoum	Collozoum_inerme
AB690554.1.1621_U	TSAR	Rhizaria	Polycystinea	Nassellaria	Sphaerozoidae	Collozoum	Collozoum_inerme
KR058245.1.1574_U	TSAR	Rhizaria	Polycystinea	Nassellaria	Sphaerozoidae	Collozoum	Collozoum_inerme
KR058246.1.1388_U	TSAR	Rhizaria	Polycystinea	Nassellaria	Sphaerozoidae	Collozoum	Collozoum_inerme
KR058247.1.1587_U	TSAR	Rhizaria	Polycystinea	Nassellaria	Sphaerozoidae	Collozoum	Collozoum_inerme
KR058248.1.1578_U	TSAR	Rhizaria	Polycystinea	Nassellaria	Sphaerozoidae	Collozoum	Collozoum_inerme
KR058249.1.1606_U	TSAR	Rhizaria	Polycystinea	Nassellaria	Sphaerozoidae	Collozoum	Collozoum_inerme
KR058250.1.1338_U	TSAR	Rhizaria	Polycystinea	Nassellaria	Sphaerozoidae	Collozoum	Collozoum_inerme
AF091146.1.1792_U	TSAR	Rhizaria	Polycystinea	Nassellaria	Sphaerozoidae	Collozoum	Collozoum_pelagicum
KR058241.1.1335_U	TSAR	Rhizaria	Polycystinea	Nassellaria	Sphaerozoidae	Collozoum	Collozoum_pelagicum
KR058242.1.1606_U	TSAR	Rhizaria	Polycystinea	Nassellaria	Sphaerozoidae	Collozoum	Collozoum_pelagicum
KR058243.1.1129_U	TSAR	Rhizaria	Polycystinea	Nassellaria	Sphaerozoidae	Collozoum	Collozoum_pelagicum
KR058256.1.1606_U	TSAR	Rhizaria	Polycystinea	Nassellaria	Sphaerozoidae	Collozoum	Collozoum_pelagicum
KR058257.1.1619_U	TSAR	Rhizaria	Polycystinea	Nassellaria	Sphaerozoidae	Collozoum	Collozoum_pelagicum
KR058244.1.1331_U	TSAR	Rhizaria	Polycystinea	Nassellaria	Sphaerozoidae	Collozoum	Collozoum_sp.
KR058253.1.835_U	TSAR	Rhizaria	Polycystinea	Nassellaria	Sphaerozoidae	Procyttarium_C	Procyttarium_C_primordialis
KR058254.1.1046_U	TSAR	Rhizaria	Polycystinea	Nassellaria	Sphaerozoidae	Procyttarium_C	Procyttarium_C_primordialis
KR058255.1.836_U	TSAR	Rhizaria	Polycystinea	Nassellaria	Sphaerozoidae	Procyttarium_C	Procyttarium_C_primordialis
KR058251.1.1615_U	TSAR	Rhizaria	Polycystinea	Nassellaria	Sphaerozoidae	Rhaphidozoum	Rhaphidozoum_acuferum
KR058252.1.1692_U	TSAR	Rhizaria	Polycystinea	Nassellaria	Sphaerozoidae	Rhaphidozoum	Rhaphidozoum_acuferum
KR058235.1.1305_U	TSAR	Rhizaria	Polycystinea	Nassellaria	Sphaerozoidae	Sphaerozoum	Sphaerozoum_armatum
KR058225.1.1691_U	TSAR	Rhizaria	Polycystinea	Nassellaria	Sphaerozoidae	Sphaerozoum	Sphaerozoum_brandtii
KR058226.1.1308_U	TSAR	Rhizaria	Polycystinea	Nassellaria	Sphaerozoidae	Sphaerozoum	Sphaerozoum_brandtii
KR058223.1.1276_U	TSAR	Rhizaria	Polycystinea	Nassellaria	Sphaerozoidae	Sphaerozoum	Sphaerozoum_fuscum
KR058228.1.1587_U	TSAR	Rhizaria	Polycystinea	Nassellaria	Sphaerozoidae	Sphaerozoum	Sphaerozoum_fuscum
KR058229.1.1692_U	TSAR	Rhizaria	Polycystinea	Nassellaria	Sphaerozoidae	Sphaerozoum	Sphaerozoum_fuscum
AB690556.1.1649_U	TSAR	Rhizaria	Polycystinea	Nassellaria	Sphaerozoidae	Sphaerozoum	Sphaerozoum_ovodimare
AF018161.1.1788_U	TSAR	Rhizaria	Polycystinea	Nassellaria	Sphaerozoidae	Sphaerozoum	Sphaerozoum_punctatum
AB842486.1.1784_U	TSAR	Rhizaria	Polycystinea	Nassellaria	Sphaerozoidae	Sphaerozoum	Sphaerozoum_punctatum
KR058236.1.1267_U	TSAR	Rhizaria	Polycystinea	Nassellaria	Sphaerozoidae	Sphaerozoum	Sphaerozoum_punctatum
KR058238.1.1688_U	TSAR	Rhizaria	Polycystinea	Nassellaria	Sphaerozoidae	Sphaerozoum	Sphaerozoum_punctatum
KR058239.1.1693_U	TSAR	Rhizaria	Polycystinea	Nassellaria	Sphaerozoidae	Sphaerozoum	Sphaerozoum_punctatum
KR058240.1.1687_U	TSAR	Rhizaria	Polycystinea	Nassellaria	Sphaerozoidae	Sphaerozoum	Sphaerozoum_punctatum
KR058227.1.1272_U	TSAR	Rhizaria	Polycystinea	Nassellaria	Sphaerozoidae	Sphaerozoum	Sphaerozoum_sp.
KR058222.1.1274_U	TSAR	Rhizaria	Polycystinea	Nassellaria	Sphaerozoidae	Sphaerozoum	Sphaerozoum_strigulosum
KR058224.1.1602_U	TSAR	Rhizaria	Polycystinea	Nassellaria	Sphaerozoidae	Sphaerozoum	Sphaerozoum_strigulosum
KR058230.1.1613_U	TSAR	Rhizaria	Polycystinea	Nassellaria	Sphaerozoidae	Sphaerozoum	Sphaerozoum_trigenimum
KR058231.1.1285_U	TSAR	Rhizaria	Polycystinea	Nassellaria	Sphaerozoidae	Sphaerozoum	Sphaerozoum_trigenimum
KR058232.1.1299_U	TSAR	Rhizaria	Polycystinea	Nassellaria	Sphaerozoidae	Sphaerozoum	Sphaerozoum_trigenimum
KR058233.1.1026_U	TSAR	Rhizaria	Polycystinea	Nassellaria	Sphaerozoidae	Sphaerozoum	Sphaerozoum_trigenimum
KR058234.1.1663_U	TSAR	Rhizaria	Polycystinea	Nassellaria	Sphaerozoidae	Sphaerozoum	Sphaerozoum_trigenimum
KR058237.1.1698_U	TSAR	Rhizaria	Polycystinea	Nassellaria	Sphaerozoidae	Thalassicolla_C	Thalassicolla_C_caerulea
AY266296.1.1784_U	TSAR	Rhizaria	Polycystinea	Nassellaria	Sphaerozoidae	Thalassophysa	Thalassophysa_pelagica
MK396926.1.891_U	TSAR	Rhizaria	Polycystinea	Nassellaria	Theopiliidae	Eucecryphalus	Eucecryphalus_aff_cervus
AB246685.1.1716_U	TSAR	Rhizaria	Polycystinea	Nassellaria	Theopiliidae	Tricolocamptra	Tricolocamptra_aff_urnula
HQ651791.1.1715_U	TSAR	Rhizaria	Polycystinea	Nassellaria	Triospyrididae	Ceratospyris	Ceratospyris_hyperborea
MK396937.1.1629_U	TSAR	Rhizaria	Polycystinea	Nassellaria	Triospyrididae	Lophospyris	Lophospyris_aff_ivanovi
HQ651789.1.1625_U	TSAR	Rhizaria	Polycystinea	Spumellaria	Actinommidae	Actinomma	Actinomma_boreale
HQ651788.1.1680_U	TSAR	Rhizaria	Polycystinea	Spumellaria	Actinommidae	Actinomma	Actinomma_boreale
MT670533.1.735_U	TSAR	Rhizaria	Polycystinea	Spumellaria	Actinommidae	Actinomma	Actinomma_trinacrium
AB439010.1.1632_U	TSAR	Rhizaria	Polycystinea	Spumellaria	Artiscinae	Cypassis	Cypassis_irregularis
MT670541.1.766_U	TSAR	Rhizaria	Polycystinea	Spumellaria	Artiscinae	Cypassis	Cypassis_irregularis
MT670537.1.1238_U	TSAR	Rhizaria	Polycystinea	Spumellaria	Artiscinae	Cypassis	Cypassis_oblongus
MT670513.1.754_U	TSAR	Rhizaria	Polycystinea	Spumellaria	Artiscinae	Cypassis	Cypassis_sp
AB193605.1.1723_U	TSAR	Rhizaria	Polycystinea	Spumellaria	Artiscinae	Didymocyrtis	Didymocyrtis_tetrathalamus
MT670505.1.786_U	TSAR	Rhizaria	Polycystinea	Spumellaria	Artiscinae	Didymocyrtis	Didymocyrtis_tetrathalamus
LC093106.1.1760_U	TSAR	Rhizaria	Polycystinea	Spumellaria	Artiscinae	Didymocyrtis	Didymocyrtis_tetrathalamus_coronatus
MT670508.1.782_U	TSAR	Rhizaria	Polycystinea	Spumellaria	Artiscinae	Didymocyrtis	Didymocyrtis_tetrathalamus_coronatus
MT670545.1.1688_U	TSAR	Rhizaria	Polycystinea	Spumellaria	Astrosphaeridae	Arachnospongus	Arachnospongus_varians
AB490705.1.1724_U	TSAR	Rhizaria	Polycystinea	Spumellaria	Astrosphaeridae	Astrosphaera	Astrosphaera_hexagonalis
AB490706.1.1725_U	TSAR	Rhizaria	Polycystinea	Spumellaria	Astrosphaeridae	Astrosphaera	Astrosphaera_hexagonalis
MT670520.1.1347_U	TSAR	Rhizaria	Polycystinea	Spumellaria	Astrosphaeridae	Clacococcus	Clacococcus_irregularis
MT670518.1.856_U	TSAR	Rhizaria	Polycystinea	Spumellaria	Astrosphaeridae	Cladococcus	Cladococcus_scoparius
MT670546.1.1336_U	TSAR	Rhizaria	Polycystinea	Spumellaria	Astrosphaeridae	Cladococcus	Cladococcus_sp.
MT670511.1.807_U	TSAR	Rhizaria	Polycystinea	Spumellaria	Astrosphaeridae	Cladococcus	Cladococcus_sp.
MT670523.1.1484_U	TSAR	Rhizaria	Polycystinea	Spumellaria	Astrosphaeridae	Cladococcus	Cladococcus_viminalis
MT670522.1.1748_U	TSAR	Rhizaria	Polycystinea	Spumellaria	Astrosphaeridae	Cladococcus	Cladococcus_viminalis
AB284518.1.1552_U	TSAR	Rhizaria	Polycystinea	Spumellaria	Astrosphaeridae	Heliosphaera	Heliosphaera_aff_actinota
MT670497.1.1071_U	TSAR	Rhizaria	Polycystinea	Spumellaria	Astrosphaeridae	Heliosphaera	Heliosphaera_bifurcus
HQ651792.1.1516_U	TSAR	Rhizaria	Polycystinea	Spumellaria	Astrosphaeridae	Heliosphaera	Heliosphaera_sp.
MT670507.1.1745_U	TSAR	Rhizaria	Polycystinea	Spumellaria	Centrocubidae	Centrocubus	Centrocubus_cladostylus
MT670529.1.718_U	TSAR	Rhizaria	Polycystinea	Spumellaria	Cristallosphaeridae	Calcaromma	Calcaromma_morum
MT670528.1.1661_U	TSAR	Rhizaria	Polycystinea	Spumellaria	Cristallosphaeridae	Calcaromma	Calcaromma_morum
MT670525.1.1661_U	TSAR	Rhizaria	Polycystinea	Spumellaria	Cristallosphaeridae	Calcaromma	Calcaromma_morum
MT670493.1.1802_U	TSAR	Rhizaria	Polycystinea	Spumellaria	Cristallosphaeridae	Calcaromma	Calcaromma_morum
MT670488.1.1749_U	TSAR	Rhizaria	Polycystinea	Spumellaria	Euchitoniidae	Dictyocoryne	Dictyocoryne_gegenbauri
MT670527.1.589_U	TSAR	Rhizaria	Polycystinea	Spumellaria	Euchitoniidae	Dictyocoryne	Dictyocoryne_koellikeri
MT670524.1.591_U	TSAR	Rhizaria	Polycystinea	Spumellaria	Euchitoniidae	Dictyocoryne	Dictyocoryne_koellikeri
AB101540.1.1726_U	TSAR	Rhizaria	Polycystinea	Spumellaria	Euchitoniidae	Dictyocoryne	Dictyocoryne_profunda
MT670491.1.929_U	TSAR	Rhizaria	Polycystinea	Spumellaria	Euchitoniidae	Dictyocoryne	Dictyocoryne_sp.
AB101541.1.1727_U	TSAR	Rhizaria	Polycystinea	Spumellaria	Euchitoniidae	Dictyocoryne	Dictyocoryne_truncata
AB430757.1.1627_U	TSAR	Rhizaria	Polycystinea	Spumellaria	Euchitoniidae	Dictyocoryne	Dictyocoryne_truncata
AB430758.1.1627_U	TSAR	Rhizaria	Polycystinea	Spumellaria	Euchitoniidae	Dictyocoryne	Dictyocoryne_truncata
AB179732.1.1728_U	TSAR	Rhizaria	Polycystinea	Spumellaria	Euchitoniidae	Myelastrum	Myelastrum_elegans
AB179733.1.1727_U	TSAR	Rhizaria	Polycystinea	Spumellaria	Euchitoniidae	Myelastrum	Myelastrum_furcatum
AB179734.1.1726_U	TSAR	Rhizaria	Polycystinea	Spumellaria	Euchitoniidae	Myelastrum	Myelastrum_lobum
AB101542.1.1726_U	TSAR	Rhizaria	Polycystinea	Spumellaria	Euchitoniidae	Spongaster	Spongaster_tetras_tetras
AB246696.1.1724_U	TSAR	Rhizaria	Polycystinea	Spumellaria	Euchitoniidae	Spongodiscus_E3	Spongodiscus_E3_resurgens
MT670538.1.871_U	TSAR	Rhizaria	Polycystinea	Spumellaria	Excentroconchidae	Plegmosphaeromma	Plegmosphaeromma_sp.
MT670516.1.1731_U	TSAR	Rhizaria	Polycystinea	Spumellaria	Excentroconchidae	Plegmosphaeromma	Plegmosphaeromma_sp.
MT670484.1.849_U	TSAR	Rhizaria	Polycystinea	Spumellaria	Hexalonchidae	Hexacontella_B	Hexacontella_B_sp.
AB284519.1.1723_U	TSAR	Rhizaria	Polycystinea	Spumellaria	Hexalonchidae	Hexacontium	Hexacontium_pachydermum
HQ651794.1.1630_U	TSAR	Rhizaria	Polycystinea	Spumellaria	Hexalonchidae	Hexacontium	Hexacontium_sp.
HQ651797.1.1626_U	TSAR	Rhizaria	Polycystinea	Spumellaria	Hexalonchidae	Hexacontium	Hexacontium_sp.
HQ651796.1.1629_U	TSAR	Rhizaria	Polycystinea	Spumellaria	Hexalonchidae	Hexacontium	Hexacontium_sp.
MT670544.1.1754_U	TSAR	Rhizaria	Polycystinea	Spumellaria	Hexalonchidae	Stigmostylus	Stigmostylus_ferrusi
MT670526.1.943_U	TSAR	Rhizaria	Polycystinea	Spumellaria	Hexastylidae	Hexacontella_A	Hexacontella_A_sp.
HQ651798.1.1629_U	TSAR	Rhizaria	Polycystinea	Spumellaria	Hexastylidae	Hexastylus	Hexastylus_nobilis
HQ651795.1.1627_U	TSAR	Rhizaria	Polycystinea	Spumellaria	Hexastylidae	Hexastylus	Hexastylus_nobilis
MT670540.1.855_U	TSAR	Rhizaria	Polycystinea	Spumellaria	Hollandosphaeridae	Hollandosphaera	Hollandosphaera_hexagonia
MT670535.1.1677_U	TSAR	Rhizaria	Polycystinea	Spumellaria	Hollandosphaeridae	Hollandosphaera	Hollandosphaera_hexagonia
MT670517.1.865_U	TSAR	Rhizaria	Polycystinea	Spumellaria	Hollandosphaeridae	Hollandosphaera	Hollandosphaera_hexagonia
MT670515.1.1732_U	TSAR	Rhizaria	Polycystinea	Spumellaria	Hollandosphaeridae	Hollandosphaera	Hollandosphaera_hexagonia
MT670512.1.1781_U	TSAR	Rhizaria	Polycystinea	Spumellaria	Hollandosphaeridae	Hollandosphaera	Hollandosphaera_hexagonia
JX661012.1.834_U	TSAR	Rhizaria	Polycystinea	Spumellaria	Liosphaeroidea_X	Liosphaeroidea_XX	Liosphaeroidea_XX_sp.
AB617584.1.1823_U	TSAR	Rhizaria	Polycystinea	Spumellaria	Lithelidae	Lithelius	Lithelius_cf_alveolina
AB617587.1.1753_U	TSAR	Rhizaria	Polycystinea	Spumellaria	Lithelidae	Spongurus	Spongurus_pylomaticus
MT670483.1.808_U	TSAR	Rhizaria	Polycystinea	Spumellaria	Lithelidae	Trilobatum	Trilobatum_aff_acuferum
MT670494.1.794_U	TSAR	Rhizaria	Polycystinea	Spumellaria	Pyloniidae	Larcopyle	Larcopyle_aff_buetschlii
LC049344.1.1742_U	TSAR	Rhizaria	Polycystinea	Spumellaria	Pyloniidae	Larcopyle	Larcopyle_butschlii
LC049343.1.1742_U	TSAR	Rhizaria	Polycystinea	Spumellaria	Pyloniidae	Larcopyle	Larcopyle_butschlii
AB617585.1.1717_U	TSAR	Rhizaria	Polycystinea	Spumellaria	Pyloniidae	Larcppyle	Larcppyle_sp.
MT670502.1.1712_U	TSAR	Rhizaria	Polycystinea	Spumellaria	Pyloniidae	Pylodiscus	Pylodiscus_spinulosus
HQ651783.1.1678_U	TSAR	Rhizaria	Polycystinea	Spumellaria	Pyloniidae	Pyloniidae_3	Pyloniidae_3_sp.
AB246688.1.1680_U	TSAR	Rhizaria	Polycystinea	Spumellaria	Pyloniidae	Sphaerolarnacillium	Sphaerolarnacillium_tanzhiyuani
MT670549.1.985_U	TSAR	Rhizaria	Polycystinea	Spumellaria	Pyloniidae	Tetrapyle	Tetrapyle_octacantha
MT670543.1.793_U	TSAR	Rhizaria	Polycystinea	Spumellaria	Pyloniidae	Tetrapyle	Tetrapyle_octacantha
MT670531.1.794_U	TSAR	Rhizaria	Polycystinea	Spumellaria	Pyloniidae	Tetrapyle	Tetrapyle_octacantha
MT670530.1.795_U	TSAR	Rhizaria	Polycystinea	Spumellaria	Pyloniidae	Tetrapyle	Tetrapyle_octacantha
MT670519.1.805_U	TSAR	Rhizaria	Polycystinea	Spumellaria	Pyloniidae	Tetrapyle	Tetrapyle_octacantha
MT670504.1.750_U	TSAR	Rhizaria	Polycystinea	Spumellaria	Pyloniidae	Tetrapyle	Tetrapyle_octacantha
MT670486.1.812_U	TSAR	Rhizaria	Polycystinea	Spumellaria	Pyloniidae	Tetrapyle	Tetrapyle_octacantha
AB246680.1.1667_U	TSAR	Rhizaria	Polycystinea	Spumellaria	Pyloniidae	Tetrapyle	Tetrapyle_sp.
MT670521.1.1811_U	TSAR	Rhizaria	Polycystinea	Spumellaria	Rhizosphaeridae	Haliommilla	Haliommilla_capillacea
MT670503.1.1823_U	TSAR	Rhizaria	Polycystinea	Spumellaria	Rhizosphaeridae	Haliommilla	Haliommilla_capillacea
MT670487.1.1862_U	TSAR	Rhizaria	Polycystinea	Spumellaria	Rhizosphaeridae	Haliommilla	Haliommilla_capillacea
AB246686.1.1798_U	TSAR	Rhizaria	Polycystinea	Spumellaria	Rhizosphaeridae	Rhizosphaera	Rhizosphaera_sp.
AB246684.1.1801_U	TSAR	Rhizaria	Polycystinea	Spumellaria	Rhizosphaeridae	Rhizosphaera	Rhizosphaera_sp.
JQ706069.1.1764_U	TSAR	Rhizaria	Polycystinea	Spumellaria	Rhizosphaeridae	Rhizosphaera	Rhizosphaera_trigonacantha
MT670542.1.1761_U	TSAR	Rhizaria	Polycystinea	Spumellaria	Rhizosphaeridae	Rhizosphaera	Rhizosphaera_trigonacantha
MT670489.1.1829_U	TSAR	Rhizaria	Polycystinea	Spumellaria	Rhizosphaeridae	Rhizosphaera	Rhizosphaera_trigonacantha
AB430760.1.1625_U	TSAR	Rhizaria	Polycystinea	Spumellaria	Spongobrachiidae	Spongobrachiidae_X	Spongobrachiidae_X_sp.
MT670500.1.1052_U	TSAR	Rhizaria	Polycystinea	Spumellaria	Spongobrachiidae	Spongobrachiidae_X	Spongobrachiidae_X_sp.
MT670498.1.852_U	TSAR	Rhizaria	Polycystinea	Spumellaria	Spongobrachiidae	Spongobrachiidae_X	Spongobrachiidae_X_sp.
MT670495.1.814_U	TSAR	Rhizaria	Polycystinea	Spumellaria	Spongobrachiidae	Spongobrachiidae_X	Spongobrachiidae_X_sp.
MT670485.1.1741_U	TSAR	Rhizaria	Polycystinea	Spumellaria	Spongobrachiidae	Spongobracium	Spongobracium_ellipticum
AB246695.1.1722_U	TSAR	Rhizaria	Polycystinea	Spumellaria	Spongobrachiidae	Spongodiscus_E2	Spongodiscus_E2_biconcavus
MT670536.1.1710_U	TSAR	Rhizaria	Polycystinea	Spumellaria	Spongobrachiidae	Spongosteriscus	Spongosteriscus_toxon
AB617590.1.1679_U	TSAR	Rhizaria	Polycystinea	Spumellaria	Spongopylidae	Schizodiscus	Schizodiscus_asymmetricus
AB860152.1.1803_U	TSAR	Rhizaria	Polycystinea	Spumellaria	Spongopylidae	Schizodiscus	Schizodiscus_spp.
AB860153.1.1803_U	TSAR	Rhizaria	Polycystinea	Spumellaria	Spongopylidae	Schizodiscus	Schizodiscus_spp.
AB860154.1.1803_U	TSAR	Rhizaria	Polycystinea	Spumellaria	Spongopylidae	Schizodiscus	Schizodiscus_spp.
AB617589.1.1745_U	TSAR	Rhizaria	Polycystinea	Spumellaria	Spongopylidae	Schizodiscus	Schizodiscus_stylotrochoides
AB617588.1.1757_U	TSAR	Rhizaria	Polycystinea	Spumellaria	Spongopylidae	Schizodiscus	Schizodiscus_stylotrochoides
AB246689.1.1605_U	TSAR	Rhizaria	Polycystinea	Spumellaria	Spongopylidae	Spongopyle	Spongopyle_osculosa
AB860149.1.1803_U	TSAR	Rhizaria	Polycystinea	Spumellaria	Spongopylidae	Spongopyle	Spongopyle_osculosa
AB860150.1.1803_U	TSAR	Rhizaria	Polycystinea	Spumellaria	Spongopylidae	Spongopyle	Spongopyle_osculosa
AB860151.1.1803_U	TSAR	Rhizaria	Polycystinea	Spumellaria	Spongopylidae	Spongopyle	Spongopyle_osculosa
LC093107.1.1764_U	TSAR	Rhizaria	Polycystinea	Spumellaria	Spongopylidae	Triastrum	Triastrum_aurivillii
MT670499.1.1736_U	TSAR	Rhizaria	Polycystinea	Spumellaria	Spongosphaeridae	Spongosphaera	Spongosphaera_streptacantha
MT670496.1.1704_U	TSAR	Rhizaria	Polycystinea	Spumellaria	Spongosphaeridae	Spongosphaera	Spongosphaera_streptacantha
MT670492.1.1462_U	TSAR	Rhizaria	Polycystinea	Spumellaria	Spongosphaeridae	Spongosphaera	Spongosphaera_streptacantha
MT670490.1.1755_U	TSAR	Rhizaria	Polycystinea	Spumellaria	Spongosphaeridae	Spongosphaera	Spongosphaera_streptacantha
AB860148.1.1790_U	TSAR	Rhizaria	Polycystinea	Spumellaria	Stylodictyidae	Perichlamydium	Perichlamydium_venustum
MT670547.1.1157_U	TSAR	Rhizaria	Polycystinea	Spumellaria	Stylodictyidae	Stylodictya	Stylodictya_arachnea
MT670539.1.1725_U	TSAR	Rhizaria	Polycystinea	Spumellaria	Stylodictyidae	Stylodictya	Stylodictya_arachnea
MT670534.1.862_U	TSAR	Rhizaria	Polycystinea	Spumellaria	Stylodictyidae	Stylodictya	Stylodictya_arachnea
MT670548.1.766_U	TSAR	Rhizaria	Polycystinea	Spumellaria	Stylodictyidae	Stylodictya	Stylodictya_sp.
AB860147.1.1784_U	TSAR	Rhizaria	Polycystinea	Spumellaria	Stylodictyidae	Stylodictya	Stylodictya_stellata
MT670501.1.1711_U	TSAR	Rhizaria	Polycystinea	Spumellaria	Stylodictyidae	Stylodictya	Stylodictya_stellata
AB246698.1.1712_U	TSAR	Rhizaria	Polycystinea	Spumellaria	Stylodictyidae	Stylodictya	Stylodictya_subtilis
HQ651803.1.1692_U	TSAR	Rhizaria	Polycystinea	Spumellaria	Tholoniidae	Sphaeropylolena	Sphaeropylolena_circumtexta
MT670510.1.814_U	TSAR	Rhizaria	Polycystinea	Spumellaria	Tholoniidae	Tholomura	Tholomura_pilula
MT670514.1.793_U	TSAR	Rhizaria	Polycystinea	Spumellaria	Tholoniidae	Tholomura	Tholomura_transversara
